# Supplementary material for: Differentially Expressed Candidate miRNAs of Day 16 Bovine Embryos on the Regulation of Pregnancy Establishment in Dairy Cows
Source: Animals (Basel). 2023 Sep 28;13(19):3052. doi: 10.3390/ani13193052 (PMC10571895; doi:10.3390/ani13193052)
Supplement: Supplementary file 1 [file animals-13-03052-s001.zip]

Archive with 23 entries (22 files):
- animals-2614912-supplementary/__MACOSX/
- animals-2614912-supplementary/__MACOSX/._FigureS1.docx
- animals-2614912-supplementary/__MACOSX/._FigureS2.docx
- animals-2614912-supplementary/__MACOSX/._SupplementaryFile1_DEmiRNA.xlsx
- animals-2614912-supplementary/__MACOSX/._SupplementaryFile2_DEmiRNA-Gene_Deg_Bet.xlsx
- animals-2614912-supplementary/__MACOSX/._SupplementaryFile3_STRING_.xlsx
- animals-2614912-supplementary/__MACOSX/._SupplementaryFile4_miRNAPredGene.xlsx
- animals-2614912-supplementary/__MACOSX/._TableS1.docx
- animals-2614912-supplementary/__MACOSX/._TableS2.docx
- animals-2614912-supplementary/__MACOSX/._TableS3.docx
- animals-2614912-supplementary/__MACOSX/._TableS4.docx
- animals-2614912-supplementary/__MACOSX/._TableS5.docx
- animals-2614912-supplementary/FigureS1.docx
- animals-2614912-supplementary/FigureS2.docx
- animals-2614912-supplementary/SupplementaryFileS1_DEmiRNA.xlsx
- animals-2614912-supplementary/SupplementaryFileS2_DEmiRNA-Gene_Deg_Bet.xlsx
- animals-2614912-supplementary/SupplementaryFileS3_STRING_.xlsx
- animals-2614912-supplementary/SupplementaryFileS4_miRNAPredGene.xlsx
- animals-2614912-supplementary/TableS1.docx
- animals-2614912-supplementary/TableS2.docx
- animals-2614912-supplementary/TableS3.docx
- animals-2614912-supplementary/TableS4.docx
- animals-2614912-supplementary/TableS5.docx
