# Supplementary material for: Differentially Expressed Candidate miRNAs of Day 16 Bovine Embryos on the Regulation of Pregnancy Establishment in Dairy Cows
Source: Animals (Basel). 2023 Sep 28;13(19):3052. doi: 10.3390/ani13193052 (PMC10571895; doi:10.3390/ani13193052)
Supplement: Supplementary file 1 [file animals-13-03052-s001.zip › animals-2614912-supplementary/SupplementaryFileS1_DEmiRNA.xlsx]

## Sheet: 84 specific miRNA expression
84 bovine specific miRNA	Fold change	P value
bta-mir-199a-5p	16.43	0.000629
bta-mir-17-5p	8.52	0.004076
bta-mir-320a	8.12	0.004783
bta-mir-138	7.99	0.006368
bta-mir-484	6.61	0.007121
bta-mir-181a	6.28	0.011403
bta-mir-17-3p	5.73	0.015632
bta-mir-210	5.68	0.017214
bta-mir-107	4.39	0.022484
bta-mir-218	3.07	0.034973
bta-mir-30d	2.91	0.038247
bta-mir-222	1.23	0.273194
bta-mir-139	1.19	0.368721
bta-let-7i	1.19	0.389532
bta-mir-199b	1.19	0.389532
bta-mir-145	1.19	0.393532
bta-mir-18b	1.18	0.397618
bta-mir-151-3p	1.18	0.397817
bta-mir-132	1.18	0.399374
bta-mir-24-3p	1.18	0.399378
bta-mir-221	1.18	0.399782
bta-mir-31	1.17	0.411783
bta-mir-142-5p	1.17	0.411789
bta-let-7f	1.16	0.414573
bta-let-7g	1.16	0.415894
bta-mir-124b	1.16	0.419563
bta-mir-192	1.16	0.419789
bta-mir-30a-5p	1.16	0.419789
bta-mir-199a-3p	1.16	0.419857
bta-mir-140	1.15	0.426892
bta-mir-200a	1.14	0.438392
bta-mir-200c	1.13	0.456537
bta-mir-142-3p	1.13	0.457831
bta-mir-499	1.13	0.458466
bta-mir-193a-3p	1.13	0.458936
bta-mir-17-5p	1.12	0.547999
bta-mir-22-5p	1.12	0.548793
bta-mir-127	1.12	0.548972
bta-mir-150	1.12	0.550026
bta-mir-193a-5p	1.11	0.609672
bta-mir-21-3p	1.1	0.618934
bta-mir-126-3p	1.09	0.639298
bta-mir-215	1.09	0.639992
bta-mir-20b	1.09	0.641298
bta-mir-21-5p	1.08	0.659792
bta-mir-151-5p	1.07	0.665632
bta-mir-181b	1.06	0.790638
bta-mir-122	1.06	0.794638
bta-mir-181c	1.06	0.794782
bta-mir-214	1.06	0.796831
bta-mir-125a	1.01	0.893761
bta-mir-20a	-1.05	0.85459
bta-mir-125b	-1.06	0.790254
bta-mir-99a-5p	-1.07	0.666127
bta-mir-10b	-1.07	0.666282
bta-mir-30c	-1.07	0.667852
bta-mir-29b	-1.07	0.668934
bta-mir-103	-1.11	0.607832
bta-mir-15b	-1.12	0.548293
bta-mir-23a	-1.12	0.548938
bta-mir-10a	-1.13	0.452185
bta-mir-27b	-1.13	0.45838
bta-mir-29a	-1.14	0.439837
bta-mir-205	-1.15	0.426721
bta-mir-16b	-1.16	0.420268
bta-mir-148b	-1.16	0.420782
bta-mir-101	-1.17	0.406753
bta-mir-30b-5p	-1.17	0.409478
bta-mir-29c	-1.2	0.368946
bta-mir-34b	-1.21	0.329413
bta-mir-148a	-1.21	0.332798
bta-mir-23b-3p	-1.23	0.327164
bta-let-7d	-1.24	0.288216
bta-mir-18a	-1.24	0.290892
bta-mir-27a-3p	-1.26	0.225804
bta-let-7a-5p	-1.27	0.217937
bta-mir-26b	-2.73	0.040248
bta-mir-25	-2.93	0.038574
bta-mir-200b	-3.31	0.032976
bta-mir-128	-3.43	0.031482
bta-mir-26a	-4.11	0.027478
bta-mir-186	-5.48	0.018013
bta-mir-30e-5p	-5.98	0.011738
bta-mir-191	-7.46	0.006731

## Sheet: DEmiRNA-Day16E
DEmiRNA_D16Emb	Fold Expression	P Value
bta-mir-199a-5p	16.43	0.000629
bta-mir-17-5p	8.52	0.004076
bta-mir-320a	8.12	0.004783
bta-mir-138	7.99	0.006368
bta-mir-484	6.61	0.007121
bta-mir-181a	6.28	0.011403
bta-mir-17-3p	5.73	0.015632
bta-mir-210	5.68	0.017214
bta-mir-107	4.39	0.022484
bta-mir-218	3.07	0.034973
bta-mir-30d	2.91	0.038247
bta-mir-26b-5p	-2.73	0.039248
bta-mir-25-3p	-2.93	0.038574
bta-mir-200b-3p	-3.31	0.032976
bta-mir-128-3p	-3.43	0.031482
bta-mir-26a-5p	-4.11	0.022478
bta-mir-30e-3p	-5.48	0.011738
bta-mir-186-5p	-5.68	0.018013
bta-mir-191-5p	-7.46	0.006731
											bta-mir-218-5p	3.07	0.031973
											bta-mir-25-3p	-2.93	0.038574
											bta-mir-26a-5p	-4.11	0.022478
											bta-mir-26b-5p	-2.73	0.039248
											bta-mir-30d-5p	2.91	0.038247
											bta-mir-30e-3p	-5.48	0.011738
											bta-mir-320a	8.12	0.004783
