# Supplementary material for: Differentially Expressed Candidate miRNAs of Day 16 Bovine Embryos on the Regulation of Pregnancy Establishment in Dairy Cows
Source: Animals (Basel). 2023 Sep 28;13(19):3052. doi: 10.3390/ani13193052 (PMC10571895; doi:10.3390/ani13193052)
Supplement: Supplementary file 1 [file animals-13-03052-s001.zip › animals-2614912-supplementary/SupplementaryFileS2_DEmiRNA-Gene_Deg_Bet.xlsx]

## Sheet: miRNA_Gene_Deg_Betw
miRNet_miRNA_Gene_ID	Degree	Betweenness
ABCA1	10	17.2274
ACADSB	5	8.5171
ACOX1	4	2.39682
ACVR1B	9	21.0668
ADAR	13	32.5666
ADARB1	10	25.0878
ADD1	7	7.24125
AFF1	9	21.9454
AGO1	25	172.505
ALDH9A1	7	5.8227
AMD1	14	35.8783
AP1G1	17	54.8905
APEX1	7	13.58
APOH	3	2.14143
APP	16	72.623
ARCN1	11	27.127
ARHGAP1	3	3.60127
ARHGAP35	16	54.5114
ARHGAP5	13	24.2828
ASNS	10	15.0348
ATP1B3	10	15.7847
ATP2B1	14	30.685
ATRX	12	22.7746
B2M	8	8.69739
BACE1	7	26.3451
BAP1	9	44.7899
BCL2	14	78.0408
BCL2L2	12	23.7389
BMI1	10	66.9746
BMPR2	17	62.8542
BNIP2	15	40.4027
BRCA2	6	11.8044
BTG2	26	153.664
CANX	18	64.111
CAPN15	8	21.1741
CASP8AP2	5	43.3917
CAV1	11	29.5817
CCND1	24	129.757
CCND2	18	73.9143
CCT6A	11	21.2677
CD47	5	10.9806
CDK6	25	199.482
CDKN1A	22	91.3405
CDKN1B	15	88.3084
CDX2	5	18.3046
CFL2	13	32.4441
CHD4	15	66.2561
CLIP1	16	66.6227
CLU	8	19.6514
COL1A1	15	111.004
CPS1	7	12.2429
CPT1A	8	17.0752
CREB1	9	16.4141
CRK	9	17.7255
CSNK1A1	20	106.882
CXCL12	6	71.6882
CYLD	8	10.4407
CYP1B1	14	137.557
DAD1	6	25.5462
DDX5	12	24.3931
DICER1	27	288.61
DNAJB11	11	43.3325
DNMT1	15	249.544
DNMT3A	12	59.3939
DNMT3B	13	200.556
DPYSL2	9	14.4944
DYRK1A	21	95.9949
E2F1	8	12.593
E2F2	10	34.6918
E2F3	21	154.887
EIF2S1	10	17.532
EIF4G2	18	129.864
ELMO2	5	19.3871
ENY2	5	16.0404
ERRFI1	10	43.2814
ESR1	12	63.0419
EZH2	19	136.447
FAS	5	4.09493
FBXO28	19	96.5632
FBXW7	12	278.245
FOXC1	8	16.8761
FOXK2	6	10.534
FOXO1	9	275.47
GABPB1	14	51.6189
GATA6	11	63.2494
GIGYF1	20	126.309
GLO1	15	58.5797
GNAS	13	39.2265
GNS	11	31.1533
HERPUD2	9	38.8497
HES1	10	165.576
HIF1A	19	81.4261
HIP1	10	29.6121
HMGB1	12	33.532
HNRNPU	21	113.796
HOOK3	18	108.872
hsa-let-7d	4	2.21179
hsa-let-7d-3p	13	21.1617
hsa-let-7d-5p	65	665.83
hsa-mir-125a-3p	28	129.206
hsa-mir-125a-5p	51	350.528
hsa-mir-128	5	1.75649
hsa-mir-128-3p	97	1429.2
hsa-mir-138	2	0.351817
hsa-mir-138-5p	48	345.919
hsa-mir-148a	3	1.82078
hsa-mir-148a-3p	80	1008.25
hsa-mir-148a-5p	25	75.1476
hsa-mir-148b	4	2.92467
hsa-mir-148b-3p	79	803.455
hsa-mir-148b-5p	26	89.102
hsa-mir-17-3p	73	926.274
hsa-mir-17-5p	165	5487.65
hsa-mir-181a	8	56.6903
hsa-mir-181a-3p	16	39.1978
hsa-mir-181a-5p	90	1223.3
hsa-mir-186-3p	50	425.52
hsa-mir-186-5p	78	887.936
hsa-mir-191-3p	16	36.4788
hsa-mir-191-5p	71	789.947
hsa-mir-193a-3p	31	118.054
hsa-mir-199a-5p	27	324.767
hsa-mir-200b	9	15.0615
hsa-mir-200b-3p	81	1396.05
hsa-mir-200b-5p	19	54.3751
hsa-mir-210	3	1.23362
hsa-mir-210-3p	76	1176.79
hsa-mir-210-5p	12	20.6369
hsa-mir-214	2	0.329459
hsa-mir-214-3p	44	372.498
hsa-mir-214-5p	18	47.4957
hsa-mir-218	5	2.78375
hsa-mir-218-5p	65	666.753
hsa-mir-23a	3	1.5692
hsa-mir-23a-3p	73	782.304
hsa-mir-23a-5p	18	51.3784
hsa-mir-23b-3p	99	1424.38
hsa-mir-25	2	6.85816
hsa-mir-25-3p	62	477.728
hsa-mir-25-5p	18	58.0306
hsa-mir-26a	4	1.12987
hsa-mir-26a-5p	100	1493.01
hsa-mir-26b	2	0.161102
hsa-mir-26b-3p	26	89.9562
hsa-mir-26b-5p	75	844.58
hsa-mir-27a-3p	123	2596.42
hsa-mir-27b	4	2.64896
hsa-mir-27b-3p	98	1464.32
hsa-mir-27b-5p	17	41.1633
hsa-mir-29a	8	9.01969
hsa-mir-29a-3p	78	822.71
hsa-mir-29a-5p	31	133.334
hsa-mir-29b	9	11.4609
hsa-mir-29b-3p	66	592.561
hsa-mir-30e-3p	10	20.6834
hsa-mir-30e-5p	11	70.6469
hsa-mir-31	9	17.48
hsa-mir-31-3p	20	56.6433
hsa-mir-31-5p	47	366.205
hsa-mir-320a	79	1086.88
hsa-mir-484	55	494.394
HSPA8	15	44.3592
HTT	14	45.3238
IGF2BP1	17	77.524
IGFBP5	13	43.4319
ILF3	11	38.0639
ITGA5	10	37.6202
ITGB8	16	47.148
KDM6B	16	84.7666
KLF6	14	33.5324
KLHL20	5	20.6868
KMT2A	20	120.448
KPNA2	13	43.7809
LAMC1	17	60.0794
LARP1	15	76.9831
LASP1	18	120.037
LCOR	19	76.421
LDLR	21	144.602
LIF	19	64.4146
LONRF2	15	71.6975
MAFG	9	36.1444
MAPK14	10	19.7111
MCL1	25	203.216
MDM2	22	99.7191
MDM4	16	64.0227
MED16	7	17.1227
MEF2D	11	41.7691
METTL14	10	41.4289
MIDN	14	63.1941
MKNK2	17	62.2892
MNT	11	147.365
MPRIP	16	86.4591
MSANTD4	7	19.145
MSH3	5	7.21306
MSMO1	13	37.4089
MYC	25	170.655
NACC1	13	73.1302
NLK	11	62.7416
NODAL	7	89.5491
NOTCH1	7	63.9034
NOTCH2	17	72.0341
NR1I2	4	37.1203
NR3C1	17	52.4046
PAFAH1B1	18	72.9636
PIK3R1	16	93.6113
PLAG1	19	191.739
POU4F2	4	41.7526
PPARG	7	61.0414
PPP2R2A	10	46.7619
PRKACB	13	44.6852
PTEN	22	315.13
PTP4A1	18	195.272
PTPN4	16	56.1496
PURB	18	74.753
QKI	20	92.2097
RABGAP1L	7	39.4213
RAN	14	42.6129
RBM38	7	14.8441
RBM4B	7	18.7265
RDX	8	28.717
RERE	7	27.214
RHOA	12	69.7461
RHOBTB1	8	33.3859
RHOC	5	79.2388
RND3	10	16.9235
RNF111	15	55.6652
ROBO1	14	119.51
ROCK2	14	225.266
RORA	17	59.5405
RRM2	15	43.3745
RUNX1	11	28.2443
SATB2	15	74.0915
SCAMP2	10	30.8777
SERBP1	15	201.502
SHOC2	17	83.4719
SKI	19	104.637
SLC1A5	17	89.6695
SLC38A1	20	94.5204
SLC5A3	18	92.0046
SMAD3	12	36.6637
SMAD5	19	71.5584
SOD2	16	66.3788
SON	25	121.725
SOX4	17	61.1472
SP1	26	261.313
SPARC	11	37.465
SPOPL	13	44.5548
SPRED1	15	59.7646
SRCAP	14	50.9664
ST14	7	57.1126
SURF4	5	8.94417
SYDE	12	49.2462
TAF6L	3	12.2325
TGFBR2	19	128.19
TGOLN2	15	56.971
TIMP	22	97.4636
TMEM30A	17	77.7598
TXNIP	27	218.388
UBE2S	10	27.1566
VMP1	11	117.769
WDR37	13	81.348
WNT10B	5	24.707
XIAP	14	35.9904
ZBTB20	8	76.5876
ZEB1	8	33.9057
ZEB2	12	57.9444
ZFP36L1	21	102.354
ZNF117	6	12.4905
ZNF12	9	20.8241
ZNF264	16	73.0287
ZNF431	13	43.3468
