# Supplementary material for: Differentially Expressed Candidate miRNAs of Day 16 Bovine Embryos on the Regulation of Pregnancy Establishment in Dairy Cows
Source: Animals (Basel). 2023 Sep 28;13(19):3052. doi: 10.3390/ani13193052 (PMC10571895; doi:10.3390/ani13193052)
Supplement: Supplementary file 1 [file animals-13-03052-s001.zip › animals-2614912-supplementary/SupplementaryFileS3_STRING_.xlsx]

## Sheet: Gene_ID
miRNet_Gene_ID
ABCA1
ACADSB
ACOX1
ACVR1B
ADAR
ADARB1
ADD1
AFF1
AGO1
ALDH9A1
AMD1
AP1G1
APEX1
APOH
APP
ARCN1
ARHGAP1
ARHGAP35
ARHGAP5
ASNS
ATP1B3
ATP2B1
ATRX
B2M
BACE1
BAP1
BCL2
BCL2L2
BMI1
BMPR2
BNIP2
BRCA2
BTG2
CANX
CAPN15
CASP8AP2
CAV1
CCND1
CCND2
CCT6A
CD47
CDK6
CDKN1A
CDKN1B
CDX2
CFL2
CHD4
CLIP1
CLU
COL1A1
CPS1
CPT1A
CREB1
CRK
CSNK1A1
CXCL12
CYLD
CYP1B1
DAD1
DDX5
DICER1
DNAJB11
DNMT1
DNMT3A
DNMT3B
DPYSL2
DYRK1A
E2F1
E2F2
E2F3
EIF2S1
EIF4G2
ELMO2
ENY2
ERRFI1
ESR1
EZH2
FAS
FBXO28
FBXW7
FOXC1
FOXK2
FOXO1
GABPB1
GATA6
GIGYF1
GLO1
GNAS
GNS
HERPUD2
HES1
HIF1A
HIP1
HMGB1
HNRNPU
HOOK3
HSPA8
HTT
IGF2BP1
IGFBP5
ILF3
ITGA5
ITGB8
KDM6B
KLF6
KLHL20
KMT2A
KPNA2
LAMC1
LARP1
LASP1
LCOR
LDLR
LIF
LONRF2
MAFG
MAPK14
MCL1
MDM2
MDM4
MED16
MEF2D
METTL14
MIDN
MKNK2
MNT
MPRIP
MSANTD4
MSH3
MSMO1
MYC
NACC1
NLK
NODAL
NOTCH1
NOTCH2
NR1I2
NR3C1
PAFAH1B1
PIK3R1
PLAG1
POU4F2
PPARG
PPP2R2A
PRKACB
PTEN
PTP4A1
PTPN4
PURB
QKI
RABGAP1L
RAN
RBM38
RBM4B
RDX
RERE
RHOA
RHOBTB1
RHOC
RND3
RNF111
ROBO1
ROCK2
RORA
RRM2
RUNX1
SATB2
SCAMP2
SERBP1
SHOC2
SKI
SLC1A5
SLC38A1
SLC5A3
SMAD3
SMAD5
SOD2
SON
SOX4
SP1
SPARC
SPOPL
SPRED1
SRCAP
ST14
SURF4
SYDE1
TAF6L
TGFBR2
TGOLN2
TIMP28
TMEM30A
TXNIP
UBE2S
VMP1
WDR37
WNT10B
XIAP
ZBTB20
ZEB1
ZEB2
ZFP36L1
ZNF117
ZNF12
ZNF264
ZNF431

## Sheet: BiolProc
# Term ID	Term description	Observed gene count	Background gene count	Strength	Dalse discovery rate	Matching proteins in your network (labels)
GO:0006919	Activation of cysteine-type endopeptidase activity involved in apoptotic process	6	90	0.81	0.0066	PPARG,SMAD3,HIP1,FAS,ROBO1,CASP8AP2
GO:0032924	Activin receptor signaling pathway	4	25	1.19	0.0034	SMAD3,TGFBR2,BMPR2,ACVR1B
GO:0006382	Adenosine to inosine editing	2	9	1.34	0.0495	ADARB1,ADAR
GO:0030534	Adult behavior	6	136	0.63	0.0342	ARCN1,APP,MAFG,PTEN,CXCL12,PAFAH1B1
GO:0007568	Aging	17	274	0.78	4.2e-07	MNT,APEX1,MAPK14,IGFBP5,CANX,EIF2S1,DNMT3A,APP,TGFBR2,PTEN,BRCA2,BCL2,CDKN1A,CREB1,ATP2B1,SOD2,B2M
GO:0046632	Alpha-beta T cell differentiation	4	53	0.87	0.0288	RORA,HMGB1,BCL2,RHOA
GO:0001667	Ameboidal-type cell migration	7	173	0.6	0.027	PTEN,PAFAH1B1,RHOA,ROBO1,HIF1A,ZEB2,CYP1B1
GO:1990000	Amyloid fibril formation	3	13	1.35	0.0076	MDM2,APP,B2M
GO:0048856	Anatomical structure development	115	5402	0.32	4.44e-16	MNT,ASNS,ITGB8,DDX5,COL1A1,CCND1,CDKN1B,MAPK14,TMEM30A,SPARC,HES1,IGFBP5,SOX4,BCL2L2,DAD1,MKNK2,KDM6B,NOTCH2,MDM2,LAMC1,RORA,VMP1,ARCN1,DNMT3A,ADD1,MSH3,CPT1A,CDK6,GATA6,MEF2D,NOTCH1,ST14,POU4F2,FBXW7,HNRNPU,APP,RHOC,PPARG,IGF2BP1,BTG2,ITGA5,CFL2,SPRED1,RUNX1,CRK,WNT10B,HOOK3,DPYSL2,CLU,ROCK2,EZH2,PLAG1,DNMT3B,SMAD3,RERE,CAV1,HMGB1,E2F1,MAFG,TGFBR2,DNMT1,ADARB1,ZEB1,QKI,MDM4,ADAR,MCL1,PTP4A1,PRKA…
GO:0048646	Anatomical structure formation involved in morphogenesis	30	883	0.52	6.89e-07	COL1A1,MAPK14,SOX4,KDM6B,NOTCH2,RORA,GATA6,NOTCH1,ST14,ITGA5,CFL2,WNT10B,SMAD3,CAV1,TGFBR2,PRKACB,GNAS,PTEN,BMPR2,SKI,FOXO1,FOXC1,CDX2,PAFAH1B1,ARHGAP35,ROBO1,DICER1,HIF1A,ZEB2,CYP1B1
GO:0060249	Anatomical structure homeostasis	12	380	0.49	0.0096	APEX1,LAMC1,ADD1,NOTCH1,CFL2,GNAS,BRCA2,FOXC1,BCL2,ATP2B1,HIF1A,B2M
GO:0071695	Anatomical structure maturation	9	200	0.64	0.0047	HES1,ARCN1,APP,PPARG,RERE,BRCA2,CDKN1A,RHOA,HIF1A
GO:0009653	Anatomical structure morphogenesis	65	2165	0.47	1.44e-13	ITGB8,COL1A1,MAPK14,HES1,IGFBP5,SOX4,KDM6B,NOTCH2,MDM2,LAMC1,RORA,ADD1,GATA6,MEF2D,NOTCH1,ST14,POU4F2,FBXW7,APP,RHOC,ITGA5,CFL2,SPRED1,WNT10B,DPYSL2,CLU,ROCK2,PLAG1,SMAD3,RERE,CAV1,TGFBR2,ADARB1,ZEB1,QKI,MDM4,PRKACB,GNAS,PTEN,ATRX,BMPR2,ERRFI1,SKI,FOXO1,FOXC1,CDX2,CXCL12,PAFAH1B1,BCL2,ARHGAP35,CREB1,ZFP36L1,RHOA,SATB2,ESR1,ROBO1,CSNK1A1,PIK3R1,DICER1,HIF1A,SMAD5,LDLR,ZEB2,CYP1B1,MYC
GO:0001525	Angiogenesis	12	315	0.57	0.0024	MAPK14,NOTCH2,RORA,NOTCH1,ITGA5,CAV1,TGFBR2,PTEN,FOXC1,ROBO1,HIF1A,CYP1B1
GO:0048513	Animal organ development	91	3197	0.44	3.78e-19	ASNS,ITGB8,DDX5,COL1A1,CCND1,CDKN1B,MAPK14,SPARC,HES1,IGFBP5,SOX4,BCL2L2,MKNK2,KDM6B,NOTCH2,MDM2,LAMC1,RORA,ARCN1,ADD1,CDK6,GATA6,MEF2D,NOTCH1,ST14,POU4F2,FBXW7,HNRNPU,APP,PPARG,IGF2BP1,BTG2,CFL2,SPRED1,RUNX1,CRK,WNT10B,HOOK3,DPYSL2,ROCK2,EZH2,PLAG1,SMAD3,RERE,CAV1,HMGB1,E2F1,TGFBR2,ADARB1,ZEB1,MDM4,ADAR,GNAS,PTEN,ATRX,GLO1,BMPR2,BMI1,ERRFI1,SKI,FOXO1,BRCA2,FOXC1,CDX2,ARHGAP5,METTL14,CXCL12,PAFAH…
GO:0009887	Animal organ morphogenesis	35	967	0.55	9.97e-09	COL1A1,MAPK14,HES1,IGFBP5,SOX4,NOTCH2,MDM2,LAMC1,GATA6,MEF2D,NOTCH1,WNT10B,PLAG1,SMAD3,CAV1,TGFBR2,ADARB1,ZEB1,MDM4,GNAS,PTEN,BMPR2,ERRFI1,SKI,FOXO1,FOXC1,CDX2,PAFAH1B1,BCL2,RHOA,SATB2,ESR1,ROBO1,HIF1A,MYC
GO:0031100	Animal organ regeneration	7	75	0.96	0.00045	CCND1,NOTCH1,PPARG,EZH2,TGFBR2,CXCL12,CDKN1A
GO:0009952	Anterior/posterior pattern specification	9	214	0.61	0.007	HES1,NOTCH1,BTG2,SMAD3,BMPR2,SKI,FOXC1,CDX2,ZEB2
GO:0003176	Aortic valve development	4	32	1.09	0.0069	NOTCH1,ROCK2,BMPR2,ROBO1
GO:0003180	Aortic valve morphogenesis	3	28	1.02	0.0377	NOTCH1,ROCK2,ROBO1
GO:0038027	Apolipoprotein A-I-mediated signaling pathway	2	5	1.59	0.0233	ABCA1,RHOA
GO:0006915	Apoptotic process	42	918	0.65	9.75e-14	DDX5,MAPK14,NR3C1,BCL2L2,DAD1,MKNK2,NOTCH2,DNMT3A,BNIP2,MEF2D,NOTCH1,POU4F2,APP,ELMO2,CLU,SMAD3,HIP1,CAV1,HMGB1,E2F1,HTT,FAS,TGFBR2,ADARB1,E2F2,MCL1,XIAP,PTEN,BMPR2,FOXO1,BRCA2,BCL2,CDKN1A,ZFP36L1,PIK3R1,KMT2A,DICER1,ACVR1B,SOD2,CASP8AP2,CYP1B1,MYC
GO:0097190	Apoptotic signaling pathway	20	286	0.83	3.76e-09	DDX5,BCL2L2,MKNK2,POU4F2,CLU,SMAD3,HIP1,CAV1,E2F1,FAS,E2F2,MCL1,BRCA2,BCL2,CDKN1A,PIK3R1,ACVR1B,SOD2,CASP8AP2,CYP1B1
GO:0060840	Artery development	7	88	0.89	0.001	HES1,SOX4,NOTCH1,BMPR2,FOXC1,ROBO1,LDLR
GO:0048844	Artery morphogenesis	6	61	0.98	0.0012	HES1,SOX4,NOTCH1,BMPR2,FOXC1,LDLR
GO:0035910	Ascending aorta morphogenesis	2	4	1.69	0.0178	HES1,SOX4
GO:0003283	Atrial septum development	5	23	1.33	0.00022	SOX4,NOTCH2,MDM2,MDM4,BMPR2
GO:0060413	Atrial septum morphogenesis	3	16	1.26	0.0116	SOX4,NOTCH2,BMPR2
GO:0003181	Atrioventricular valve morphogenesis	6	24	1.39	1.76e-05	SOX4,MDM2,NOTCH1,TGFBR2,MDM4,BMPR2
GO:0007411	Axon guidance	9	275	0.5	0.0278	NOTCH2,NOTCH1,POU4F2,APP,DPYSL2,CXCL12,ARHGAP35,ROBO1,PIK3R1
GO:0016199	Axon midline choice point recognition	2	5	1.59	0.0233	APP,ROBO1
GO:0007409	Axonogenesis	15	384	0.58	0.00035	NOTCH2,NOTCH1,POU4F2,APP,DPYSL2,ADARB1,PTEN,CXCL12,PAFAH1B1,BCL2,ARHGAP35,CREB1,ROBO1,PIK3R1,ZEB2
GO:0007610	Behavior	16	572	0.44	0.0054	ARCN1,CPT1A,APP,BTG2,ITGA5,HTT,MAFG,ADARB1,PTEN,CXCL12,PAFAH1B1,BCL2,CREB1,HIF1A,B2M,LDLR
GO:0065007	Biological regulation	183	12171	0.17	3.99e-18	MNT,ASNS,APOH,KLHL20,APEX1,GABPB1,ITGB8,DDX5,COL1A1,CCND1,CDKN1B,MAPK14,TMEM30A,SPARC,NR3C1,HES1,IGFBP5,SOX4,CANX,BCL2L2,DAD1,MKNK2,RABGAP1L,KDM6B,EIF2S1,NOTCH2,MDM2,LAMC1,CCND2,RORA,SRCAP,E2F3,ZNF264,UBE2S,DNMT3A,ADD1,MSH3,CPT1A,CDK6,BNIP2,GATA6,MEF2D,CCT6A,GIGYF1,NOTCH1,SPOPL,POU4F2,FBXW7,ZNF117,HNRNPU,APP,RHOC,ATP1B3,PPARG,ELMO2,IGF2BP1,BTG2,NACC1,ACOX1,ITGA5,TAF6L,CFL2,SPRED1,RUNX1,CRK,MIDN,W…
GO:0008015	Blood circulation	13	394	0.51	0.0045	PPARG,ROCK2,SMAD3,CAV1,BMPR2,FOXC1,CXCL12,ARHGAP35,ATP2B1,RHOA,CPS1,SMAD5,SOD2
GO:0001568	Blood vessel development	26	500	0.7	2.29e-09	ITGB8,COL1A1,MAPK14,HES1,SOX4,NOTCH2,MDM2,RORA,GATA6,NOTCH1,FBXW7,ITGA5,SPRED1,CAV1,TGFBR2,QKI,PTEN,BMPR2,FOXO1,FOXC1,CDX2,ZFP36L1,ROBO1,HIF1A,LDLR,CYP1B1
GO:0048514	Blood vessel morphogenesis	21	410	0.7	1.87e-07	ITGB8,MAPK14,HES1,SOX4,NOTCH2,RORA,NOTCH1,FBXW7,ITGA5,SPRED1,CAV1,TGFBR2,QKI,PTEN,BMPR2,FOXC1,ZFP36L1,ROBO1,HIF1A,LDLR,CYP1B1
GO:0001974	Blood vessel remodeling	3	32	0.96	0.0495	MDM2,BMPR2,FOXC1
GO:0060348	Bone development	11	199	0.73	0.00027	COL1A1,SPARC,MEF2D,TGFBR2,GNAS,BMPR2,SKI,FOXC1,PAFAH1B1,RHOA,SMAD5
GO:0060349	Bone morphogenesis	7	109	0.8	0.0032	COL1A1,MEF2D,TGFBR2,GNAS,BMPR2,SKI,FOXC1
GO:0060346	Bone trabecula formation	2	8	1.39	0.0427	COL1A1,WNT10B
GO:0007420	Brain development	35	745	0.66	1.34e-11	HES1,BCL2L2,KDM6B,RORA,ARCN1,CDK6,NOTCH1,APP,IGF2BP1,BTG2,CRK,HOOK3,DPYSL2,EZH2,RERE,E2F1,TGFBR2,PTEN,ATRX,BMPR2,SKI,BRCA2,FOXC1,METTL14,CXCL12,PAFAH1B1,BCL2,ARHGAP35,CREB1,ATP2B1,RHOA,SATB2,ROBO1,HIF1A,ZEB2
GO:0043010	Camera-type eye development	12	318	0.57	0.0026	NOTCH2,POU4F2,SMAD3,TGFBR2,ZEB1,BMPR2,SKI,FOXC1,ARHGAP35,ATP2B1,HIF1A,CYP1B1
GO:0003230	Cardiac atrium development	6	36	1.21	0.00011	SOX4,NOTCH2,MDM2,NOTCH1,MDM4,BMPR2
GO:0003209	Cardiac atrium morphogenesis	4	30	1.11	0.0057	SOX4,NOTCH2,NOTCH1,BMPR2
GO:0003205	Cardiac chamber development	12	171	0.83	1.48e-05	HES1,SOX4,NOTCH2,MDM2,GATA6,NOTCH1,TGFBR2,MDM4,BMPR2,FOXC1,ROBO1,HIF1A
GO:0003206	Cardiac chamber morphogenesis	11	128	0.92	7.52e-06	HES1,SOX4,NOTCH2,MDM2,GATA6,NOTCH1,TGFBR2,BMPR2,FOXC1,ROBO1,HIF1A
GO:0003279	Cardiac septum development	10	111	0.94	1.63e-05	HES1,SOX4,NOTCH2,MDM2,GATA6,NOTCH1,TGFBR2,MDM4,BMPR2,ROBO1
GO:0060411	Cardiac septum morphogenesis	9	74	1.07	6.87e-06	HES1,SOX4,NOTCH2,MDM2,GATA6,NOTCH1,TGFBR2,BMPR2,ROBO1
GO:0060947	Cardiac vascular smooth muscle cell differentiation	2	6	1.51	0.0295	GATA6,NOTCH1
GO:0003231	Cardiac ventricle development	10	129	0.88	5.19e-05	HES1,SOX4,MDM2,NOTCH1,TGFBR2,MDM4,BMPR2,FOXC1,ROBO1,HIF1A
GO:0003208	Cardiac ventricle morphogenesis	5	72	0.83	0.014	SOX4,NOTCH1,TGFBR2,FOXC1,HIF1A
GO:0051216	Cartilage development	13	171	0.87	2.39e-06	ITGB8,COL1A1,MAPK14,MEF2D,RUNX1,WNT10B,TGFBR2,ZEB1,GNAS,BMPR2,SATB2,HIF1A,SMAD5
GO:0001775	Cell activation	23	1075	0.32	0.0108	COL1A1,MAPK14,TMEM30A,SOX4,NOTCH2,GNS,RORA,CDK6,APP,CLU,SMAD3,HMGB1,TGFBR2,CD47,GNAS,SURF4,BCL2,ZFP36L1,CYLD,RHOA,KLF6,PIK3R1,B2M
GO:0007569	Cell aging	5	66	0.87	0.0105	MNT,MAPK14,BRCA2,BCL2,CDKN1A
GO:0007154	Cell communication	102	5320	0.27	1.71e-10	ASNS,ITGB8,DDX5,COL1A1,CCND1,CDKN1B,MAPK14,NR3C1,HES1,IGFBP5,SOX4,CANX,BCL2L2,MKNK2,EIF2S1,NOTCH2,MDM2,RORA,ADD1,CDK6,GIGYF1,NOTCH1,POU4F2,FBXW7,APP,RHOC,PPARG,ELMO2,BTG2,ITGA5,SPRED1,CRK,WNT10B,DPYSL2,ARHGAP1,CLU,ROCK2,SMAD3,NR1I2,LARP1,HIP1,RHOBTB1,CAV1,HMGB1,E2F1,FAS,RBM38,TGFBR2,DNMT1,ADARB1,ZEB1,E2F2,CD47,MDM4,ADAR,MCL1,SHOC2,PRKACB,GNAS,XIAP,PTEN,AGO1,ATRX,BMPR2,ABCA1,RND3,SKI,FOXO1,BRCA2,F…
GO:0007049	Cell cycle	44	1313	0.51	4.16e-10	CCND1,CDKN1B,NR3C1,SOX4,NOTCH2,MDM2,CCND2,E2F3,UBE2S,DNMT3A,MSH3,CDK6,NOTCH1,FBXW7,HNRNPU,RHOC,BTG2,WNT10B,ROCK2,EZH2,PPP2R2A,SMAD3,E2F1,HTT,RBM38,SON,RRM2,E2F2,MDM4,PTP4A1,ATRX,BRCA2,PAFAH1B1,CDKN1A,CYLD,RHOA,CSNK1A1,EIF4G2,ACVR1B,RAN,TXNIP,CASP8AP2,CLIP1,MYC
GO:0007050	Cell cycle arrest	10	141	0.84	9.87e-05	CDKN1B,NOTCH2,CDK6,NOTCH1,WNT10B,SMAD3,RBM38,CDKN1A,EIF4G2,MYC
GO:0022402	Cell cycle process	34	976	0.53	4.35e-08	CCND1,CDKN1B,SOX4,NOTCH2,MDM2,CCND2,E2F3,UBE2S,MSH3,CDK6,NOTCH1,FBXW7,RHOC,BTG2,WNT10B,ROCK2,EZH2,PPP2R2A,SMAD3,E2F1,HTT,RBM38,SON,RRM2,MDM4,ATRX,BRCA2,PAFAH1B1,CDKN1A,RHOA,EIF4G2,ACVR1B,RAN,MYC
GO:0008219	Cell death	46	1091	0.61	6.16e-14	DDX5,CDKN1B,MAPK14,NR3C1,BCL2L2,DAD1,MKNK2,NOTCH2,DNMT3A,BNIP2,MEF2D,NOTCH1,ST14,POU4F2,APP,ELMO2,CLU,SMAD3,HIP1,CAV1,HMGB1,E2F1,HTT,FAS,TGFBR2,ADARB1,E2F2,MCL1,XIAP,PTEN,BMPR2,FOXO1,BRCA2,BCL2,CDKN1A,ZFP36L1,CYLD,PIK3R1,EIF4G2,KMT2A,DICER1,ACVR1B,SOD2,CASP8AP2,CYP1B1,MYC
GO:0048468	Cell development	46	1629	0.44	2.39e-08	HES1,SOX4,NOTCH2,LAMC1,CDK6,NOTCH1,ST14,POU4F2,HNRNPU,APP,PPARG,BTG2,CFL2,RUNX1,CRK,WNT10B,DPYSL2,CLU,SMAD3,RERE,HMGB1,TGFBR2,ADARB1,QKI,PTEN,ATRX,BMPR2,SKI,BRCA2,FOXC1,CXCL12,PAFAH1B1,BCL2,RDX,CDKN1A,ARHGAP35,CREB1,RHOA,SATB2,ESR1,ROBO1,PIK3R1,DICER1,HIF1A,SMAD5,ZEB2
GO:0030154	Cell differentiation	90	3702	0.37	1.44e-14	ITGB8,DDX5,COL1A1,CCND1,MAPK14,TMEM30A,HES1,IGFBP5,SOX4,KDM6B,NOTCH2,MDM2,LAMC1,RORA,DNMT3A,ADD1,CPT1A,CDK6,GATA6,MEF2D,NOTCH1,ST14,POU4F2,FBXW7,HNRNPU,APP,PPARG,BTG2,ITGA5,CFL2,SPRED1,RUNX1,CRK,WNT10B,HOOK3,ZNF431,DPYSL2,CLU,EZH2,PLAG1,DNMT3B,SMAD3,NR1I2,HIP1,RERE,CAV1,HMGB1,E2F1,RBM38,TGFBR2,ADARB1,ZEB1,QKI,ADAR,MCL1,PTEN,ATRX,GLO1,BMPR2,SKI,FOXO1,BRCA2,FOXC1,CDX2,METTL14,AP1G1,PURB,CXCL12,PAFA…
GO:0051301	Cell division	14	493	0.44	0.0097	CCND1,NR3C1,CCND2,UBE2S,CDK6,NOTCH1,HNRNPU,RHOC,ROCK2,SON,PAFAH1B1,RHOA,CSNK1A1,RAN
GO:0045165	Cell fate commitment	14	248	0.74	1.81e-05	HES1,KDM6B,NOTCH2,RORA,GATA6,NOTCH1,PPARG,WNT10B,MCL1,BCL2,CYLD,RHOA,SATB2,SMAD5
GO:0016477	Cell migration	26	896	0.45	7.52e-05	ITGB8,COL1A1,HES1,LAMC1,NOTCH1,RHOC,ATP1B3,ELMO2,ITGA5,CRK,RERE,CAV1,HMGB1,CD47,PTEN,FOXC1,CXCL12,PAFAH1B1,ARHGAP35,RHOA,SATB2,ROBO1,PIK3R1,HIF1A,ZEB2,CYP1B1
GO:0000902	Cell morphogenesis	25	726	0.53	7.88e-06	MAPK14,HES1,NOTCH2,LAMC1,ADD1,NOTCH1,ST14,POU4F2,APP,DPYSL2,CLU,RERE,ADARB1,PTEN,CXCL12,PAFAH1B1,BCL2,ARHGAP35,CREB1,RHOA,ROBO1,CSNK1A1,PIK3R1,DICER1,ZEB2
GO:0000904	Cell morphogenesis involved in differentiation	20	566	0.54	7.35e-05	HES1,NOTCH2,LAMC1,NOTCH1,ST14,POU4F2,APP,DPYSL2,RERE,ADARB1,PTEN,CXCL12,PAFAH1B1,BCL2,ARHGAP35,CREB1,RHOA,ROBO1,PIK3R1,ZEB2
GO:0048667	Cell morphogenesis involved in neuron differentiation	17	445	0.57	0.00015	HES1,NOTCH2,NOTCH1,POU4F2,APP,DPYSL2,RERE,ADARB1,PTEN,CXCL12,PAFAH1B1,BCL2,ARHGAP35,CREB1,ROBO1,PIK3R1,ZEB2
GO:0048870	Cell motility	28	1018	0.43	8.01e-05	ITGB8,COL1A1,HES1,LAMC1,NOTCH1,RHOC,ATP1B3,ELMO2,ITGA5,CFL2,CRK,RERE,CAV1,HMGB1,CD47,PTEN,SKI,FOXC1,CXCL12,PAFAH1B1,ARHGAP35,RHOA,SATB2,ROBO1,PIK3R1,HIF1A,ZEB2,CYP1B1
GO:0008283	Cell population proliferation	23	493	0.66	1.77e-07	CCND1,IGFBP5,SOX4,BCL2L2,NOTCH2,RORA,NOTCH1,IGF2BP1,RUNX1,WNT10B,HOOK3,CLU,LARP1,RERE,BMPR2,BRCA2,FOXC1,PURB,PAFAH1B1,BCL2,ZFP36L1,ESR1,ZEB2
GO:0021846	Cell proliferation in forebrain	3	28	1.02	0.0377	IGF2BP1,HOOK3,ZEB2
GO:0007166	Cell surface receptor signaling pathway	60	2325	0.4	9.85e-10	ITGB8,DDX5,COL1A1,CCND1,CDKN1B,MAPK14,HES1,CANX,BCL2L2,MKNK2,NOTCH2,RORA,CDK6,GIGYF1,NOTCH1,FBXW7,APP,ELMO2,ITGA5,SPRED1,CRK,WNT10B,ROCK2,SMAD3,CAV1,FAS,TGFBR2,ZEB1,CD47,ADAR,MCL1,SHOC2,PRKACB,XIAP,PTEN,AGO1,BMPR2,ABCA1,SKI,FOXO1,FOXC1,CXCL12,BCL2,NLK,CDKN1A,CREB1,CYLD,RHOA,ROBO1,CSNK1A1,PIK3R1,HIF1A,SMAD5,ACVR1B,SOD2,B2M,RNF111,TXNIP,CASP8AP2,MYC
GO:0006725	Cellular aromatic compound metabolic process	58	2882	0.29	1.01e-05	MNT,APEX1,DDX5,CCND1,NR3C1,NOTCH2,RORA,E2F3,DNMT3A,MSH3,NOTCH1,HNRNPU,APP,PPARG,BTG2,TAF6L,DPYSL2,EZH2,PPP2R2A,MED16,DNMT3B,SP1,SMAD3,FOXK2,NR1I2,HMGB1,E2F1,RBM38,SON,DNMT1,RRM2,ADARB1,QKI,E2F2,ADAR,AMD1,GNAS,PTEN,AGO1,ATRX,SKI,BRCA2,CDX2,METTL14,BCL2,CDKN1A,CREB1,ZFP36L1,RHOA,CPS1,ESR1,ENY2,RBM4B,DICER1,KPNA2,RAN,RNF111,CYP1B1
GO:0055082	Cellular chemical homeostasis	18	753	0.37	0.012	SOX4,APP,ATP1B3,SMAD3,FOXK2,CAV1,HMGB1,HTT,MAFG,FOXO1,CXCL12,BCL2,ATP2B1,ESR1,ZBTB20,PIK3R1,HIF1A,MYC
GO:0022607	Cellular component assembly	40	2359	0.22	0.0132	HES1,EIF2S1,MDM2,LAMC1,VMP1,UBE2S,DNMT3A,ADD1,NOTCH1,APP,RHOC,ITGA5,CFL2,CLU,SMAD3,HIP1,CAV1,ALDH9A1,FAS,RRM2,MDM4,ADAR,PRKACB,PTEN,AGO1,ATRX,ABCA1,CXCL12,PAFAH1B1,BCL2,RDX,CYLD,RHOA,CSNK1A1,KMT2A,DICER1,SLC1A5,SOD2,B2M,MYC
GO:0044085	Cellular component biogenesis	41	2583	0.19	0.0319	HES1,EIF2S1,MDM2,LAMC1,VMP1,UBE2S,DNMT3A,ADD1,NOTCH1,APP,RHOC,ITGA5,CFL2,CLU,SMAD3,HIP1,CAV1,ALDH9A1,FAS,RRM2,MDM4,ADAR,PRKACB,PTEN,AGO1,ATRX,ABCA1,CXCL12,PAFAH1B1,BCL2,RDX,CYLD,RHOA,CSNK1A1,KMT2A,DICER1,SLC1A5,RAN,SOD2,B2M,MYC
GO:0032989	Cellular component morphogenesis	19	614	0.48	0.00058	NOTCH2,NOTCH1,POU4F2,APP,CFL2,DPYSL2,RERE,ADARB1,PTEN,CXCL12,PAFAH1B1,BCL2,ARHGAP35,CREB1,RHOA,ROBO1,PIK3R1,DICER1,ZEB2
GO:0016043	Cellular component organization	98	5447	0.24	2.3e-08	KLHL20,APEX1,GABPB1,ITGB8,COL1A1,TMEM30A,SPARC,NR3C1,HES1,BCL2L2,KDM6B,EIF2S1,NOTCH2,MDM2,LAMC1,VMP1,SRCAP,UBE2S,DNMT3A,ADD1,MSH3,NOTCH1,POU4F2,FBXW7,HNRNPU,APP,RHOC,ELMO2,BTG2,ACOX1,ITGA5,TAF6L,CFL2,CRK,HOOK3,DPYSL2,CLU,ROCK2,EZH2,PPP2R2A,SMAD3,HIP1,RERE,CAV1,HMGB1,E2F1,ALDH9A1,HTT,FAS,SON,CHD4,DNMT1,RRM2,ADARB1,CD47,MDM4,ADAR,PRKACB,SERBP1,PTEN,SURF4,AGO1,ATRX,BMPR2,ABCA1,RND3,BMI1,BRCA2,FOXC1,…
GO:0048869	Cellular developmental process	91	3757	0.37	1.1e-14	MNT,ITGB8,DDX5,COL1A1,CCND1,MAPK14,TMEM30A,HES1,IGFBP5,SOX4,KDM6B,NOTCH2,MDM2,LAMC1,RORA,DNMT3A,ADD1,CPT1A,CDK6,GATA6,MEF2D,NOTCH1,ST14,POU4F2,FBXW7,HNRNPU,APP,PPARG,BTG2,ITGA5,CFL2,SPRED1,RUNX1,CRK,WNT10B,HOOK3,ZNF431,DPYSL2,CLU,EZH2,PLAG1,DNMT3B,SMAD3,NR1I2,HIP1,RERE,CAV1,HMGB1,E2F1,RBM38,TGFBR2,ADARB1,ZEB1,QKI,ADAR,MCL1,PTEN,ATRX,GLO1,BMPR2,SKI,FOXO1,BRCA2,FOXC1,CDX2,METTL14,AP1G1,PURB,CXCL12,…
GO:0001678	Cellular glucose homeostasis	5	90	0.73	0.03	SOX4,FOXK2,FOXO1,ZBTB20,PIK3R1
GO:0019725	Cellular homeostasis	24	895	0.42	0.00049	APEX1,SOX4,UBE2S,ADD1,FBXW7,APP,ATP1B3,CFL2,SMAD3,FOXK2,CAV1,HMGB1,HTT,MAFG,MCL1,FOXO1,CXCL12,BCL2,ATP2B1,ESR1,ZBTB20,PIK3R1,HIF1A,MYC
GO:0051641	Cellular localization	48	2967	0.2	0.0111	APOH,KLHL20,COL1A1,MAPK14,TMEM30A,SPARC,CANX,RABGAP1L,GNS,MDM2,E2F3,ARCN1,CPT1A,HNRNPU,APP,ATP1B3,ACOX1,HOOK3,ARHGAP1,CLU,ROCK2,EZH2,CAV1,HMGB1,HTT,CD47,ADAR,GNAS,SURF4,ATRX,ABCA1,BRCA2,CDX2,AP1G1,PAFAH1B1,RDX,CDKN1A,RHOA,ESR1,PIK3R1,ENY2,HIF1A,KPNA2,RAN,B2M,LDLR,TXNIP,CLIP1
GO:0034645	Cellular macromolecule biosynthetic process	33	1592	0.3	0.0018	MNT,DDX5,CCND1,NR3C1,DAD1,EIF2S1,NOTCH2,RORA,E2F3,MSH3,NOTCH1,PPARG,TAF6L,MED16,SP1,NR1I2,LARP1,E2F1,RRM2,E2F2,PTEN,ATRX,BMPR2,ABCA1,SKI,BRCA2,CDX2,CDKN1A,CREB1,ESR1,ENY2,EIF4G2,HIF1A
GO:0044260	Cellular macromolecule metabolic process	94	4976	0.26	5.42e-09	MNT,KLHL20,APEX1,DDX5,CCND1,MAPK14,NR3C1,IGFBP5,DAD1,MKNK2,KDM6B,EIF2S1,NOTCH2,MDM2,LAMC1,RORA,SRCAP,E2F3,PTPN4,UBE2S,DNMT3A,ADD1,MSH3,CDK6,GATA6,NOTCH1,SPOPL,POU4F2,FBXW7,APP,PPARG,BTG2,TAF6L,SPRED1,ROCK2,BACE1,EZH2,PPP2R2A,MED16,DNMT3B,SP1,SMAD3,FOXK2,NR1I2,LARP1,CAV1,HMGB1,E2F1,TGFBR2,DNMT1,RRM2,E2F2,MDM4,PTP4A1,PRKACB,GNAS,XIAP,PTEN,AGO1,ATRX,BMPR2,ABCA1,BMI1,SKI,FOXO1,BRCA2,CDX2,METTL14,BCL2…
GO:0044237	Cellular metabolic process	121	7513	0.2	2.73e-08	MNT,ASNS,APOH,KLHL20,APEX1,ITGB8,DDX5,CCND1,MAPK14,NR3C1,IGFBP5,DAD1,MKNK2,KDM6B,EIF2S1,NOTCH2,GNS,MDM2,LAMC1,MSMO1,RORA,VMP1,SRCAP,E2F3,PTPN4,UBE2S,DNMT3A,ADD1,MSH3,CPT1A,CDK6,BNIP2,GATA6,NOTCH1,SPOPL,POU4F2,FBXW7,HNRNPU,APP,PPARG,BTG2,ACOX1,TAF6L,SPRED1,DPYSL2,CLU,ROCK2,BACE1,EZH2,PPP2R2A,MED16,DNMT3B,SP1,SMAD3,FOXK2,NR1I2,LARP1,CAV1,HMGB1,E2F1,ALDH9A1,RBM38,SON,TGFBR2,DNMT1,RRM2,ADARB1,QKI,E2F…
GO:0044271	Cellular nitrogen compound biosynthetic process	31	1522	0.3	0.0038	MNT,ASNS,DDX5,CCND1,NR3C1,EIF2S1,NOTCH2,RORA,E2F3,NOTCH1,PPARG,TAF6L,MED16,SP1,NR1I2,LARP1,E2F1,ALDH9A1,RRM2,E2F2,AMD1,PTEN,SKI,CDX2,CDKN1A,CREB1,CPS1,ESR1,ENY2,EIF4G2,CYP1B1
GO:0034641	Cellular nitrogen compound metabolic process	67	3282	0.3	5.31e-07	MNT,ASNS,APEX1,ITGB8,DDX5,CCND1,NR3C1,EIF2S1,NOTCH2,RORA,E2F3,DNMT3A,MSH3,CPT1A,NOTCH1,HNRNPU,APP,PPARG,BTG2,TAF6L,DPYSL2,BACE1,EZH2,PPP2R2A,MED16,DNMT3B,SP1,SMAD3,FOXK2,NR1I2,LARP1,HMGB1,E2F1,ALDH9A1,RBM38,SON,DNMT1,RRM2,ADARB1,QKI,E2F2,ADAR,AMD1,GNAS,PTEN,AGO1,ATRX,GLO1,SKI,BRCA2,CDX2,METTL14,DYRK1A,CDKN1A,CREB1,ZFP36L1,RHOA,CPS1,ESR1,ENY2,RBM4B,EIF4G2,DICER1,KPNA2,RAN,RNF111,CYP1B1
GO:0009987	Cellular process	189	15024	0.09	3.81e-09	MNT,ASNS,APOH,KLHL20,APEX1,GABPB1,ITGB8,DDX5,COL1A1,CCND1,CDKN1B,MAPK14,TMEM30A,SPARC,NR3C1,HES1,IGFBP5,SOX4,CANX,BCL2L2,DAD1,MKNK2,RABGAP1L,KDM6B,EIF2S1,NOTCH2,GNS,MDM2,LAMC1,CCND2,MSMO1,RORA,VMP1,SRCAP,E2F3,PTPN4,ARCN1,UBE2S,DNMT3A,ADD1,MSH3,CPT1A,CDK6,BNIP2,SCAMP2,GATA6,MEF2D,CCT6A,GIGYF1,NOTCH1,ST14,SPOPL,POU4F2,FBXW7,HNRNPU,APP,RHOC,ATP1B3,PPARG,ELMO2,IGF2BP1,BTG2,ACOX1,ITGA5,TAF6L,CFL2,SPRE…
GO:0044267	Cellular protein metabolic process	63	3696	0.22	0.00042	KLHL20,CCND1,MAPK14,IGFBP5,DAD1,MKNK2,KDM6B,EIF2S1,MDM2,LAMC1,SRCAP,PTPN4,UBE2S,CDK6,GATA6,SPOPL,POU4F2,FBXW7,APP,BTG2,TAF6L,SPRED1,ROCK2,BACE1,EZH2,PPP2R2A,SMAD3,FOXK2,LARP1,TGFBR2,MDM4,PTP4A1,PRKACB,XIAP,PTEN,BMPR2,ABCA1,BMI1,FOXO1,BRCA2,BCL2,DYRK1A,NLK,CDKN1A,TGOLN2,CREB1,ZFP36L1,CYLD,RHOA,ILF3,ESR1,BAP1,CSNK1A1,PIK3R1,ENY2,EIF4G2,KMT2A,HIF1A,SMAD5,ACVR1B,B2M,RNF111,MYC
GO:0006464	Cellular protein modification process	58	3063	0.27	5.9e-05	KLHL20,CCND1,MAPK14,IGFBP5,DAD1,MKNK2,KDM6B,EIF2S1,MDM2,LAMC1,SRCAP,PTPN4,UBE2S,CDK6,SPOPL,POU4F2,FBXW7,APP,BTG2,TAF6L,SPRED1,ROCK2,EZH2,PPP2R2A,SMAD3,FOXK2,TGFBR2,MDM4,PTP4A1,PRKACB,XIAP,PTEN,BMPR2,ABCA1,BMI1,FOXO1,BRCA2,BCL2,DYRK1A,NLK,CDKN1A,TGOLN2,CREB1,ZFP36L1,CYLD,RHOA,ILF3,ESR1,BAP1,CSNK1A1,PIK3R1,ENY2,KMT2A,HIF1A,SMAD5,ACVR1B,RNF111,MYC
GO:0071214	Cellular response to abiotic stimulus	13	313	0.61	0.00066	COL1A1,MAPK14,EIF2S1,MDM2,FBXW7,FAS,PTEN,ERRFI1,CDKN1A,ZFP36L1,PIK3R1,CASP8AP2,MYC
GO:0097306	Cellular response to alcohol	7	89	0.88	0.0011	DNMT3A,PPARG,LARP1,GNAS,PTEN,ABCA1,ATP2B1
GO:0071230	Cellular response to amino acid stimulus	5	69	0.85	0.0121	COL1A1,BCL2L2,DNMT3A,DNMT1,ZEB1
GO:0071236	Cellular response to antibiotic	3	14	1.32	0.0088	CDKN1B,MDM2,EZH2
GO:0071773	Cellular response to BMP stimulus	5	105	0.67	0.0495	DDX5,GATA6,BMPR2,SKI,SMAD5
GO:0071320	Cellular response to cAMP	6	54	1.03	0.00069	APEX1,IGFBP5,APP,WNT10B,ZFP36L1,CPS1
GO:0070887	Cellular response to chemical stimulus	87	2919	0.46	2.75e-19	ASNS,APEX1,DDX5,COL1A1,CCND1,CDKN1B,MAPK14,SPARC,NR3C1,IGFBP5,SOX4,CANX,BCL2L2,MKNK2,KDM6B,EIF2S1,MDM2,RORA,PTPN4,DNMT3A,ADD1,CPT1A,GATA6,NOTCH1,POU4F2,HNRNPU,APP,PPARG,ELMO2,SPRED1,CRK,WNT10B,ROCK2,BACE1,EZH2,DNMT3B,SP1,SMAD3,NR1I2,LARP1,CAV1,HMGB1,E2F1,FAS,TGFBR2,DNMT1,ZEB1,CD47,MDM4,ADAR,MCL1,SHOC2,PRKACB,GNAS,PTEN,ATRX,BMPR2,ABCA1,ERRFI1,SKI,FOXO1,FOXC1,CXCL12,HERPUD2,BCL2,RDX,NLK,CDKN1A,CREB…
GO:0062197	Cellular response to chemical stress	17	293	0.75	9.82e-07	APEX1,KDM6B,EIF2S1,MDM2,PPARG,CRK,EZH2,DNMT3B,CAV1,FAS,ERRFI1,FOXO1,BCL2,ZFP36L1,HIF1A,SOD2,CYP1B1
GO:0071345	Cellular response to cytokine stimulus	28	1013	0.43	7.45e-05	COL1A1,CCND1,MAPK14,CANX,RORA,PTPN4,POU4F2,HNRNPU,CRK,SMAD3,FAS,ZEB1,CD47,ADAR,MCL1,FOXO1,FOXC1,CXCL12,BCL2,CDKN1A,CREB1,ZFP36L1,RHOA,PIK3R1,HIF1A,SOD2,B2M,MYC
GO:0071549	Cellular response to dexamethasone stimulus	4	31	1.1	0.0064	NR3C1,DNMT3B,ERRFI1,FOXO1
GO:0006974	Cellular response to DNA damage stimulus	24	793	0.47	9.19e-05	APEX1,CCND1,CDKN1B,MAPK14,SOX4,BCL2L2,MDM2,MSH3,FBXW7,BTG2,HMGB1,E2F1,RBM38,MDM4,MCL1,XIAP,ATRX,FOXO1,BRCA2,BCL2,CDKN1A,PIK3R1,RNF111,MYC
GO:0071495	Cellular response to endogenous stimulus	51	1181	0.62	4.99e-16	ASNS,APEX1,DDX5,COL1A1,NR3C1,IGFBP5,BCL2L2,MDM2,RORA,DNMT3A,GATA6,NOTCH1,POU4F2,HNRNPU,APP,PPARG,SPRED1,CRK,WNT10B,BACE1,EZH2,DNMT3B,SP1,SMAD3,NR1I2,LARP1,CAV1,E2F1,TGFBR2,DNMT1,ZEB1,SHOC2,PRKACB,GNAS,PTEN,BMPR2,ERRFI1,SKI,FOXO1,FOXC1,RDX,NLK,CREB1,ZFP36L1,ATP2B1,RHOA,CPS1,ESR1,PIK3R1,SMAD5,RAN
GO:0071364	Cellular response to epidermal growth factor stimulus	4	43	0.96	0.0161	COL1A1,ERRFI1,FOXC1,ZFP36L1
GO:0071496	Cellular response to external stimulus	14	309	0.64	0.00016	ASNS,COL1A1,EIF2S1,MDM2,PPARG,CAV1,FAS,BMPR2,FOXO1,BCL2,CDKN1A,ARHGAP35,ATP2B1,CASP8AP2
GO:0031668	Cellular response to extracellular stimulus	13	236	0.73	5.46e-05	ASNS,COL1A1,EIF2S1,MDM2,PPARG,CAV1,FAS,BMPR2,FOXO1,BCL2,CDKN1A,ARHGAP35,ATP2B1
GO:0071398	Cellular response to fatty acid	7	58	1.07	0.00012	CPT1A,PPARG,E2F1,GNAS,CREB1,CPS1,LDLR
GO:0071377	Cellular response to glucagon stimulus	3	27	1.03	0.0351	PRKACB,GNAS,CPS1
GO:0071385	Cellular response to glucocorticoid stimulus	7	59	1.06	0.00013	NR3C1,HNRNPU,DNMT3B,ERRFI1,FOXO1,ZFP36L1,ATP2B1
GO:0071363	Cellular response to growth factor stimulus	29	494	0.76	1.2e-11	DDX5,COL1A1,MAPK14,SPARC,NR3C1,MDM2,GATA6,NOTCH1,APP,SPRED1,CRK,SMAD3,CAV1,E2F1,TGFBR2,SHOC2,PTEN,BMPR2,ERRFI1,SKI,FOXC1,RDX,NLK,CREB1,ZFP36L1,RHOA,CPS1,SMAD5,ACVR1B
GO:0032870	Cellular response to hormone stimulus	31	569	0.72	1.04e-11	ASNS,APEX1,DDX5,NR3C1,MDM2,RORA,GATA6,NOTCH1,POU4F2,HNRNPU,PPARG,CRK,WNT10B,DNMT3B,SP1,NR1I2,CAV1,PRKACB,GNAS,PTEN,ERRFI1,FOXO1,RDX,CREB1,ZFP36L1,ATP2B1,RHOA,CPS1,ESR1,PIK3R1,RAN
GO:0070301	Cellular response to hydrogen peroxide	6	71	0.92	0.0024	APEX1,KDM6B,MDM2,EZH2,FOXO1,CYP1B1
GO:0071455	Cellular response to hyperoxia	5	7	1.84	3.43e-06	PPARG,DNMT3B,CAV1,FAS,FOXO1
GO:0071456	Cellular response to hypoxia	12	189	0.79	3.58e-05	MDM2,RORA,DNMT3A,GATA6,NOTCH1,E2F1,MDM4,PTEN,BCL2,ZFP36L1,HIF1A,MYC
GO:0071241	Cellular response to inorganic substance	10	222	0.64	0.0024	CDKN1B,EIF2S1,ADD1,APP,CRK,BACE1,ATRX,FOXO1,CREB1,B2M
GO:0032869	Cellular response to insulin stimulus	8	169	0.66	0.0068	POU4F2,PPARG,SP1,PTEN,ERRFI1,FOXO1,ZFP36L1,PIK3R1
GO:1990314	Cellular response to insulin-like growth factor stimulus	3	8	1.56	0.0028	CRK,PTEN,CREB1
GO:1901655	Cellular response to ketone	9	95	0.96	3.85e-05	NR3C1,PPARG,ROCK2,DNMT3B,LARP1,GNAS,ERRFI1,FOXO1,ATP2B1
GO:0071396	Cellular response to lipid	29	528	0.73	5.22e-11	DDX5,COL1A1,MAPK14,NR3C1,BCL2L2,RORA,CPT1A,POU4F2,HNRNPU,PPARG,WNT10B,ROCK2,DNMT3B,NR1I2,HMGB1,E2F1,GNAS,ABCA1,ERRFI1,FOXO1,CREB1,ZFP36L1,ATP2B1,RHOA,CPS1,ESR1,RAN,B2M,LDLR
GO:0071404	Cellular response to low-density lipoprotein particle stimulus	3	19	1.19	0.0167	PPARG,ABCA1,LDLR
GO:0071287	Cellular response to manganese ion	3	12	1.39	0.0064	EIF2S1,APP,BACE1
GO:0071248	Cellular response to metal ion	7	193	0.55	0.0427	CDKN1B,EIF2S1,ADD1,APP,BACE1,CREB1,B2M
GO:1990090	Cellular response to nerve growth factor stimulus	5	50	0.99	0.0039	APP,CRK,E2F1,PTEN,CREB1
GO:1901699	Cellular response to nitrogen compound	29	645	0.64	3.99e-09	APEX1,COL1A1,IGFBP5,BCL2L2,MDM2,DNMT3A,POU4F2,APP,PPARG,CRK,WNT10B,ROCK2,BACE1,EZH2,SP1,LARP1,CAV1,DNMT1,ZEB1,PRKACB,GNAS,PTEN,ATRX,ERRFI1,FOXO1,CREB1,ZFP36L1,CPS1,PIK3R1
GO:0031669	Cellular response to nutrient levels	12	204	0.76	6.96e-05	ASNS,COL1A1,EIF2S1,MDM2,PPARG,CAV1,FAS,BMPR2,FOXO1,BCL2,CDKN1A,ATP2B1
GO:0071407	Cellular response to organic cyclic compound	32	537	0.76	4.49e-13	APEX1,DDX5,COL1A1,CDKN1B,NR3C1,IGFBP5,BCL2L2,MDM2,RORA,POU4F2,HNRNPU,APP,PPARG,WNT10B,ROCK2,EZH2,DNMT3B,NR1I2,LARP1,CAV1,GNAS,ABCA1,ERRFI1,FOXO1,ZFP36L1,ATP2B1,RHOA,CPS1,ESR1,SMAD5,RAN,CYP1B1
GO:0071310	Cellular response to organic substance	82	2369	0.53	1.09e-21	ASNS,APEX1,DDX5,COL1A1,CCND1,CDKN1B,MAPK14,SPARC,NR3C1,IGFBP5,SOX4,CANX,BCL2L2,EIF2S1,MDM2,RORA,PTPN4,DNMT3A,ADD1,CPT1A,GATA6,NOTCH1,POU4F2,HNRNPU,APP,PPARG,SPRED1,CRK,WNT10B,ROCK2,BACE1,EZH2,DNMT3B,SP1,SMAD3,NR1I2,LARP1,CAV1,HMGB1,E2F1,FAS,TGFBR2,DNMT1,ZEB1,CD47,ADAR,MCL1,SHOC2,PRKACB,GNAS,PTEN,BMPR2,ABCA1,ERRFI1,SKI,FOXO1,FOXC1,CXCL12,HERPUD2,BCL2,RDX,NLK,CDKN1A,CREB1,ZFP36L1,ATP2B1,RHOA,SATB2,…
GO:0071417	Cellular response to organonitrogen compound	27	590	0.65	1.28e-08	APEX1,COL1A1,IGFBP5,BCL2L2,MDM2,DNMT3A,POU4F2,APP,PPARG,CRK,WNT10B,BACE1,EZH2,SP1,LARP1,CAV1,DNMT1,ZEB1,PRKACB,GNAS,PTEN,ERRFI1,FOXO1,CREB1,ZFP36L1,CPS1,PIK3R1
GO:0034599	Cellular response to oxidative stress	11	244	0.64	0.0012	APEX1,KDM6B,EIF2S1,MDM2,CRK,EZH2,FOXO1,BCL2,HIF1A,SOD2,CYP1B1
GO:0071453	Cellular response to oxygen levels	18	216	0.91	2.58e-09	MDM2,RORA,DNMT3A,GATA6,NOTCH1,POU4F2,PPARG,DNMT3B,CAV1,E2F1,FAS,MDM4,PTEN,FOXO1,BCL2,ZFP36L1,HIF1A,MYC
GO:1901701	Cellular response to oxygen-containing compound	46	1055	0.63	1.91e-14	APEX1,COL1A1,MAPK14,NR3C1,IGFBP5,SOX4,BCL2L2,KDM6B,MDM2,RORA,DNMT3A,CPT1A,POU4F2,APP,PPARG,CRK,WNT10B,ROCK2,BACE1,EZH2,DNMT3B,SP1,LARP1,CAV1,HMGB1,E2F1,DNMT1,ZEB1,PRKACB,GNAS,PTEN,ABCA1,ERRFI1,FOXO1,CREB1,ZFP36L1,ATP2B1,RHOA,CPS1,ESR1,ZBTB20,PIK3R1,SOD2,B2M,LDLR,CYP1B1
GO:1901653	Cellular response to peptide	19	331	0.75	1.87e-07	APEX1,BCL2L2,MDM2,POU4F2,APP,PPARG,CRK,BACE1,SP1,CAV1,PRKACB,GNAS,PTEN,ERRFI1,FOXO1,CREB1,ZFP36L1,CPS1,PIK3R1
GO:0071375	Cellular response to peptide hormone stimulus	16	269	0.76	1.78e-06	APEX1,MDM2,POU4F2,PPARG,CRK,SP1,CAV1,PRKACB,GNAS,PTEN,ERRFI1,FOXO1,CREB1,ZFP36L1,CPS1,PIK3R1
GO:0036120	Cellular response to platelet-derived growth factor stimulus	3	22	1.12	0.0227	ERRFI1,RDX,CREB1
GO:0071478	Cellular response to radiation	7	170	0.6	0.0249	MAPK14,EIF2S1,MDM2,FBXW7,CDKN1A,PIK3R1,MYC
GO:0034614	Cellular response to reactive oxygen species	8	133	0.77	0.0018	APEX1,KDM6B,MDM2,CRK,EZH2,FOXO1,SOD2,CYP1B1
GO:0071300	Cellular response to retinoic acid	5	68	0.85	0.0116	COL1A1,PPARG,WNT10B,ABCA1,CREB1
GO:0009267	Cellular response to starvation	8	154	0.7	0.0042	ASNS,EIF2S1,CAV1,FAS,BMPR2,FOXO1,BCL2,CDKN1A
GO:0071383	Cellular response to steroid hormone stimulus	15	188	0.89	1.51e-07	DDX5,NR3C1,RORA,POU4F2,HNRNPU,PPARG,DNMT3B,NR1I2,ERRFI1,FOXO1,ZFP36L1,ATP2B1,RHOA,ESR1,RAN
GO:0051716	Cellular response to stimulus	120	6489	0.26	2.21e-12	ASNS,APEX1,ITGB8,DDX5,COL1A1,CCND1,CDKN1B,MAPK14,SPARC,NR3C1,HES1,IGFBP5,SOX4,CANX,BCL2L2,MKNK2,KDM6B,EIF2S1,NOTCH2,MDM2,RORA,PTPN4,DNMT3A,ADD1,MSH3,CPT1A,CDK6,GATA6,GIGYF1,NOTCH1,POU4F2,FBXW7,HNRNPU,APP,RHOC,PPARG,ELMO2,IGF2BP1,BTG2,ITGA5,SPRED1,CRK,WNT10B,DPYSL2,ARHGAP1,CLU,ROCK2,BACE1,EZH2,DNMT3B,SP1,SMAD3,NR1I2,LARP1,HIP1,RHOBTB1,CAV1,HMGB1,E2F1,FAS,RBM38,TGFBR2,DNMT1,ZEB1,E2F2,CD47,MDM4,ADAR…
GO:0033554	Cellular response to stress	50	1725	0.45	1.62e-09	ASNS,APEX1,CCND1,CDKN1B,MAPK14,SOX4,CANX,BCL2L2,KDM6B,EIF2S1,MDM2,RORA,DNMT3A,ADD1,MSH3,GATA6,NOTCH1,FBXW7,PPARG,IGF2BP1,BTG2,CRK,EZH2,DNMT3B,CAV1,HMGB1,E2F1,FAS,RBM38,MDM4,MCL1,XIAP,PTEN,ATRX,BMPR2,ERRFI1,FOXO1,BRCA2,HERPUD2,BCL2,CDKN1A,ZFP36L1,RHOA,DNAJB11,PIK3R1,HIF1A,SOD2,RNF111,CYP1B1,MYC
GO:0071560	Cellular response to transforming growth factor beta stimulus	12	149	0.89	4.19e-06	COL1A1,NR3C1,CRK,SMAD3,CAV1,TGFBR2,SKI,NLK,CREB1,ZFP36L1,RHOA,SMAD5
GO:0034644	Cellular response to UV	6	83	0.85	0.0047	EIF2S1,MDM2,FBXW7,CDKN1A,PIK3R1,MYC
GO:0071295	Cellular response to vitamin	4	24	1.21	0.003	COL1A1,MDM2,PPARG,ATP2B1
GO:0071306	Cellular response to vitamin E	2	2	1.99	0.0086	COL1A1,PPARG
GO:0007417	Central nervous system development	40	988	0.6	1.85e-11	HES1,SOX4,BCL2L2,KDM6B,RORA,ARCN1,CDK6,NOTCH1,APP,IGF2BP1,BTG2,CRK,HOOK3,DPYSL2,CLU,EZH2,RERE,E2F1,TGFBR2,ADARB1,ZEB1,PTEN,ATRX,BMPR2,SKI,BRCA2,FOXC1,METTL14,CXCL12,PAFAH1B1,BCL2,ARHGAP35,CREB1,ATP2B1,RHOA,SATB2,ROBO1,HIF1A,ACVR1B,ZEB2
GO:0032286	Central nervous system myelin maintenance	2	4	1.69	0.0178	CLU,PTEN
GO:0021955	Central nervous system neuron axonogenesis	5	35	1.14	0.001	ADARB1,PTEN,PAFAH1B1,ARHGAP35,ZEB2
GO:0021954	Central nervous system neuron development	8	81	0.98	9.98e-05	BTG2,CRK,ADARB1,PTEN,PAFAH1B1,ARHGAP35,ROBO1,ZEB2
GO:0021953	Central nervous system neuron differentiation	11	183	0.77	0.00014	SOX4,RORA,BTG2,CRK,ADARB1,PTEN,PAFAH1B1,ARHGAP35,SATB2,ROBO1,ZEB2
GO:0021952	Central nervous system projection neuron axonogenesis	3	25	1.07	0.0296	ADARB1,PAFAH1B1,ZEB2
GO:0021695	Cerebellar cortex development	4	51	0.88	0.0257	RORA,ARCN1,EZH2,RERE
GO:0021930	Cerebellar granule cell precursor proliferation	2	6	1.51	0.0295	RORA,RERE
GO:0021680	Cerebellar Purkinje cell layer development	3	28	1.02	0.0377	RORA,ARCN1,RERE
GO:0021691	Cerebellar Purkinje cell layer maturation	2	2	1.99	0.0086	ARCN1,RERE
GO:0021549	Cerebellum development	6	106	0.74	0.0128	RORA,ARCN1,CRK,EZH2,RERE,FOXC1
GO:0048878	Chemical homeostasis	32	1124	0.44	9.06e-06	IGFBP5,SOX4,RORA,FBXW7,APP,ATP1B3,PPARG,ACOX1,SMAD3,FOXK2,NR1I2,CAV1,HMGB1,HTT,MAFG,PRKACB,GNAS,XIAP,ABCA1,FOXO1,CXCL12,BCL2,ATP2B1,CPS1,ESR1,ZBTB20,PIK3R1,HIF1A,SOD2,B2M,LDLR,MYC
GO:0006935	Chemotaxis	15	545	0.43	0.0088	MAPK14,NOTCH2,NOTCH1,POU4F2,APP,ELMO2,CRK,DPYSL2,HMGB1,CXCL12,ARHGAP35,CREB1,RHOA,ROBO1,PIK3R1
GO:0042632	Cholesterol homeostasis	6	85	0.84	0.0052	RORA,ACOX1,NR1I2,CAV1,ABCA1,LDLR
GO:0030301	Cholesterol transport	4	54	0.86	0.03	CLU,CAV1,ABCA1,LDLR
GO:0002062	Chondrocyte differentiation	6	84	0.84	0.0049	MAPK14,MEF2D,RUNX1,WNT10B,TGFBR2,BMPR2
GO:0043009	Chordate embryonic development	26	640	0.6	2.4e-07	COL1A1,HES1,SOX4,DAD1,NOTCH2,ADD1,GATA6,NOTCH1,ST14,SMAD3,MAFG,TGFBR2,ZEB1,PRKACB,GNAS,BMPR2,SKI,BRCA2,FOXC1,CDX2,ARHGAP35,ZFP36L1,SATB2,HIF1A,ACVR1B,ZEB2
GO:0006325	Chromatin organization	20	713	0.44	0.0012	NR3C1,KDM6B,SRCAP,DNMT3A,HNRNPU,TAF6L,EZH2,RERE,HMGB1,CHD4,DNMT1,ATRX,BMI1,BRCA2,SATB2,ESR1,BAP1,ENY2,KMT2A,MYC
GO:0006338	Chromatin remodeling	11	206	0.72	0.00034	KDM6B,SRCAP,DNMT3A,TAF6L,RERE,HMGB1,CHD4,ATRX,SATB2,ESR1,MYC
GO:0051276	Chromosome organization	24	1066	0.34	0.0048	APEX1,NR3C1,KDM6B,SRCAP,DNMT3A,MSH3,FBXW7,HNRNPU,TAF6L,EZH2,RERE,HMGB1,CHD4,DNMT1,ATRX,BMI1,BRCA2,SATB2,ESR1,BAP1,ENY2,KMT2A,RAN,MYC
GO:0032922	Circadian regulation of gene expression	4	65	0.78	0.0495	RORA,HNRNPU,RBM4B,KMT2A
GO:0007623	Circadian rhythm	8	142	0.74	0.0027	RORA,CPT1A,HNRNPU,PTEN,DYRK1A,CREB1,RBM4B,KMT2A
GO:0072359	Circulatory system development	38	872	0.63	1.02e-11	ITGB8,COL1A1,CDKN1B,MAPK14,SPARC,HES1,SOX4,KDM6B,NOTCH2,MDM2,RORA,GATA6,MEF2D,NOTCH1,POU4F2,FBXW7,HNRNPU,PPARG,ITGA5,SPRED1,ROCK2,SMAD3,CAV1,TGFBR2,QKI,MDM4,PTEN,BMPR2,ERRFI1,FOXO1,FOXC1,CDX2,CDKN1A,ZFP36L1,ROBO1,HIF1A,LDLR,CYP1B1
GO:0050890	Cognition	11	302	0.55	0.0057	APP,BTG2,ITGA5,HTT,GNAS,PTEN,PAFAH1B1,CREB1,HIF1A,B2M,LDLR
GO:0048668	Collateral sprouting	2	9	1.34	0.0495	APP,ZEB2
GO:0002066	Columnar/cuboidal epithelial cell development	4	54	0.86	0.03	CDK6,PAFAH1B1,CDKN1A,HIF1A
GO:0002065	Columnar/cuboidal epithelial cell differentiation	8	101	0.89	0.00037	SOX4,CDK6,GATA6,NOTCH1,CDX2,PAFAH1B1,CDKN1A,HIF1A
GO:0061009	Common bile duct development	2	5	1.59	0.0233	HES1,NOTCH2
GO:0061448	Connective tissue development	14	223	0.79	6.29e-06	ITGB8,COL1A1,MAPK14,MEF2D,NOTCH1,RUNX1,WNT10B,TGFBR2,ZEB1,GNAS,BMPR2,SATB2,HIF1A,SMAD5
GO:0021540	Corpus callosum morphogenesis	2	6	1.51	0.0295	PAFAH1B1,ZEB2
GO:0016569	Covalent chromatin modification	10	361	0.43	0.0454	KDM6B,SRCAP,DNMT3A,TAF6L,EZH2,BMI1,BRCA2,BAP1,ENY2,KMT2A
GO:0070934	CRD-mediated mRNA stabilization	2	5	1.59	0.0233	HNRNPU,IGF2BP1
GO:0001816	Cytokine production	7	158	0.63	0.0178	NOTCH2,NOTCH1,APP,ROCK2,HMGB1,ABCA1,HIF1A
GO:0019221	Cytokine-mediated signaling pathway	18	678	0.41	0.0045	CCND1,CANX,RORA,CRK,FAS,ZEB1,ADAR,MCL1,FOXO1,FOXC1,CXCL12,BCL2,CDKN1A,PIK3R1,HIF1A,SOD2,B2M,MYC
GO:0031122	Cytoplasmic microtubule organization	4	63	0.79	0.0455	HOOK3,PAFAH1B1,RHOA,CLIP1
GO:0007010	Cytoskeleton organization	22	1126	0.28	0.033	KLHL20,ADD1,ELMO2,CFL2,CRK,HOOK3,DPYSL2,ROCK2,HIP1,HTT,SON,ATRX,RND3,BRCA2,MPRIP,PAFAH1B1,BCL2,ARHGAP35,RHOA,CSNK1A1,RAN,CLIP1
GO:0021542	Dentate gyrus development	3	16	1.26	0.0116	CDK6,BTG2,PTEN
GO:0046545	Development of primary female sexual characteristics	5	96	0.71	0.0373	BRCA2,FOXC1,BCL2,ESR1,ACVR1B
GO:0045137	Development of primary sexual characteristics	9	211	0.62	0.0065	CCND1,BCL2L2,GATA6,ATRX,BRCA2,FOXC1,BCL2,ESR1,ACVR1B
GO:0048589	Developmental growth	21	389	0.72	8.18e-08	NOTCH2,ADD1,NOTCH1,POU4F2,APP,WNT10B,EZH2,PLAG1,SMAD3,TGFBR2,ADARB1,GNAS,PTEN,ATRX,BRCA2,FOXC1,BCL2,CDKN1A,ZFP36L1,ESR1,ZEB2
GO:0060560	Developmental growth involved in morphogenesis	6	116	0.7	0.0182	NOTCH1,POU4F2,APP,TGFBR2,ESR1,ZEB2
GO:0021700	Developmental maturation	11	238	0.65	0.001	HES1,ARCN1,APP,PPARG,RERE,PTEN,BRCA2,AP1G1,CDKN1A,RHOA,HIF1A
GO:0032502	Developmental process	127	5841	0.33	9.45e-20	MNT,ASNS,APEX1,ITGB8,DDX5,COL1A1,CCND1,CDKN1B,MAPK14,TMEM30A,SPARC,HES1,IGFBP5,SOX4,CANX,BCL2L2,DAD1,MKNK2,KDM6B,EIF2S1,NOTCH2,MDM2,LAMC1,RORA,VMP1,ARCN1,DNMT3A,ADD1,MSH3,CPT1A,CDK6,GATA6,MEF2D,NOTCH1,ST14,POU4F2,FBXW7,HNRNPU,APP,RHOC,PPARG,IGF2BP1,BTG2,ACOX1,ITGA5,CFL2,SPRED1,RUNX1,CRK,WNT10B,HOOK3,ZNF431,DPYSL2,CLU,ROCK2,EZH2,PLAG1,DNMT3B,SMAD3,NR1I2,HIP1,RERE,CAV1,HMGB1,E2F1,RBM38,MAFG,TGFBR2,…
GO:0003006	Developmental process involved in reproduction	32	945	0.52	2.45e-07	ITGB8,CCND1,CDKN1B,MAPK14,HES1,BCL2L2,NOTCH2,DNMT3A,GATA6,NOTCH1,ST14,POU4F2,PPARG,ACOX1,PLAG1,E2F1,QKI,PTEN,ATRX,BMPR2,BRCA2,FOXC1,CDX2,METTL14,HERPUD2,PAFAH1B1,BCL2,ZFP36L1,ESR1,HIF1A,SMAD5,ACVR1B
GO:0048565	Digestive tract development	9	128	0.84	0.00028	GATA6,NOTCH1,SMAD3,TGFBR2,CDX2,BCL2,CDKN1A,CPS1,HIF1A
GO:0048546	Digestive tract morphogenesis	4	48	0.91	0.0217	NOTCH1,SMAD3,BCL2,HIF1A
GO:0000077	DNA damage checkpoint	10	140	0.84	9.39e-05	CCND1,CDKN1B,MAPK14,SOX4,MDM2,BTG2,E2F1,RBM38,MDM4,CDKN1A
GO:0030330	DNA damage response, signal transduction by p53 class mediator	10	82	1.07	1.54e-06	CDKN1B,SOX4,MDM2,BTG2,E2F1,RBM38,MDM4,ATRX,BRCA2,CDKN1A
GO:0006977	DNA damage response, signal transduction by p53 class mediator resulting in cell cycle arrest	8	59	1.12	1.47e-05	CDKN1B,SOX4,MDM2,BTG2,E2F1,RBM38,MDM4,CDKN1A
GO:0006978	DNA damage response, signal transduction by p53 class mediator resulting in transcription of p21 class mediator	3	15	1.29	0.0102	RBM38,BRCA2,CDKN1A
GO:0006306	DNA methylation	6	48	1.09	0.00041	DNMT3A,EZH2,DNMT3B,DNMT1,GNAS,ATRX
GO:0043045	DNA methylation involved in embryo development	2	8	1.39	0.0427	DNMT3A,DNMT1
GO:0044728	DNA methylation or demethylation	7	67	1.01	0.00026	APEX1,DNMT3A,EZH2,DNMT3B,DNMT1,GNAS,ATRX
GO:0009790	Embryo development	33	1002	0.51	2.63e-07	COL1A1,HES1,SOX4,DAD1,KDM6B,NOTCH2,DNMT3A,ADD1,GATA6,NOTCH1,ST14,ITGA5,ROCK2,SMAD3,MAFG,TGFBR2,DNMT1,ZEB1,PRKACB,GNAS,BMPR2,SKI,BRCA2,FOXC1,CDX2,ARHGAP35,ZFP36L1,SATB2,KMT2A,HIF1A,SMAD5,ACVR1B,ZEB2
GO:0035050	Embryonic heart tube development	7	80	0.93	0.00064	HES1,NOTCH2,NOTCH1,SMAD3,TGFBR2,FOXC1,HIF1A
GO:0003143	Embryonic heart tube morphogenesis	6	70	0.92	0.0022	HES1,NOTCH2,NOTCH1,SMAD3,TGFBR2,HIF1A
GO:0035162	Embryonic hemopoiesis	3	22	1.12	0.0227	TGFBR2,KMT2A,HIF1A
GO:0048598	Embryonic morphogenesis	22	571	0.57	7.37e-06	HES1,SOX4,KDM6B,NOTCH2,GATA6,NOTCH1,ST14,ITGA5,ROCK2,SMAD3,TGFBR2,ZEB1,PRKACB,GNAS,BMPR2,SKI,FOXC1,ARHGAP35,ZFP36L1,SATB2,HIF1A,ZEB2
GO:0048568	Embryonic organ development	14	448	0.48	0.0045	HES1,NOTCH2,NOTCH1,ST14,SMAD3,TGFBR2,ZEB1,GNAS,FOXC1,CDX2,ZFP36L1,SATB2,KMT2A,HIF1A
GO:0048562	Embryonic organ morphogenesis	9	301	0.46	0.0435	HES1,NOTCH2,NOTCH1,SMAD3,TGFBR2,ZEB1,GNAS,SATB2,HIF1A
GO:0001892	Embryonic placenta development	5	88	0.74	0.0281	HES1,ST14,CDX2,ZFP36L1,HIF1A
GO:0048706	Embryonic skeletal system development	6	130	0.65	0.0288	COL1A1,SMAD3,TGFBR2,ZEB1,GNAS,SATB2
GO:0048704	Embryonic skeletal system morphogenesis	5	97	0.7	0.0384	SMAD3,TGFBR2,ZEB1,GNAS,SATB2
GO:0003197	Endocardial cushion development	6	44	1.12	0.00028	MDM2,NOTCH1,TGFBR2,MDM4,BMPR2,ROBO1
GO:0003203	Endocardial cushion morphogenesis	5	34	1.16	0.00093	MDM2,NOTCH1,TGFBR2,MDM4,ROBO1
GO:0060350	Endochondral bone morphogenesis	6	70	0.92	0.0022	COL1A1,MEF2D,TGFBR2,GNAS,BMPR2,FOXC1
GO:0001958	Endochondral ossification	4	29	1.13	0.0052	COL1A1,MEF2D,GNAS,FOXC1
GO:0031018	Endocrine pancreas development	4	39	1	0.0121	SOX4,CDK6,GATA6,FOXO1
GO:0035270	Endocrine system development	7	120	0.75	0.0051	HES1,SOX4,CDK6,GATA6,SMAD3,FOXO1,CREB1
GO:0007492	Endoderm development	6	76	0.89	0.0032	LAMC1,GATA6,NOTCH1,ITGA5,SMAD3,ZFP36L1
GO:0010256	Endomembrane system organization	12	424	0.44	0.0201	VMP1,HOOK3,CLU,PPP2R2A,CAV1,HTT,PTEN,SURF4,ABCA1,PAFAH1B1,CREB1,CSNK1A1
GO:0030968	Endoplasmic reticulum unfolded protein response	7	106	0.81	0.0027	ASNS,CCND1,CANX,EIF2S1,ADD1,HERPUD2,DNAJB11
GO:0003158	Endothelium development	5	89	0.74	0.0291	KDM6B,NOTCH1,BMPR2,RDX,RHOA
GO:0007167	Enzyme linked receptor protein signaling pathway	24	720	0.51	2.15e-05	DDX5,COL1A1,MAPK14,GIGYF1,ELMO2,SPRED1,CRK,ROCK2,SMAD3,TGFBR2,SHOC2,PTEN,BMPR2,SKI,FOXO1,FOXC1,NLK,CREB1,RHOA,PIK3R1,SMAD5,ACVR1B,RNF111,TXNIP
GO:1904019	Epithelial cell apoptotic process	5	27	1.26	0.00039	DNMT3A,E2F1,TGFBR2,E2F2,BMPR2
GO:0002064	Epithelial cell development	10	195	0.7	0.001	NOTCH2,CDK6,NOTCH1,ST14,ATRX,PAFAH1B1,RDX,CDKN1A,ESR1,HIF1A
GO:0030855	Epithelial cell differentiation	22	673	0.5	7.58e-05	SOX4,KDM6B,NOTCH2,CPT1A,CDK6,GATA6,NOTCH1,ST14,PPARG,SMAD3,ATRX,BMPR2,CDX2,PAFAH1B1,RDX,CDKN1A,CREB1,RHOA,CPS1,ESR1,HIF1A,TXNIP
GO:0010631	Epithelial cell migration	5	85	0.76	0.0248	PTEN,RHOA,ROBO1,ZEB2,CYP1B1
GO:0050673	Epithelial cell proliferation	6	88	0.82	0.006	CCND1,IGFBP5,BCL2L2,NOTCH2,BMPR2,ESR1
GO:0060562	Epithelial tube morphogenesis	16	307	0.71	8.68e-06	HES1,SOX4,NOTCH2,NOTCH1,ST14,SMAD3,TGFBR2,PRKACB,SKI,BCL2,ARHGAP35,RHOA,ESR1,HIF1A,ZEB2,MYC
GO:0060429	Epithelium development	40	1109	0.55	5.3e-10	CCND1,HES1,IGFBP5,SOX4,KDM6B,NOTCH2,CPT1A,CDK6,GATA6,NOTCH1,ST14,RHOC,PPARG,ITGA5,SMAD3,TGFBR2,PRKACB,GNAS,ATRX,BMPR2,ERRFI1,SKI,FOXC1,CDX2,PAFAH1B1,BCL2,RDX,CDKN1A,ARHGAP35,CREB1,ZFP36L1,RHOA,CPS1,ESR1,HIF1A,SMAD5,ACVR1B,ZEB2,TXNIP,MYC
GO:0051234	Establishment of localization	70	4479	0.18	0.0017	APOH,KLHL20,COL1A1,CCND1,CDKN1B,MAPK14,TMEM30A,SPARC,CANX,BCL2L2,RABGAP1L,EIF2S1,GNS,MDM2,E2F3,ARCN1,ADD1,CPT1A,SCAMP2,HNRNPU,APP,ATP1B3,PPARG,ELMO2,IGF2BP1,ACOX1,CRK,HOOK3,DPYSL2,ARHGAP1,CLU,LASP1,NR1I2,HIP1,CAV1,HMGB1,E2F1,HTT,TGFBR2,QKI,CD47,ADAR,MCL1,GNAS,SURF4,ABCA1,BRCA2,CDX2,SLC5A3,AP1G1,PAFAH1B1,BCL2,RDX,CDKN1A,CREB1,ZFP36L1,ATP2B1,RHOA,PIK3R1,ENY2,HIF1A,KPNA2,SLC1A5,RAN,SLC38A1,B2M,LDLR,…
GO:0051649	Establishment of localization in cell	38	2375	0.19	0.0387	APOH,KLHL20,MAPK14,TMEM30A,SPARC,CANX,RABGAP1L,GNS,E2F3,ARCN1,CPT1A,HNRNPU,APP,ACOX1,HOOK3,ARHGAP1,CLU,HMGB1,HTT,CD47,ADAR,GNAS,SURF4,ABCA1,CDX2,AP1G1,PAFAH1B1,CDKN1A,RHOA,PIK3R1,ENY2,HIF1A,KPNA2,RAN,B2M,LDLR,TXNIP,CLIP1
GO:0045184	Establishment of protein localization	31	1564	0.29	0.0055	KLHL20,COL1A1,CANX,RABGAP1L,MDM2,E2F3,ARCN1,SCAMP2,HNRNPU,PPARG,ACOX1,HOOK3,ARHGAP1,CLU,HIP1,HMGB1,ADAR,MCL1,GNAS,ABCA1,BRCA2,AP1G1,PAFAH1B1,RDX,CDKN1A,PIK3R1,ENY2,KPNA2,RAN,TXNIP,CLIP1
GO:0007163	Establishment or maintenance of cell polarity	7	197	0.54	0.0463	HES1,CRK,HTT,CDX2,PAFAH1B1,ARHGAP35,RHOA
GO:0030198	Extracellular matrix organization	10	338	0.46	0.0318	ITGB8,COL1A1,SPARC,LAMC1,APP,ITGA5,CAV1,CD47,FOXC1,CYP1B1
GO:0097191	Extrinsic apoptotic signaling pathway	9	100	0.94	5.49e-05	BCL2L2,MKNK2,SMAD3,FAS,MCL1,BCL2,PIK3R1,ACVR1B,CASP8AP2
GO:0097192	Extrinsic apoptotic signaling pathway in absence of ligand	5	35	1.14	0.001	BCL2L2,MKNK2,FAS,MCL1,BCL2
GO:0036337	Fas signaling pathway	2	2	1.99	0.0086	FAS,CASP8AP2
GO:0007565	Female pregnancy	8	183	0.63	0.0104	IGFBP5,VMP1,ITGA5,TGFBR2,GNAS,BMPR2,BCL2,ESR1
GO:0030900	Forebrain development	24	387	0.78	5.14e-10	HES1,KDM6B,CDK6,NOTCH1,APP,IGF2BP1,BTG2,CRK,HOOK3,EZH2,E2F1,PTEN,ATRX,SKI,METTL14,CXCL12,PAFAH1B1,ARHGAP35,CREB1,RHOA,SATB2,ROBO1,HIF1A,ZEB2
GO:0021872	Forebrain generation of neurons	5	58	0.92	0.0066	HES1,METTL14,RHOA,SATB2,ROBO1
GO:0021861	Forebrain radial glial cell differentiation	3	7	1.62	0.0021	HES1,METTL14,RHOA
GO:0001704	Formation of primary germ layer	6	116	0.7	0.0182	KDM6B,GATA6,ITGA5,SMAD3,BMPR2,FOXC1
GO:0000082	G1/S transition of mitotic cell cycle	9	128	0.84	0.00028	CCND1,CDKN1B,E2F3,CDK6,E2F1,RRM2,CDKN1A,ACVR1B,MYC
GO:0007276	Gamete generation	15	673	0.34	0.0439	BCL2L2,DNMT3A,NOTCH1,POU4F2,ACOX1,E2F1,QKI,ATRX,BRCA2,FOXC1,METTL14,HERPUD2,PAFAH1B1,BCL2,SMAD5
GO:0033483	Gas homeostasis	3	11	1.42	0.0054	CAV1,HIF1A,SOD2
GO:0007369	Gastrulation	7	159	0.63	0.0183	KDM6B,GATA6,ITGA5,SMAD3,TGFBR2,BMPR2,FOXC1
GO:0010467	Gene expression	44	2056	0.32	7.2e-05	MNT,APOH,DDX5,CCND1,NR3C1,EIF2S1,NOTCH2,RORA,E2F3,NOTCH1,HNRNPU,APP,PPARG,TAF6L,ROCK2,MED16,SP1,SMAD3,NR1I2,LARP1,HMGB1,E2F1,RBM38,SON,ADARB1,QKI,E2F2,ADAR,PTEN,AGO1,ABCA1,SKI,CDX2,METTL14,CDKN1A,CREB1,ZFP36L1,ESR1,DNAJB11,ENY2,RBM4B,EIF4G2,DICER1,HIF1A
GO:0016458	Gene silencing	10	147	0.82	0.00013	SRCAP,EZH2,SMAD3,HMGB1,DNMT1,ADAR,AGO1,BMI1,DICER1,RAN
GO:0035195	Gene silencing by miRNA	5	47	1.02	0.0031	SMAD3,ADAR,AGO1,DICER1,RAN
GO:0048699	Generation of neurons	44	1551	0.44	5.12e-08	TMEM30A,HES1,SOX4,NOTCH2,MDM2,RORA,DNMT3A,CDK6,NOTCH1,POU4F2,APP,PPARG,BTG2,RUNX1,CRK,WNT10B,HOOK3,DPYSL2,EZH2,PLAG1,DNMT3B,RERE,HMGB1,E2F1,ADARB1,ZEB1,PTEN,BMPR2,SKI,METTL14,CXCL12,PAFAH1B1,BCL2,ARHGAP35,CREB1,RHOA,SATB2,ROBO1,PIK3R1,DICER1,HIF1A,B2M,LDLR,ZEB2
GO:0048732	Gland development	21	410	0.7	1.87e-07	ASNS,CCND1,HES1,IGFBP5,NOTCH2,GATA6,NOTCH1,EZH2,PLAG1,SMAD3,CAV1,TGFBR2,PTEN,FOXC1,ARHGAP5,BCL2,ARHGAP35,CREB1,CPS1,ESR1,HIF1A
GO:0022612	Gland morphogenesis	8	99	0.9	0.00033	IGFBP5,NOTCH2,NOTCH1,PLAG1,CAV1,TGFBR2,BCL2,ESR1
GO:0021782	Glial cell development	7	112	0.78	0.0036	SOX4,CDK6,APP,CLU,PTEN,SKI,DICER1
GO:0010001	Glial cell differentiation	11	178	0.78	0.00011	HES1,SOX4,CDK6,NOTCH1,APP,CLU,PTEN,SKI,METTL14,RHOA,DICER1
GO:0042063	Gliogenesis	12	228	0.71	0.00018	HES1,SOX4,CDK6,NOTCH1,APP,CLU,PTEN,SKI,METTL14,PAFAH1B1,RHOA,DICER1
GO:0032835	Glomerulus development	5	53	0.96	0.0048	HES1,NOTCH2,NOTCH1,FOXC1,BCL2
GO:0072012	Glomerulus vasculature development	3	19	1.19	0.0167	HES1,NOTCH2,NOTCH1
GO:0042593	Glucose homeostasis	8	188	0.62	0.0118	IGFBP5,SOX4,PPARG,FOXK2,FOXO1,ZBTB20,PIK3R1,HIF1A
GO:0006868	Glutamine transport	2	8	1.39	0.0427	SLC1A5,SLC38A1
GO:0008406	Gonad development	8	205	0.58	0.0181	CCND1,BCL2L2,GATA6,ATRX,BRCA2,FOXC1,BCL2,ESR1
GO:0001942	Hair follicle development	5	74	0.82	0.0155	IGFBP5,NOTCH1,GNAS,BCL2,ACVR1B
GO:0031069	Hair follicle morphogenesis	3	28	1.02	0.0377	IGFBP5,NOTCH1,BCL2
GO:0060322	Head development	36	788	0.65	1.28e-11	COL1A1,HES1,BCL2L2,KDM6B,RORA,ARCN1,CDK6,NOTCH1,APP,IGF2BP1,BTG2,CRK,HOOK3,DPYSL2,EZH2,RERE,E2F1,TGFBR2,PTEN,ATRX,BMPR2,SKI,BRCA2,FOXC1,METTL14,CXCL12,PAFAH1B1,BCL2,ARHGAP35,CREB1,ATP2B1,RHOA,SATB2,ROBO1,HIF1A,ZEB2
GO:0007507	Heart development	25	522	0.67	2.44e-08	CDKN1B,SPARC,HES1,SOX4,KDM6B,NOTCH2,MDM2,GATA6,MEF2D,NOTCH1,POU4F2,HNRNPU,PPARG,SPRED1,ROCK2,SMAD3,TGFBR2,MDM4,PTEN,BMPR2,FOXC1,CDKN1A,ZFP36L1,ROBO1,HIF1A
GO:0001947	Heart looping	5	64	0.88	0.0093	NOTCH2,NOTCH1,SMAD3,TGFBR2,HIF1A
GO:0003007	Heart morphogenesis	13	251	0.7	9.49e-05	HES1,SOX4,NOTCH2,MDM2,GATA6,NOTCH1,SMAD3,TGFBR2,MDM4,BMPR2,FOXC1,ROBO1,HIF1A
GO:0003179	Heart valve morphogenesis	9	52	1.23	5.48e-07	SOX4,NOTCH2,MDM2,NOTCH1,ROCK2,TGFBR2,MDM4,BMPR2,ROBO1
GO:0048534	Hematopoietic or lymphoid organ development	29	619	0.66	1.7e-09	MAPK14,HES1,SOX4,MKNK2,NOTCH2,RORA,ADD1,CDK6,APP,PPARG,RUNX1,WNT10B,HMGB1,TGFBR2,ADAR,GLO1,BMI1,BRCA2,PAFAH1B1,BCL2,ZFP36L1,CYLD,RHOA,KLF6,PIK3R1,KMT2A,HIF1A,SMAD5,B2M
GO:0030097	Hemopoiesis	28	570	0.68	1.39e-09	MAPK14,SOX4,MKNK2,NOTCH2,RORA,ADD1,CDK6,APP,PPARG,RUNX1,WNT10B,HMGB1,TGFBR2,ADAR,GLO1,BMI1,BRCA2,PAFAH1B1,BCL2,ZFP36L1,CYLD,RHOA,KLF6,PIK3R1,KMT2A,HIF1A,SMAD5,B2M
GO:0018130	Heterocycle biosynthetic process	25	1061	0.36	0.0021	MNT,DDX5,CCND1,NR3C1,NOTCH2,RORA,E2F3,NOTCH1,PPARG,TAF6L,MED16,SP1,NR1I2,E2F1,RRM2,E2F2,AMD1,PTEN,SKI,CDX2,CDKN1A,CREB1,CPS1,ESR1,ENY2
GO:0030902	Hindbrain development	8	154	0.7	0.0042	HES1,RORA,ARCN1,CRK,EZH2,RERE,FOXC1,BCL2
GO:0021766	Hippocampus development	8	81	0.98	9.98e-05	KDM6B,CDK6,BTG2,CRK,EZH2,PTEN,PAFAH1B1,ZEB2
GO:0048872	Homeostasis of number of cells	11	204	0.72	0.00031	ADD1,NOTCH1,EZH2,HMGB1,FAS,ADAR,BCL2,CYLD,BAP1,HIF1A,SMAD5
GO:0048873	Homeostasis of number of cells within a tissue	3	30	0.99	0.0432	ADD1,NOTCH1,BCL2
GO:0042592	Homeostatic process	47	1676	0.44	1.93e-08	APEX1,IGFBP5,SOX4,LAMC1,RORA,UBE2S,ADD1,NOTCH1,FBXW7,APP,ATP1B3,PPARG,ACOX1,CFL2,EZH2,SMAD3,FOXK2,NR1I2,CAV1,HMGB1,HTT,FAS,MAFG,ADAR,MCL1,PRKACB,GNAS,XIAP,ABCA1,FOXO1,BRCA2,FOXC1,CXCL12,BCL2,CYLD,ATP2B1,CPS1,ESR1,BAP1,ZBTB20,PIK3R1,HIF1A,SMAD5,SOD2,B2M,LDLR,MYC
GO:0002520	Immune system development	31	652	0.67	2.58e-10	MAPK14,HES1,SOX4,MKNK2,NOTCH2,RORA,ADD1,MSH3,CDK6,APP,PPARG,RUNX1,WNT10B,SMAD3,HMGB1,TGFBR2,ADAR,GLO1,BMI1,BRCA2,PAFAH1B1,BCL2,ZFP36L1,CYLD,RHOA,KLF6,PIK3R1,KMT2A,HIF1A,SMAD5,B2M
GO:0002376	Immune system process	52	2481	0.31	1.49e-05	COL1A1,MAPK14,TMEM30A,HES1,SOX4,CANX,MKNK2,KDM6B,NOTCH2,GNS,RORA,ADD1,MSH3,CDK6,NOTCH1,APP,ATP1B3,PPARG,ELMO2,ITGA5,RUNX1,CRK,WNT10B,CLU,SMAD3,CAV1,HMGB1,FAS,TGFBR2,ADARB1,CD47,ADAR,PRKACB,SURF4,GLO1,BMI1,BRCA2,AP1G1,CXCL12,PAFAH1B1,BCL2,ZFP36L1,CYLD,RHOA,ILF3,BAP1,KLF6,PIK3R1,KMT2A,HIF1A,SMAD5,B2M
GO:0001701	In utero embryonic development	16	382	0.61	9.71e-05	HES1,DAD1,NOTCH2,ADD1,GATA6,NOTCH1,ST14,SMAD3,MAFG,TGFBR2,BRCA2,FOXC1,CDX2,ZFP36L1,HIF1A,ACVR1B
GO:0002437	Inflammatory response to antigenic stimulus	4	37	1.02	0.0105	KDM6B,NOTCH2,NOTCH1,HMGB1
GO:0032633	interleukin-4 production	2	9	1.34	0.0495	NOTCH2,NOTCH1
GO:0044419	Interspecies interaction between organisms	41	1899	0.32	0.00013	MAPK14,SPARC,CANX,NOTCH2,MDM2,SRCAP,CDK6,NOTCH1,FBXW7,HNRNPU,APP,PPARG,ITGA5,CRK,CLU,ROCK2,SP1,SMAD3,CAV1,HMGB1,E2F1,RBM38,ADARB1,CD47,ADAR,ABCA1,AP1G1,CXCL12,BCL2,DYRK1A,CREB1,CYLD,RHOA,CPS1,ILF3,PIK3R1,KPNA2,SLC1A5,RAN,B2M,LDLR
GO:0060575	Intestinal epithelial cell differentiation	4	20	1.29	0.0018	GATA6,CDX2,CDKN1A,HIF1A
GO:0060574	Intestinal epithelial cell maturation	2	4	1.69	0.0178	CDKN1A,HIF1A
GO:0030520	Intracellular estrogen receptor signaling pathway	3	19	1.19	0.0167	DDX5,POU4F2,ESR1
GO:0030522	Intracellular receptor signaling pathway	10	166	0.77	0.00032	DDX5,NR3C1,RORA,POU4F2,PPARG,NR1I2,CYLD,RHOA,ESR1,RAN
GO:0035556	Intracellular signal transduction	44	1712	0.4	7.67e-07	DDX5,CDKN1B,MAPK14,IGFBP5,SOX4,BCL2L2,MKNK2,MDM2,POU4F2,APP,RHOC,BTG2,SPRED1,ARHGAP1,CLU,ROCK2,LARP1,RHOBTB1,E2F1,RBM38,DNMT1,E2F2,MDM4,MCL1,SHOC2,PRKACB,GNAS,PTEN,ATRX,ABCA1,RND3,BRCA2,ARHGAP5,BCL2,RDX,NLK,CDKN1A,ZFP36L1,CYLD,RHOA,PIK3R1,DICER1,CYP1B1,MYC
GO:0030518	Intracellular steroid hormone receptor signaling pathway	6	67	0.94	0.0018	DDX5,NR3C1,POU4F2,RHOA,ESR1,RAN
GO:0046907	Intracellular transport	27	1520	0.24	0.0402	KLHL20,RABGAP1L,E2F3,ARCN1,CPT1A,HNRNPU,APP,ACOX1,HOOK3,ARHGAP1,CLU,HTT,ADAR,GNAS,ABCA1,CDX2,AP1G1,PAFAH1B1,CDKN1A,PIK3R1,ENY2,HIF1A,KPNA2,RAN,LDLR,TXNIP,CLIP1
GO:0097193	Intrinsic apoptotic signaling pathway	12	151	0.89	4.76e-06	DDX5,BCL2L2,POU4F2,CLU,E2F1,E2F2,MCL1,BRCA2,BCL2,CDKN1A,PIK3R1,CYP1B1
GO:0072332	Intrinsic apoptotic signaling pathway by p53 class mediator	6	51	1.06	0.00054	DDX5,POU4F2,E2F1,E2F2,BRCA2,CDKN1A
GO:0008630	Intrinsic apoptotic signaling pathway in response to DNA damage	7	71	0.98	0.00034	BCL2L2,E2F1,MCL1,BRCA2,BCL2,CDKN1A,PIK3R1
GO:0050801	Ion homeostasis	17	796	0.32	0.0394	APP,ATP1B3,SMAD3,CAV1,HMGB1,HTT,MAFG,XIAP,ABCA1,CXCL12,BCL2,ATP2B1,CPS1,ESR1,HIF1A,B2M,MYC
GO:0001822	Kidney development	9	271	0.51	0.0255	HES1,SOX4,NOTCH2,NOTCH1,SMAD3,FOXC1,BCL2,SMAD5,MYC
GO:0072073	Kidney epithelium development	8	130	0.78	0.0016	HES1,NOTCH2,NOTCH1,SMAD3,FOXC1,BCL2,SMAD5,MYC
GO:0060711	Labyrinthine layer development	4	49	0.9	0.023	HES1,ST14,CDX2,ZFP36L1
GO:0007595	Lactation	4	46	0.93	0.0191	CCND1,CAV1,CREB1,HIF1A
GO:0007611	Learning or memory	10	259	0.58	0.0066	APP,BTG2,ITGA5,HTT,PTEN,PAFAH1B1,CREB1,HIF1A,B2M,LDLR
GO:1990086	Lens fiber cell apoptotic process	3	4	1.86	0.00074	E2F1,TGFBR2,E2F2
GO:0045321	Leukocyte activation	21	929	0.34	0.0096	MAPK14,TMEM30A,SOX4,NOTCH2,GNS,RORA,CDK6,APP,CLU,SMAD3,HMGB1,TGFBR2,CD47,SURF4,BCL2,ZFP36L1,CYLD,RHOA,KLF6,PIK3R1,B2M
GO:0002521	Leukocyte differentiation	18	338	0.71	1.26e-06	MAPK14,SOX4,NOTCH2,RORA,CDK6,APP,PPARG,HMGB1,TGFBR2,GLO1,PAFAH1B1,BCL2,ZFP36L1,CYLD,RHOA,KLF6,PIK3R1,B2M
GO:0001776	Leukocyte homeostasis	5	69	0.85	0.0121	HMGB1,FAS,BCL2,BAP1,HIF1A
GO:0060173	Limb development	7	181	0.58	0.0326	SOX4,NOTCH2,NOTCH1,GNAS,ATRX,BMPR2,SKI
GO:0035108	Limb morphogenesis	6	150	0.59	0.0492	SOX4,NOTCH2,NOTCH1,GNAS,ATRX,SKI
GO:0055088	Lipid homeostasis	9	142	0.79	0.00054	RORA,FBXW7,PPARG,ACOX1,NR1I2,CAV1,ABCA1,ZBTB20,LDLR
GO:0006629	Lipid metabolic process	24	1190	0.29	0.0167	APOH,ITGB8,MAPK14,MSMO1,CPT1A,GATA6,APP,PPARG,ACOX1,CRK,WNT10B,CLU,NR1I2,CAV1,QKI,ACADSB,PTEN,ABCA1,PAFAH1B1,CPS1,ESR1,PIK3R1,LDLR,CYP1B1
GO:0001889	Liver development	9	129	0.83	0.00029	ASNS,CCND1,HES1,NOTCH2,GATA6,NOTCH1,EZH2,SMAD3,CPS1
GO:0051179	Localization	91	5591	0.2	1.57e-05	APOH,KLHL20,ITGB8,COL1A1,CCND1,CDKN1B,MAPK14,TMEM30A,SPARC,HES1,CANX,BCL2L2,RABGAP1L,EIF2S1,GNS,MDM2,LAMC1,E2F3,ARCN1,ADD1,CPT1A,SCAMP2,NOTCH1,HNRNPU,APP,RHOC,ATP1B3,PPARG,ELMO2,IGF2BP1,ACOX1,ITGA5,CFL2,CRK,HOOK3,DPYSL2,ARHGAP1,CLU,ROCK2,EZH2,LASP1,NR1I2,HIP1,RERE,CAV1,HMGB1,E2F1,HTT,TGFBR2,QKI,CD47,ADAR,MCL1,GNAS,PTEN,SURF4,ATRX,ABCA1,SKI,BRCA2,FOXC1,CDX2,SLC5A3,AP1G1,CXCL12,PAFAH1B1,BCL2,RDX,CD…
GO:0040011	Locomotion	34	1251	0.42	1.01e-05	ITGB8,COL1A1,MAPK14,HES1,NOTCH2,LAMC1,NOTCH1,POU4F2,APP,RHOC,ATP1B3,ELMO2,ITGA5,CFL2,CRK,DPYSL2,RERE,CAV1,HMGB1,CD47,PTEN,SKI,FOXC1,CXCL12,PAFAH1B1,ARHGAP35,CREB1,RHOA,SATB2,ROBO1,PIK3R1,HIF1A,ZEB2,CYP1B1
GO:0048286	Lung alveolus development	5	41	1.07	0.0019	IGFBP5,GATA6,BMPR2,ERRFI1,CREB1
GO:0030324	Lung development	10	170	0.76	0.00037	SPARC,HES1,IGFBP5,GATA6,NOTCH1,FBXW7,TGFBR2,BMPR2,ERRFI1,CREB1
GO:0060428	Lung epithelium development	3	30	0.99	0.0432	GATA6,ERRFI1,CREB1
GO:0060430	Lung saccule development	2	8	1.39	0.0427	GATA6,CREB1
GO:0046649	Lymphocyte activation	13	390	0.51	0.0042	SOX4,NOTCH2,RORA,CDK6,SMAD3,HMGB1,BCL2,ZFP36L1,CYLD,RHOA,KLF6,PIK3R1,B2M
GO:0030098	Lymphocyte differentiation	12	242	0.68	0.00029	SOX4,NOTCH2,RORA,CDK6,HMGB1,BCL2,ZFP36L1,CYLD,RHOA,KLF6,PIK3R1,B2M
GO:0033036	Macromolecule localization	45	2473	0.25	0.0018	APOH,KLHL20,COL1A1,TMEM30A,CANX,RABGAP1L,MDM2,E2F3,ARCN1,CPT1A,SCAMP2,HNRNPU,ATP1B3,PPARG,IGF2BP1,ACOX1,HOOK3,ARHGAP1,CLU,ROCK2,EZH2,HIP1,CAV1,HMGB1,TGFBR2,QKI,ADAR,MCL1,GNAS,ATRX,ABCA1,BRCA2,AP1G1,PAFAH1B1,RDX,CDKN1A,ZFP36L1,ESR1,PIK3R1,ENY2,KPNA2,RAN,LDLR,TXNIP,CLIP1
GO:0043170	Macromolecule metabolic process	110	6137	0.24	7.46e-10	MNT,APOH,KLHL20,APEX1,CAPN15,DDX5,CCND1,MAPK14,NR3C1,IGFBP5,DAD1,MKNK2,KDM6B,EIF2S1,NOTCH2,GNS,MDM2,LAMC1,RORA,SRCAP,E2F3,PTPN4,UBE2S,DNMT3A,ADD1,MSH3,CDK6,GATA6,NOTCH1,ST14,SPOPL,POU4F2,FBXW7,HNRNPU,APP,PPARG,BTG2,TAF6L,SPRED1,CLU,ROCK2,BACE1,EZH2,PPP2R2A,MED16,DNMT3B,SP1,SMAD3,FOXK2,NR1I2,LARP1,CAV1,HMGB1,E2F1,RBM38,SON,TGFBR2,DNMT1,RRM2,ADARB1,QKI,E2F2,MDM4,ADAR,PTP4A1,PRKACB,GNAS,XIAP,PTEN,AG…
GO:0043414	Macromolecule methylation	9	249	0.55	0.0163	DNMT3A,BTG2,EZH2,DNMT3B,DNMT1,GNAS,ATRX,METTL14,KMT2A
GO:0043412	Macromolecule modification	67	3277	0.3	5.04e-07	KLHL20,APEX1,CCND1,MAPK14,IGFBP5,DAD1,MKNK2,KDM6B,EIF2S1,MDM2,LAMC1,SRCAP,PTPN4,UBE2S,DNMT3A,CDK6,SPOPL,POU4F2,FBXW7,APP,BTG2,TAF6L,SPRED1,ROCK2,EZH2,PPP2R2A,DNMT3B,SMAD3,FOXK2,TGFBR2,DNMT1,ADARB1,MDM4,ADAR,PTP4A1,PRKACB,GNAS,XIAP,PTEN,ATRX,BMPR2,ABCA1,BMI1,FOXO1,BRCA2,METTL14,BCL2,DYRK1A,NLK,CDKN1A,TGOLN2,CREB1,ZFP36L1,CYLD,RHOA,ILF3,ESR1,BAP1,CSNK1A1,PIK3R1,ENY2,KMT2A,HIF1A,SMAD5,ACVR1B,RNF111,…
GO:0098727	Maintenance of cell number	11	137	0.89	1.33e-05	HES1,SOX4,NOTCH2,NOTCH1,IGF2BP1,HOOK3,EZH2,SKI,FOXO1,CDX2,METTL14
GO:0008584	Male gonad development	6	133	0.64	0.0312	CCND1,BCL2L2,GATA6,ATRX,BCL2,ESR1
GO:0046661	Male sex differentiation	7	156	0.64	0.017	CCND1,BCL2L2,GATA6,ATRX,BCL2,ESR1,SMAD5
GO:0060749	Mammary gland alveolus development	3	19	1.19	0.0167	CCND1,ESR1,HIF1A
GO:0030879	Mammary gland development	9	126	0.84	0.00025	CCND1,IGFBP5,CAV1,TGFBR2,ARHGAP5,ARHGAP35,CREB1,ESR1,HIF1A
GO:0060056	Mammary gland involution	2	6	1.51	0.0295	IGFBP5,CAV1
GO:0060443	Mammary gland morphogenesis	4	42	0.97	0.0149	IGFBP5,CAV1,TGFBR2,ESR1
GO:0014031	Mesenchymal cell development	6	80	0.86	0.0041	HES1,NOTCH1,FOXC1,BCL2,HIF1A,ZEB2
GO:0048762	Mesenchymal cell differentiation	7	152	0.65	0.0151	DDX5,HES1,NOTCH1,FOXC1,BCL2,HIF1A,ZEB2
GO:0060485	Mesenchyme development	14	212	0.81	3.68e-06	DDX5,HES1,MDM2,NOTCH1,SMAD3,TGFBR2,MDM4,BMPR2,FOXC1,BCL2,ZFP36L1,ROBO1,HIF1A,ZEB2
GO:0072132	Mesenchyme morphogenesis	7	49	1.14	5e-05	MDM2,NOTCH1,SMAD3,TGFBR2,MDM4,FOXC1,ROBO1
GO:0008152	Metabolic process	129	8298	0.18	3.35e-08	MNT,ASNS,APOH,KLHL20,APEX1,CAPN15,ITGB8,DDX5,COL1A1,CCND1,MAPK14,NR3C1,IGFBP5,DAD1,MKNK2,KDM6B,EIF2S1,NOTCH2,GNS,MDM2,LAMC1,MSMO1,RORA,VMP1,SRCAP,E2F3,PTPN4,UBE2S,DNMT3A,ADD1,MSH3,CPT1A,CDK6,BNIP2,GATA6,NOTCH1,ST14,SPOPL,POU4F2,FBXW7,HNRNPU,APP,PPARG,BTG2,ACOX1,TAF6L,SPRED1,CRK,WNT10B,DPYSL2,CLU,ROCK2,BACE1,EZH2,PPP2R2A,MED16,DNMT3B,SP1,SMAD3,FOXK2,NR1I2,LARP1,CAV1,HMGB1,E2F1,ALDH9A1,RBM38,SON,TG…
GO:0022037	Metencephalon development	7	115	0.77	0.0042	RORA,ARCN1,CRK,EZH2,RERE,FOXC1,BCL2
GO:0035280	miRNA loading onto RISC involved in gene silencing by miRNA	3	7	1.62	0.0021	ADAR,AGO1,DICER1
GO:0010586	miRNA metabolic process	3	22	1.12	0.0227	AGO1,DICER1,RAN
GO:0000278	Mitotic cell cycle	28	695	0.59	7.55e-08	CCND1,CDKN1B,SOX4,MDM2,CCND2,E2F3,UBE2S,DNMT3A,CDK6,RHOC,BTG2,WNT10B,ROCK2,PPP2R2A,E2F1,HTT,RBM38,SON,RRM2,MDM4,BRCA2,PAFAH1B1,CDKN1A,RHOA,ACVR1B,RAN,CLIP1,MYC
GO:0044772	Mitotic cell cycle phase transition	14	280	0.69	6.26e-05	CCND1,CDKN1B,CCND2,E2F3,UBE2S,CDK6,WNT10B,PPP2R2A,E2F1,RRM2,PAFAH1B1,CDKN1A,ACVR1B,MYC
GO:1903047	Mitotic cell cycle process	26	616	0.61	1.19e-07	CCND1,CDKN1B,SOX4,MDM2,CCND2,E2F3,UBE2S,CDK6,RHOC,BTG2,WNT10B,ROCK2,PPP2R2A,E2F1,HTT,RBM38,SON,RRM2,MDM4,BRCA2,PAFAH1B1,CDKN1A,RHOA,ACVR1B,RAN,MYC
GO:0031571	Mitotic G1 DNA damage checkpoint	9	67	1.12	3.43e-06	CCND1,CDKN1B,SOX4,MDM2,BTG2,E2F1,RBM38,MDM4,CDKN1A
GO:0003183	Mitral valve morphogenesis	3	10	1.47	0.0044	SOX4,NOTCH1,BMPR2
GO:0090647	Modulation of age-related behavioral decline	2	9	1.34	0.0495	APP,B2M
GO:0001763	Morphogenesis of a branching structure	7	170	0.6	0.0249	NOTCH1,ST14,RERE,TGFBR2,BCL2,ESR1,MYC
GO:0002011	Morphogenesis of an epithelial sheet	6	51	1.06	0.00054	NOTCH2,NOTCH1,RHOC,ITGA5,ARHGAP35,RHOA
GO:0002009	Morphogenesis of an epithelium	20	435	0.65	2.02e-06	HES1,IGFBP5,SOX4,NOTCH2,NOTCH1,ST14,RHOC,ITGA5,SMAD3,TGFBR2,PRKACB,SKI,PAFAH1B1,BCL2,ARHGAP35,RHOA,ESR1,HIF1A,ZEB2,MYC
GO:0097049	Motor neuron apoptotic process	2	3	1.81	0.0128	FAS,ADARB1
GO:0006928	Movement of cell or subcellular component	34	1501	0.34	0.00032	ITGB8,COL1A1,HES1,NOTCH2,LAMC1,NOTCH1,POU4F2,HNRNPU,APP,RHOC,ATP1B3,ELMO2,ITGA5,CFL2,CRK,DPYSL2,RERE,CAV1,HMGB1,HTT,CD47,PTEN,SKI,FOXC1,CXCL12,PAFAH1B1,ARHGAP35,RHOA,SATB2,ROBO1,PIK3R1,HIF1A,ZEB2,CYP1B1
GO:0061157	mRNA destabilization	3	32	0.96	0.0495	ROCK2,METTL14,ZFP36L1
GO:0048255	mRNA stabilization	6	45	1.11	0.00031	MAPK14,HNRNPU,IGF2BP1,LARP1,E2F1,RBM38
GO:0051704	Multi-organism process	27	1036	0.4	0.00027	IGFBP5,BCL2L2,VMP1,DNMT3A,NOTCH1,POU4F2,APP,ACOX1,ITGA5,CAV1,E2F1,TGFBR2,QKI,GNAS,PTEN,ATRX,BMPR2,BRCA2,FOXC1,METTL14,HERPUD2,PAFAH1B1,BCL2,ESR1,KPNA2,SMAD5,RAN
GO:0044703	Multi-organism reproductive process	24	971	0.38	0.0015	IGFBP5,BCL2L2,VMP1,DNMT3A,NOTCH1,POU4F2,APP,ACOX1,ITGA5,E2F1,TGFBR2,QKI,GNAS,PTEN,ATRX,BMPR2,BRCA2,FOXC1,METTL14,HERPUD2,PAFAH1B1,BCL2,ESR1,SMAD5
GO:0007275	Multicellular organism development	111	5023	0.33	2.02e-16	MNT,ASNS,ITGB8,DDX5,COL1A1,CCND1,CDKN1B,MAPK14,TMEM30A,SPARC,HES1,IGFBP5,SOX4,BCL2L2,DAD1,MKNK2,KDM6B,NOTCH2,MDM2,LAMC1,RORA,VMP1,ARCN1,DNMT3A,ADD1,MSH3,CDK6,GATA6,MEF2D,NOTCH1,ST14,POU4F2,FBXW7,HNRNPU,APP,PPARG,IGF2BP1,BTG2,ITGA5,CFL2,SPRED1,RUNX1,CRK,WNT10B,HOOK3,DPYSL2,CLU,ROCK2,EZH2,PLAG1,DNMT3B,SMAD3,RERE,CAV1,HMGB1,E2F1,MAFG,TGFBR2,DNMT1,ADARB1,ZEB1,QKI,MDM4,ADAR,MCL1,PTP4A1,PRKACB,GNAS,PTE…
GO:0035264	Multicellular organism growth	7	86	0.9	0.00094	NOTCH2,ADD1,PLAG1,ADARB1,GNAS,ATRX,ZFP36L1
GO:0032501	Multicellular organismal process	119	6933	0.22	7.05e-10	MNT,ASNS,APOH,ITGB8,DDX5,COL1A1,CCND1,CDKN1B,MAPK14,TMEM30A,SPARC,HES1,IGFBP5,SOX4,BCL2L2,DAD1,MKNK2,KDM6B,NOTCH2,MDM2,LAMC1,RORA,VMP1,ARCN1,DNMT3A,ADD1,MSH3,CDK6,GATA6,MEF2D,NOTCH1,ST14,POU4F2,FBXW7,HNRNPU,APP,PPARG,IGF2BP1,BTG2,ACOX1,ITGA5,CFL2,SPRED1,RUNX1,CRK,WNT10B,HOOK3,DPYSL2,CLU,ROCK2,BACE1,EZH2,PLAG1,DNMT3B,SMAD3,RERE,CAV1,HMGB1,E2F1,HTT,MAFG,TGFBR2,DNMT1,ADARB1,ZEB1,QKI,MDM4,ADAR,MCL1,P…
GO:0048609	Multicellular organismal reproductive process	19	807	0.36	0.0106	BCL2L2,DNMT3A,NOTCH1,POU4F2,APP,ACOX1,E2F1,QKI,PTEN,ATRX,BMPR2,BRCA2,FOXC1,METTL14,HERPUD2,PAFAH1B1,BCL2,ESR1,SMAD5
GO:0055001	Muscle cell development	6	145	0.61	0.0432	HES1,NOTCH1,HNRNPU,CFL2,WNT10B,SKI
GO:0042692	Muscle cell differentiation	12	244	0.68	0.00031	MAPK14,HES1,IGFBP5,KDM6B,RORA,GATA6,NOTCH1,HNRNPU,CFL2,WNT10B,QKI,SKI
GO:0007517	Muscle organ development	11	291	0.57	0.0045	MAPK14,MEF2D,NOTCH1,BTG2,CFL2,WNT10B,CAV1,ADARB1,SKI,FOXC1,RHOA
GO:0061061	Muscle structure development	19	479	0.59	2.96e-05	DDX5,MAPK14,HES1,IGFBP5,KDM6B,RORA,GATA6,MEF2D,NOTCH1,HNRNPU,BTG2,CFL2,WNT10B,CAV1,ADARB1,QKI,SKI,FOXC1,RHOA
GO:0030099	Myeloid cell differentiation	11	221	0.69	0.00058	MAPK14,NOTCH2,ADD1,APP,PPARG,RUNX1,TGFBR2,ADAR,GLO1,PAFAH1B1,SMAD5
GO:0001773	Myeloid dendritic cell activation	3	23	1.1	0.0249	NOTCH2,HMGB1,TGFBR2
GO:0002573	Myeloid leukocyte differentiation	7	113	0.78	0.0038	MAPK14,NOTCH2,APP,PPARG,TGFBR2,GLO1,PAFAH1B1
GO:1905907	Negative regulation of amyloid fibril formation	2	6	1.51	0.0295	CLU,LDLR
GO:0016525	Negative regulation of angiogenesis	10	117	0.92	2.46e-05	APOH,SPARC,NOTCH1,PPARG,SPRED1,ROCK2,E2F2,AGO1,FOXC1,RHOA
GO:0110111	Negative regulation of animal organ morphogenesis	5	34	1.16	0.00093	NOTCH1,FBXW7,BMPR2,FOXC1,BCL2
GO:2000811	Negative regulation of anoikis	5	18	1.43	8.82e-05	NOTCH1,ITGA5,CAV1,MCL1,BCL2
GO:0043066	Negative regulation of apoptotic process	38	893	0.62	1.89e-11	MNT,ASNS,APOH,KLHL20,CDKN1B,BCL2L2,DAD1,NOTCH2,MDM2,CCND2,BNIP2,GATA6,NOTCH1,BTG2,ITGA5,CLU,SMAD3,CAV1,HTT,FAS,SON,DNMT1,MDM4,ADAR,MCL1,XIAP,PTEN,GLO1,FOXO1,FOXC1,CXCL12,BCL2,CDKN1A,RHOA,PIK3R1,HIF1A,SOD2,MYC
GO:2001234	Negative regulation of apoptotic signaling pathway	11	232	0.66	0.00085	MNT,BCL2L2,MDM2,CLU,HTT,FAS,MCL1,CXCL12,BCL2,HIF1A,SOD2
GO:0048519	Negative regulation of biological process	135	5389	0.39	2.81e-27	MNT,ASNS,APOH,KLHL20,APEX1,ITGB8,DDX5,COL1A1,CCND1,CDKN1B,MAPK14,SPARC,NR3C1,HES1,IGFBP5,SOX4,BCL2L2,DAD1,EIF2S1,NOTCH2,MDM2,CCND2,RORA,SRCAP,E2F3,DNMT3A,ADD1,MSH3,CDK6,BNIP2,GATA6,NOTCH1,SPOPL,POU4F2,FBXW7,HNRNPU,APP,PPARG,IGF2BP1,BTG2,NACC1,ITGA5,SPRED1,RUNX1,CRK,MIDN,WNT10B,HOOK3,ZNF431,ARHGAP1,CLU,ROCK2,BACE1,EZH2,PPP2R2A,PLAG1,DNMT3B,SMAD3,FOXK2,NR1I2,LARP1,RERE,CAV1,HMGB1,E2F1,HTT,FAS,RBM38…
GO:0070168	Negative regulation of biomineral tissue development	3	28	1.02	0.0377	NOTCH1,ROCK2,HIF1A
GO:0009890	Negative regulation of biosynthetic process	71	1624	0.63	1.37e-23	MNT,APEX1,DDX5,CCND1,CDKN1B,NR3C1,HES1,IGFBP5,EIF2S1,NOTCH2,MDM2,E2F3,DNMT3A,MSH3,CDK6,GATA6,NOTCH1,POU4F2,FBXW7,HNRNPU,APP,PPARG,IGF2BP1,BTG2,NACC1,RUNX1,WNT10B,ZNF431,ROCK2,EZH2,DNMT3B,SMAD3,FOXK2,NR1I2,LARP1,RERE,CAV1,HMGB1,E2F1,DNMT1,ZEB1,E2F2,MDM4,AGO1,ATRX,BMPR2,BMI1,ERRFI1,SKI,FOXO1,BRCA2,FOXC1,CDX2,METTL14,PURB,CDKN1A,ZNF12,CREB1,ZFP36L1,RHOA,SATB2,ILF3,ESR1,BAP1,ZBTB20,DICER1,SMAD5,ZEB2,…
GO:0043537	Negative regulation of blood vessel endothelial cell migration	5	35	1.14	0.001	NOTCH1,PPARG,SPRED1,HMGB1,RHOA
GO:0090090	Negative regulation of canonical Wnt signaling pathway	7	183	0.57	0.0344	MAPK14,NOTCH1,APP,CAV1,FOXO1,CYLD,CSNK1A1
GO:0010614	Negative regulation of cardiac muscle hypertrophy	4	26	1.18	0.0038	NOTCH1,SMAD3,ERRFI1,FOXO1
GO:1903243	Negative regulation of cardiac muscle hypertrophy in response to stress	3	6	1.69	0.0016	SMAD3,ERRFI1,FOXO1
GO:1905179	Negative regulation of cardiac muscle tissue regeneration	2	2	1.99	0.0086	CDKN1B,CDKN1A
GO:0009895	Negative regulation of catabolic process	12	316	0.57	0.0025	MAPK14,HNRNPU,IGF2BP1,SMAD3,FOXK2,LARP1,E2F1,RBM38,MDM4,MCL1,BCL2,EIF4G2
GO:0043086	Negative regulation of catalytic activity	19	807	0.36	0.0106	CDKN1B,MDM2,NOTCH1,HNRNPU,APP,PPARG,SPRED1,MIDN,ROCK2,CAV1,ADARB1,ADAR,XIAP,PTEN,ERRFI1,SKI,RDX,CDKN1A,TXNIP
GO:0007162	Negative regulation of cell adhesion	10	280	0.54	0.0106	COL1A1,NOTCH1,RUNX1,HMGB1,PTEN,CXCL12,RDX,RHOA,PIK3R1,CYP1B1
GO:0010648	Negative regulation of cell communication	42	1382	0.47	2.03e-08	MNT,MAPK14,IGFBP5,BCL2L2,MDM2,RORA,NOTCH1,FBXW7,APP,PPARG,SPRED1,MIDN,CLU,EZH2,SMAD3,CAV1,HTT,FAS,TGFBR2,CD47,ADAR,MCL1,PRKACB,PTEN,ERRFI1,SKI,FOXO1,CXCL12,PAFAH1B1,BCL2,DYRK1A,NLK,ARHGAP35,CYLD,RHOA,ESR1,ROBO1,CSNK1A1,ENY2,HIF1A,SOD2,MYC
GO:0045786	Negative regulation of cell cycle	26	571	0.65	2.86e-08	CCND1,CDKN1B,MAPK14,SOX4,NOTCH2,MDM2,CDK6,NOTCH1,BTG2,WNT10B,EZH2,SMAD3,E2F1,RBM38,RRM2,MDM4,PRKACB,PTEN,ATRX,BMI1,FOXC1,BCL2,CDKN1A,ZFP36L1,EIF4G2,MYC
GO:0071157	Negative regulation of cell cycle arrest	3	23	1.1	0.0249	CCND1,MDM2,MDM4
GO:0010948	Negative regulation of cell cycle process	17	328	0.7	4.11e-06	CCND1,CDKN1B,SOX4,MDM2,CDK6,BTG2,EZH2,E2F1,RBM38,RRM2,MDM4,PTEN,ATRX,BMI1,BCL2,CDKN1A,ZFP36L1
GO:0060548	Negative regulation of cell death	41	999	0.6	6.22e-12	MNT,ASNS,APOH,KLHL20,CDKN1B,SOX4,BCL2L2,DAD1,NOTCH2,MDM2,CCND2,BNIP2,GATA6,NOTCH1,APP,BTG2,ITGA5,CLU,SMAD3,CAV1,HTT,FAS,SON,DNMT1,MDM4,ADAR,MCL1,XIAP,PTEN,GLO1,FOXO1,FOXC1,CXCL12,BCL2,CDKN1A,CREB1,RHOA,PIK3R1,HIF1A,SOD2,MYC
GO:0010721	Negative regulation of cell development	15	330	0.65	7.89e-05	HES1,MDM2,NOTCH1,POU4F2,FBXW7,APP,HOOK3,PTEN,SKI,PAFAH1B1,BCL2,RHOA,DICER1,B2M,LDLR
GO:0045596	Negative regulation of cell differentiation	36	728	0.68	1.5e-12	CCND1,HES1,IGFBP5,MDM2,RORA,CDK6,NOTCH1,POU4F2,FBXW7,HNRNPU,APP,PPARG,SPRED1,RUNX1,WNT10B,HOOK3,EZH2,SMAD3,CAV1,HMGB1,E2F1,DNMT1,ZEB1,PTEN,ABCA1,SKI,FOXO1,PAFAH1B1,BCL2,ZFP36L1,RHOA,PIK3R1,DICER1,B2M,LDLR,MYC
GO:0030308	Negative regulation of cell growth	7	187	0.56	0.0377	CDKN1B,PPARG,SMAD3,BMPR2,BCL2,CDKN1A,ACVR1B
GO:0030336	Negative regulation of cell migration	14	262	0.72	3.24e-05	APOH,APEX1,IGFBP5,NOTCH1,PPARG,SPRED1,HMGB1,ADARB1,PTEN,CXCL12,BCL2,RHOA,ROBO1,CYP1B1
GO:0090051	Negative regulation of cell migration involved in sprouting angiogenesis	3	15	1.29	0.0102	NOTCH1,SPRED1,RHOA
GO:2000146	Negative regulation of cell motility	15	278	0.72	1.31e-05	APOH,APEX1,IGFBP5,NOTCH1,PPARG,SPRED1,CRK,HMGB1,ADARB1,PTEN,CXCL12,BCL2,RHOA,ROBO1,CYP1B1
GO:0008285	Negative regulation of cell population proliferation	36	696	0.7	4.47e-13	MNT,APOH,CDKN1B,SPARC,HES1,IGFBP5,SOX4,E2F3,CDK6,NOTCH1,FBXW7,APP,PPARG,BTG2,WNT10B,SMAD3,CAV1,E2F1,RBM38,TGFBR2,ADARB1,ZEB1,MDM4,PTEN,BMPR2,SKI,BRCA2,BCL2,CDKN1A,BAP1,ROBO1,DICER1,SOD2,B2M,CYP1B1,MYC
GO:0003252	Negative regulation of cell proliferation involved in heart valve morphogenesis	2	2	1.99	0.0086	NOTCH1,BMPR2
GO:0045792	Negative regulation of cell size	3	10	1.47	0.0044	PTEN,RDX,RHOA
GO:0010812	Negative regulation of cell-substrate adhesion	5	62	0.89	0.0085	COL1A1,NOTCH1,PTEN,RHOA,PIK3R1
GO:0034249	Negative regulation of cellular amide metabolic process	11	154	0.84	3.48e-05	IGFBP5,EIF2S1,IGF2BP1,BTG2,CLU,ROCK2,LARP1,AGO1,METTL14,ZFP36L1,ILF3
GO:0031327	Negative regulation of cellular biosynthetic process	69	1592	0.63	1.14e-22	MNT,APEX1,DDX5,CCND1,CDKN1B,NR3C1,HES1,IGFBP5,EIF2S1,NOTCH2,MDM2,E2F3,DNMT3A,MSH3,CDK6,GATA6,NOTCH1,POU4F2,FBXW7,HNRNPU,APP,PPARG,IGF2BP1,BTG2,NACC1,RUNX1,WNT10B,ZNF431,ROCK2,EZH2,DNMT3B,SMAD3,FOXK2,NR1I2,LARP1,RERE,CAV1,HMGB1,E2F1,DNMT1,ZEB1,E2F2,MDM4,AGO1,ATRX,BMPR2,BMI1,SKI,FOXO1,BRCA2,FOXC1,CDX2,METTL14,PURB,CDKN1A,ZNF12,CREB1,ZFP36L1,SATB2,ILF3,ESR1,BAP1,ZBTB20,DICER1,SMAD5,ZEB2,TXNIP,CASP8A…
GO:0031330	Negative regulation of cellular catabolic process	10	258	0.58	0.0065	MAPK14,HNRNPU,IGF2BP1,FOXK2,LARP1,E2F1,RBM38,MCL1,BCL2,EIF4G2
GO:0051271	Negative regulation of cellular component movement	16	311	0.7	1e-05	APOH,APEX1,CDKN1B,IGFBP5,NOTCH1,PPARG,SPRED1,CRK,HMGB1,ADARB1,PTEN,CXCL12,BCL2,RHOA,ROBO1,CYP1B1
GO:0051129	Negative regulation of cellular component organization	21	713	0.46	0.00045	BCL2L2,MDM2,ADD1,NOTCH1,HNRNPU,APP,CLU,ROCK2,DNMT3B,CAV1,HMGB1,DNMT1,PTEN,ATRX,SKI,PAFAH1B1,DYRK1A,RDX,RHOA,B2M,LDLR
GO:2000113	Negative regulation of cellular macromolecule biosynthetic process	65	1470	0.63	1.44e-21	MNT,DDX5,CCND1,CDKN1B,NR3C1,HES1,IGFBP5,EIF2S1,NOTCH2,MDM2,E2F3,DNMT3A,MSH3,CDK6,GATA6,NOTCH1,POU4F2,HNRNPU,APP,PPARG,IGF2BP1,BTG2,NACC1,RUNX1,WNT10B,ZNF431,ROCK2,EZH2,DNMT3B,SMAD3,FOXK2,NR1I2,LARP1,CAV1,HMGB1,E2F1,DNMT1,ZEB1,E2F2,MDM4,AGO1,ATRX,BMPR2,BMI1,SKI,FOXO1,BRCA2,FOXC1,CDX2,METTL14,PURB,CDKN1A,ZNF12,CREB1,ZFP36L1,SATB2,ILF3,ESR1,BAP1,ZBTB20,DICER1,SMAD5,ZEB2,TXNIP,MYC
GO:0031324	Negative regulation of cellular metabolic process	90	2630	0.52	5.73e-24	MNT,APEX1,DDX5,CCND1,CDKN1B,MAPK14,NR3C1,HES1,IGFBP5,SOX4,EIF2S1,NOTCH2,MDM2,E2F3,DNMT3A,MSH3,CDK6,GATA6,NOTCH1,SPOPL,POU4F2,FBXW7,HNRNPU,APP,PPARG,IGF2BP1,BTG2,NACC1,SPRED1,RUNX1,MIDN,WNT10B,ZNF431,CLU,ROCK2,EZH2,DNMT3B,SMAD3,FOXK2,NR1I2,LARP1,RERE,CAV1,HMGB1,E2F1,RBM38,DNMT1,ADARB1,ZEB1,E2F2,MDM4,ADAR,MCL1,XIAP,PTEN,AGO1,ATRX,BMPR2,BMI1,ERRFI1,SKI,FOXO1,BRCA2,FOXC1,CDX2,METTL14,PURB,PAFAH1B1,BC…
GO:0048523	Negative regulation of cellular process	127	4874	0.4	1.93e-26	MNT,ASNS,APOH,KLHL20,APEX1,DDX5,COL1A1,CCND1,CDKN1B,MAPK14,SPARC,NR3C1,HES1,IGFBP5,SOX4,BCL2L2,DAD1,EIF2S1,NOTCH2,MDM2,CCND2,RORA,E2F3,DNMT3A,ADD1,MSH3,CDK6,BNIP2,GATA6,NOTCH1,SPOPL,POU4F2,FBXW7,HNRNPU,APP,PPARG,IGF2BP1,BTG2,NACC1,ITGA5,SPRED1,RUNX1,CRK,MIDN,WNT10B,HOOK3,ZNF431,ARHGAP1,CLU,ROCK2,EZH2,DNMT3B,SMAD3,FOXK2,NR1I2,LARP1,RERE,CAV1,HMGB1,E2F1,HTT,FAS,RBM38,SON,TGFBR2,DNMT1,RRM2,ADARB1,ZE…
GO:0032269	Negative regulation of cellular protein metabolic process	30	1043	0.45	1.66e-05	CDKN1B,IGFBP5,SOX4,EIF2S1,MDM2,SPOPL,APP,IGF2BP1,BTG2,SPRED1,ROCK2,DNMT3B,LARP1,CAV1,DNMT1,ADARB1,ADAR,XIAP,PTEN,AGO1,ERRFI1,SKI,FOXO1,METTL14,PAFAH1B1,CDKN1A,ZFP36L1,CYLD,ILF3,MYC
GO:0010887	Negative regulation of cholesterol storage	2	9	1.34	0.0495	PPARG,ABCA1
GO:0045736	Negative regulation of cyclin-dependent protein serine/threonine kinase activity	3	29	1	0.0405	CDKN1B,PTEN,CDKN1A
GO:0001960	Negative regulation of cytokine-mediated signaling pathway	4	61	0.81	0.0423	PPARG,CAV1,ADAR,ROBO1
GO:0051093	Negative regulation of developmental process	51	983	0.7	3.6e-19	APOH,CCND1,CDKN1B,SPARC,HES1,IGFBP5,MDM2,RORA,CDK6,NOTCH1,POU4F2,FBXW7,HNRNPU,APP,PPARG,SPRED1,RUNX1,WNT10B,HOOK3,ROCK2,EZH2,SMAD3,CAV1,HMGB1,E2F1,TGFBR2,DNMT1,ZEB1,E2F2,PRKACB,GNAS,PTEN,AGO1,BMPR2,ABCA1,SKI,FOXO1,BRCA2,FOXC1,PAFAH1B1,BCL2,CDKN1A,ZFP36L1,RHOA,ROBO1,PIK3R1,DICER1,HIF1A,B2M,LDLR,MYC
GO:2000279	Negative regulation of DNA biosynthetic process	4	42	0.97	0.0149	HNRNPU,PPARG,BMPR2,CDKN1A
GO:0051053	Negative regulation of DNA metabolic process	6	126	0.67	0.0254	MSH3,HNRNPU,PPARG,BMPR2,CDKN1A,KMT2A
GO:0010596	Negative regulation of endothelial cell migration	6	52	1.05	0.00058	APOH,NOTCH1,PPARG,SPRED1,HMGB1,RHOA
GO:0001937	Negative regulation of endothelial cell proliferation	4	43	0.96	0.0161	APOH,SPARC,PPARG,CAV1
GO:0045605	Negative regulation of epidermal cell differentiation	3	15	1.29	0.0102	HES1,NOTCH1,EZH2
GO:0030857	Negative regulation of epithelial cell differentiation	7	47	1.16	3.94e-05	CCND1,HES1,NOTCH1,SPRED1,EZH2,CAV1,ZEB1
GO:0010633	Negative regulation of epithelial cell migration	7	69	0.99	0.0003	APOH,NOTCH1,PPARG,SPRED1,HMGB1,PTEN,RHOA
GO:0050680	Negative regulation of epithelial cell proliferation	12	131	0.95	1.25e-06	APOH,CDKN1B,SPARC,CDK6,FBXW7,PPARG,WNT10B,CAV1,PTEN,BRCA2,ROBO1,B2M
GO:0045599	Negative regulation of fat cell differentiation	5	48	1.01	0.0034	RORA,WNT10B,SMAD3,E2F1,FOXO1
GO:0070345	Negative regulation of fat cell proliferation	2	5	1.59	0.0233	E2F3,E2F1
GO:0048147	Negative regulation of fibroblast proliferation	3	29	1	0.0405	PPARG,SKI,MYC
GO:2000978	Negative regulation of forebrain neuron differentiation	2	3	1.81	0.0128	HES1,B2M
GO:0070317	Negative regulation of G0 to G1 transition	4	43	0.96	0.0161	EZH2,E2F1,RRM2,BMI1
GO:2000134	Negative regulation of G1/S transition of mitotic cell cycle	13	107	1.07	2.02e-08	CCND1,CDKN1B,SOX4,MDM2,CDK6,BTG2,EZH2,E2F1,RBM38,MDM4,PTEN,BCL2,CDKN1A
GO:0010629	Negative regulation of gene expression	78	2014	0.58	3.06e-23	MNT,ITGB8,DDX5,CCND1,CDKN1B,NR3C1,HES1,IGFBP5,EIF2S1,NOTCH2,MDM2,SRCAP,E2F3,DNMT3A,CDK6,GATA6,NOTCH1,POU4F2,FBXW7,HNRNPU,APP,PPARG,IGF2BP1,BTG2,NACC1,RUNX1,WNT10B,ZNF431,ROCK2,EZH2,PPP2R2A,PLAG1,DNMT3B,SMAD3,FOXK2,NR1I2,LARP1,CAV1,HMGB1,E2F1,DNMT1,ZEB1,E2F2,MDM4,ADAR,XIAP,AGO1,ATRX,BMI1,ERRFI1,SKI,FOXO1,FOXC1,CDX2,METTL14,PURB,DYRK1A,CDKN1A,ZNF12,CREB1,ZFP36L1,CYLD,ATP2B1,SATB2,ILF3,ESR1,BAP1,ZBT…
GO:0045814	Negative regulation of gene expression, epigenetic	6	103	0.75	0.0115	DNMT3A,EZH2,DNMT3B,HMGB1,DNMT1,BMI1
GO:0060967	Negative regulation of gene silencing by RNA	3	20	1.16	0.0183	PPARG,ADAR,ESR1
GO:0045686	Negative regulation of glial cell differentiation	3	25	1.07	0.0296	HES1,NOTCH1,LDLR
GO:0060253	Negative regulation of glial cell proliferation	4	14	1.44	0.00061	HES1,NOTCH1,SKI,DICER1
GO:0014014	Negative regulation of gliogenesis	5	42	1.06	0.002	HES1,NOTCH1,SKI,DICER1,LDLR
GO:0045926	Negative regulation of growth	14	247	0.74	1.74e-05	CDKN1B,IGFBP5,NOTCH2,NOTCH1,PPARG,SMAD3,TGFBR2,GNAS,PTEN,BMPR2,BCL2,CDKN1A,HIF1A,ACVR1B
GO:0045967	Negative regulation of growth rate	2	3	1.81	0.0128	NOTCH2,NOTCH1
GO:1903707	Negative regulation of hemopoiesis	9	156	0.75	0.001	HES1,CDK6,NOTCH1,FBXW7,RUNX1,HMGB1,ZFP36L1,PIK3R1,MYC
GO:0002683	Negative regulation of immune system process	15	450	0.51	0.0016	HES1,CDK6,NOTCH1,FBXW7,PPARG,RUNX1,CRK,HMGB1,CD47,ADAR,CXCL12,ZFP36L1,PIK3R1,LDLR,MYC
GO:0045608	Negative regulation of inner ear auditory receptor cell differentiation	2	4	1.69	0.0178	HES1,NOTCH1
GO:1902532	Negative regulation of intracellular signal transduction	22	508	0.62	1.21e-06	MAPK14,BCL2L2,MDM2,RORA,SPRED1,CLU,CAV1,MCL1,PTEN,ERRFI1,FOXO1,CXCL12,PAFAH1B1,BCL2,DYRK1A,ARHGAP35,CYLD,RHOA,ESR1,HIF1A,SOD2,MYC
GO:2001243	Negative regulation of intrinsic apoptotic signaling pathway	8	99	0.9	0.00033	BCL2L2,MDM2,CLU,MCL1,CXCL12,BCL2,HIF1A,SOD2
GO:1902230	Negative regulation of intrinsic apoptotic signaling pathway in response to DNA damage	3	32	0.96	0.0495	CLU,CXCL12,BCL2
GO:0033673	Negative regulation of kinase activity	10	255	0.58	0.006	CDKN1B,HNRNPU,SPRED1,MIDN,CAV1,ADARB1,ADAR,PTEN,ERRFI1,CDKN1A
GO:1902106	Negative regulation of leukocyte differentiation	6	104	0.75	0.0118	CDK6,FBXW7,RUNX1,HMGB1,PIK3R1,MYC
GO:0010558	Negative regulation of macromolecule biosynthetic process	68	1534	0.63	9.05e-23	MNT,APEX1,DDX5,CCND1,CDKN1B,NR3C1,HES1,IGFBP5,EIF2S1,NOTCH2,MDM2,E2F3,DNMT3A,MSH3,CDK6,GATA6,NOTCH1,POU4F2,HNRNPU,APP,PPARG,IGF2BP1,BTG2,NACC1,RUNX1,WNT10B,ZNF431,ROCK2,EZH2,DNMT3B,SMAD3,FOXK2,NR1I2,LARP1,RERE,CAV1,HMGB1,E2F1,DNMT1,ZEB1,E2F2,MDM4,AGO1,ATRX,BMPR2,BMI1,SKI,FOXO1,BRCA2,FOXC1,CDX2,METTL14,PURB,CDKN1A,ZNF12,CREB1,ZFP36L1,SATB2,ILF3,ESR1,BAP1,ZBTB20,DICER1,SMAD5,ZEB2,TXNIP,CASP8AP2,MYC
GO:0010605	Negative regulation of macromolecule metabolic process	94	2875	0.5	5.73e-24	MNT,APEX1,ITGB8,DDX5,CCND1,CDKN1B,MAPK14,NR3C1,HES1,IGFBP5,SOX4,EIF2S1,NOTCH2,MDM2,SRCAP,E2F3,DNMT3A,MSH3,CDK6,GATA6,NOTCH1,SPOPL,POU4F2,FBXW7,HNRNPU,APP,PPARG,IGF2BP1,BTG2,NACC1,SPRED1,RUNX1,WNT10B,ZNF431,CLU,ROCK2,EZH2,PPP2R2A,PLAG1,DNMT3B,SMAD3,FOXK2,NR1I2,LARP1,RERE,CAV1,HMGB1,E2F1,RBM38,DNMT1,ADARB1,ZEB1,E2F2,MDM4,ADAR,XIAP,PTEN,AGO1,ATRX,BMPR2,BMI1,ERRFI1,SKI,FOXO1,BRCA2,FOXC1,CDX2,METTL14,…
GO:0033600	Negative regulation of mammary gland epithelial cell proliferation	2	4	1.69	0.0178	BRCA2,ROBO1
GO:0043409	Negative regulation of MAPK cascade	8	168	0.67	0.0066	SPRED1,CAV1,PTEN,ERRFI1,FOXO1,PAFAH1B1,CYLD,MYC
GO:0009892	Negative regulation of metabolic process	99	3124	0.49	1.42e-24	MNT,APEX1,ITGB8,DDX5,CCND1,CDKN1B,MAPK14,NR3C1,HES1,IGFBP5,SOX4,EIF2S1,NOTCH2,MDM2,SRCAP,E2F3,DNMT3A,MSH3,CDK6,GATA6,NOTCH1,SPOPL,POU4F2,FBXW7,HNRNPU,APP,PPARG,IGF2BP1,BTG2,NACC1,SPRED1,RUNX1,MIDN,WNT10B,ZNF431,CLU,ROCK2,EZH2,PPP2R2A,PLAG1,DNMT3B,SMAD3,FOXK2,NR1I2,LARP1,RERE,CAV1,HMGB1,E2F1,RBM38,DNMT1,ADARB1,ZEB1,E2F2,MDM4,ADAR,MCL1,XIAP,PTEN,AGO1,ATRX,BMPR2,BMI1,ERRFI1,SKI,FOXO1,BRCA2,FOXC1,CDX…
GO:0045930	Negative regulation of mitotic cell cycle	17	308	0.73	1.84e-06	CCND1,CDKN1B,SOX4,MDM2,CDK6,BTG2,EZH2,SMAD3,E2F1,RBM38,MDM4,PTEN,ATRX,FOXC1,BCL2,CDKN1A,ZFP36L1
GO:1901991	Negative regulation of mitotic cell cycle phase transition	14	219	0.79	5.19e-06	CCND1,CDKN1B,SOX4,MDM2,CDK6,BTG2,EZH2,E2F1,RBM38,MDM4,PTEN,BCL2,CDKN1A,ZFP36L1
GO:0044092	Negative regulation of molecular function	29	1163	0.39	0.00028	CDKN1B,EIF2S1,MDM2,NOTCH1,POU4F2,FBXW7,HNRNPU,APP,PPARG,SPRED1,MIDN,ZNF431,ROCK2,EZH2,CAV1,E2F1,ADARB1,ADAR,XIAP,PTEN,ERRFI1,SKI,RDX,CDKN1A,CYLD,ESR1,B2M,TXNIP,CYP1B1
GO:0045656	Negative regulation of monocyte differentiation	2	7	1.44	0.0358	CDK6,MYC
GO:1903312	Negative regulation of mRNA metabolic process	7	85	0.9	0.00089	MAPK14,HNRNPU,IGF2BP1,LARP1,E2F1,RBM38,DYRK1A
GO:0051241	Negative regulation of multicellular organismal process	46	1231	0.56	3.63e-12	APOH,CDKN1B,SPARC,HES1,IGFBP5,MDM2,CDK6,GATA6,NOTCH1,POU4F2,FBXW7,APP,PPARG,SPRED1,RUNX1,WNT10B,HOOK3,ROCK2,SMAD3,HMGB1,TGFBR2,DNMT1,E2F2,PRKACB,GNAS,PTEN,AGO1,BMPR2,ERRFI1,SKI,FOXO1,BRCA2,FOXC1,PAFAH1B1,BCL2,ZFP36L1,CYLD,ATP2B1,RHOA,ROBO1,PIK3R1,DICER1,HIF1A,B2M,LDLR,MYC
GO:0014745	Negative regulation of muscle adaptation	4	10	1.59	0.00024	IGFBP5,SMAD3,ERRFI1,FOXO1
GO:0014741	Negative regulation of muscle hypertrophy	5	28	1.24	0.00044	IGFBP5,NOTCH1,SMAD3,ERRFI1,FOXO1
GO:0045638	Negative regulation of myeloid cell differentiation	6	97	0.78	0.0089	CDK6,FBXW7,RUNX1,ZFP36L1,PIK3R1,MYC
GO:0002762	Negative regulation of myeloid leukocyte differentiation	5	52	0.97	0.0045	CDK6,FBXW7,RUNX1,PIK3R1,MYC
GO:0051961	Negative regulation of nervous system development	14	313	0.64	0.00018	HES1,MDM2,NOTCH1,POU4F2,APP,HOOK3,PRKACB,PTEN,SKI,PAFAH1B1,RHOA,DICER1,B2M,LDLR
GO:0050768	Negative regulation of neurogenesis	13	287	0.64	0.00031	HES1,MDM2,NOTCH1,POU4F2,APP,HOOK3,PTEN,SKI,PAFAH1B1,RHOA,DICER1,B2M,LDLR
GO:0045665	Negative regulation of neuron differentiation	9	222	0.6	0.0086	HES1,MDM2,NOTCH1,POU4F2,APP,PTEN,PAFAH1B1,RHOA,B2M
GO:0051172	Negative regulation of nitrogen compound metabolic process	83	2429	0.52	1.09e-21	MNT,APEX1,DDX5,CCND1,CDKN1B,MAPK14,NR3C1,HES1,IGFBP5,SOX4,EIF2S1,NOTCH2,MDM2,E2F3,DNMT3A,MSH3,CDK6,GATA6,NOTCH1,SPOPL,POU4F2,HNRNPU,APP,PPARG,IGF2BP1,BTG2,NACC1,SPRED1,RUNX1,WNT10B,ZNF431,CLU,ROCK2,EZH2,DNMT3B,SMAD3,FOXK2,NR1I2,LARP1,RERE,CAV1,HMGB1,E2F1,RBM38,DNMT1,ADARB1,ZEB1,E2F2,MDM4,ADAR,XIAP,PTEN,AGO1,ATRX,BMPR2,BMI1,ERRFI1,SKI,FOXO1,FOXC1,CDX2,METTL14,PURB,PAFAH1B1,DYRK1A,CDKN1A,ZNF12,CREB…
GO:1903507	Negative regulation of nucleic acid-templated transcription	56	1324	0.61	2.06e-17	MNT,APEX1,DDX5,CCND1,CDKN1B,NR3C1,HES1,NOTCH2,MDM2,E2F3,DNMT3A,CDK6,GATA6,NOTCH1,POU4F2,HNRNPU,APP,PPARG,BTG2,NACC1,RUNX1,WNT10B,ZNF431,EZH2,DNMT3B,SMAD3,FOXK2,NR1I2,RERE,CAV1,HMGB1,E2F1,DNMT1,ZEB1,E2F2,MDM4,ATRX,BMI1,SKI,FOXO1,FOXC1,CDX2,PURB,ZNF12,CREB1,SATB2,ILF3,ESR1,BAP1,ZBTB20,DICER1,SMAD5,ZEB2,TXNIP,CASP8AP2,MYC
GO:0045934	Negative regulation of nucleobase-containing compound metabolic process	65	1528	0.62	8.9e-21	MNT,APEX1,DDX5,CCND1,CDKN1B,MAPK14,NR3C1,HES1,NOTCH2,MDM2,E2F3,DNMT3A,MSH3,CDK6,GATA6,NOTCH1,POU4F2,HNRNPU,APP,PPARG,IGF2BP1,BTG2,NACC1,RUNX1,WNT10B,ZNF431,EZH2,DNMT3B,SMAD3,FOXK2,NR1I2,LARP1,RERE,CAV1,HMGB1,E2F1,RBM38,DNMT1,ZEB1,E2F2,MDM4,ATRX,BMPR2,BMI1,SKI,FOXO1,FOXC1,CDX2,PURB,DYRK1A,CDKN1A,ZNF12,CREB1,SATB2,ILF3,ESR1,BAP1,ZBTB20,KMT2A,DICER1,SMAD5,ZEB2,TXNIP,CASP8AP2,MYC
GO:0010639	Negative regulation of organelle organization	11	395	0.43	0.0315	BCL2L2,ADD1,HNRNPU,APP,CLU,DNMT3B,DNMT1,ATRX,SKI,DYRK1A,RDX
GO:0030279	Negative regulation of ossification	7	75	0.96	0.00045	IGFBP5,CDK6,NOTCH1,SMAD3,SKI,BCL2,HIF1A
GO:0045668	Negative regulation of osteoblast differentiation	5	45	1.03	0.0027	IGFBP5,CDK6,NOTCH1,SMAD3,SKI
GO:0033689	Negative regulation of osteoblast proliferation	2	9	1.34	0.0495	SMAD3,BCL2
GO:0050765	Negative regulation of phagocytosis	3	19	1.19	0.0167	HMGB1,CD47,PTEN
GO:0045936	Negative regulation of phosphate metabolic process	16	561	0.44	0.0046	CDKN1B,HNRNPU,SPRED1,MIDN,ROCK2,CAV1,ADARB1,ADAR,PTEN,ERRFI1,FOXO1,PAFAH1B1,CDKN1A,CYLD,RHOA,MYC
GO:0042326	Negative regulation of phosphorylation	15	449	0.51	0.0016	CDKN1B,HNRNPU,SPRED1,MIDN,CAV1,ADARB1,ADAR,PTEN,ERRFI1,FOXO1,PAFAH1B1,CDKN1A,CYLD,RHOA,MYC
GO:0060149	Negative regulation of posttranscriptional gene silencing	3	20	1.16	0.0183	PPARG,ADAR,ESR1
GO:2000974	Negative regulation of pro-B cell differentiation	2	3	1.81	0.0128	HES1,NOTCH1
GO:0006469	Negative regulation of protein kinase activity	8	236	0.52	0.036	CDKN1B,SPRED1,CAV1,ADARB1,ADAR,PTEN,ERRFI1,CDKN1A
GO:0044387	Negative regulation of protein kinase activity by regulation of protein phosphorylation	2	8	1.39	0.0427	ADARB1,ADAR
GO:0051248	Negative regulation of protein metabolic process	34	1096	0.48	5.99e-07	CDKN1B,IGFBP5,SOX4,EIF2S1,MDM2,SPOPL,APP,IGF2BP1,BTG2,SPRED1,CLU,ROCK2,DNMT3B,SMAD3,LARP1,CAV1,DNMT1,ADARB1,MDM4,ADAR,XIAP,PTEN,AGO1,ERRFI1,SKI,FOXO1,METTL14,PAFAH1B1,CDKN1A,ZFP36L1,CYLD,ILF3,LDLR,MYC
GO:0031400	Negative regulation of protein modification process	18	602	0.46	0.0013	CDKN1B,SOX4,SPOPL,SPRED1,ROCK2,DNMT3B,CAV1,DNMT1,ADARB1,ADAR,PTEN,ERRFI1,SKI,FOXO1,PAFAH1B1,CDKN1A,CYLD,MYC
GO:0001933	Negative regulation of protein phosphorylation	12	411	0.45	0.0164	CDKN1B,SPRED1,CAV1,ADARB1,ADAR,PTEN,ERRFI1,FOXO1,PAFAH1B1,CDKN1A,CYLD,MYC
GO:1903427	Negative regulation of reactive oxygen species biosynthetic process	3	31	0.97	0.0461	ROCK2,CAV1,RHOA
GO:2000378	Negative regulation of reactive oxygen species metabolic process	5	57	0.93	0.0063	ROCK2,CAV1,BCL2,RHOA,HIF1A
GO:2001021	Negative regulation of response to DNA damage stimulus	5	84	0.76	0.0237	MDM2,CLU,CXCL12,BCL2,DYRK1A
GO:0032102	Negative regulation of response to external stimulus	11	367	0.47	0.0201	APOH,RORA,NOTCH1,PPARG,CRK,BACE1,SMAD3,ADAR,PTEN,ROBO1,LDLR
GO:0048585	Negative regulation of response to stimulus	46	1636	0.44	2.68e-08	MNT,APOH,MAPK14,IGFBP5,BCL2L2,MDM2,RORA,CDK6,NOTCH1,FBXW7,APP,PPARG,SPRED1,CRK,CLU,BACE1,EZH2,SMAD3,CAV1,HTT,FAS,TGFBR2,CD47,ADAR,MCL1,PRKACB,PTEN,ERRFI1,SKI,FOXO1,CXCL12,PAFAH1B1,BCL2,DYRK1A,NLK,ARHGAP35,CYLD,RHOA,ESR1,ROBO1,CSNK1A1,ENY2,HIF1A,SOD2,LDLR,MYC
GO:0051253	Negative regulation of RNA metabolic process	61	1422	0.62	1.69e-19	MNT,APEX1,DDX5,CCND1,CDKN1B,MAPK14,NR3C1,HES1,NOTCH2,MDM2,E2F3,DNMT3A,CDK6,GATA6,NOTCH1,POU4F2,HNRNPU,APP,PPARG,IGF2BP1,BTG2,NACC1,RUNX1,WNT10B,ZNF431,EZH2,DNMT3B,SMAD3,FOXK2,NR1I2,LARP1,RERE,CAV1,HMGB1,E2F1,RBM38,DNMT1,ZEB1,E2F2,MDM4,ATRX,BMI1,SKI,FOXO1,FOXC1,CDX2,PURB,DYRK1A,ZNF12,CREB1,SATB2,ILF3,ESR1,BAP1,ZBTB20,DICER1,SMAD5,ZEB2,TXNIP,CASP8AP2,MYC
GO:0010626	Negative regulation of Schwann cell proliferation	2	6	1.51	0.0295	SKI,DICER1
GO:0009968	Negative regulation of signal transduction	40	1271	0.49	2.16e-08	MNT,MAPK14,IGFBP5,BCL2L2,MDM2,RORA,NOTCH1,FBXW7,APP,PPARG,SPRED1,CLU,EZH2,SMAD3,CAV1,HTT,FAS,TGFBR2,CD47,ADAR,MCL1,PRKACB,PTEN,ERRFI1,SKI,FOXO1,CXCL12,PAFAH1B1,BCL2,DYRK1A,NLK,ARHGAP35,CYLD,RHOA,ESR1,ROBO1,CSNK1A1,HIF1A,SOD2,MYC
GO:0023057	Negative regulation of signaling	42	1385	0.47	2.16e-08	MNT,MAPK14,IGFBP5,BCL2L2,MDM2,RORA,NOTCH1,FBXW7,APP,PPARG,SPRED1,MIDN,CLU,EZH2,SMAD3,CAV1,HTT,FAS,TGFBR2,CD47,ADAR,MCL1,PRKACB,PTEN,ERRFI1,SKI,FOXO1,CXCL12,PAFAH1B1,BCL2,DYRK1A,NLK,ARHGAP35,CYLD,RHOA,ESR1,ROBO1,CSNK1A1,ENY2,HIF1A,SOD2,MYC
GO:0034392	Negative regulation of smooth muscle cell apoptotic process	2	7	1.44	0.0358	APOH,DNMT1
GO:0048662	Negative regulation of smooth muscle cell proliferation	6	46	1.1	0.00033	CDKN1B,IGFBP5,PPARG,PTEN,CDKN1A,SOD2
GO:1903671	Negative regulation of sprouting angiogenesis	4	27	1.16	0.0043	NOTCH1,SPRED1,E2F2,RHOA
GO:2000737	Negative regulation of stem cell differentiation	3	21	1.14	0.0205	HES1,NOTCH1,HNRNPU
GO:0032873	Negative regulation of stress-activated MAPK cascade	4	46	0.93	0.0191	FOXO1,PAFAH1B1,CYLD,MYC
GO:0000122	Negative regulation of transcription by RNA polymerase II	48	895	0.72	1.79e-18	MNT,DDX5,CCND1,NR3C1,HES1,NOTCH2,MDM2,E2F3,DNMT3A,CDK6,GATA6,NOTCH1,POU4F2,HNRNPU,APP,PPARG,BTG2,NACC1,RUNX1,WNT10B,ZNF431,EZH2,DNMT3B,SMAD3,FOXK2,NR1I2,CAV1,HMGB1,E2F1,DNMT1,ZEB1,E2F2,MDM4,ATRX,BMI1,SKI,FOXO1,FOXC1,CDX2,PURB,SATB2,ESR1,ZBTB20,DICER1,SMAD5,ZEB2,TXNIP,MYC
GO:0045892	Negative regulation of transcription, DNA-templated	53	1273	0.61	4.35e-16	MNT,DDX5,CCND1,CDKN1B,NR3C1,HES1,NOTCH2,MDM2,E2F3,DNMT3A,CDK6,GATA6,NOTCH1,POU4F2,HNRNPU,APP,PPARG,BTG2,NACC1,RUNX1,WNT10B,ZNF431,EZH2,DNMT3B,SMAD3,FOXK2,NR1I2,CAV1,HMGB1,E2F1,DNMT1,ZEB1,E2F2,MDM4,ATRX,BMI1,SKI,FOXO1,FOXC1,CDX2,PURB,ZNF12,CREB1,SATB2,ILF3,ESR1,BAP1,ZBTB20,DICER1,SMAD5,ZEB2,TXNIP,MYC
GO:0051348	Negative regulation of transferase activity	11	294	0.56	0.0048	CDKN1B,HNRNPU,PPARG,SPRED1,MIDN,CAV1,ADARB1,ADAR,PTEN,ERRFI1,CDKN1A
GO:0030512	Negative regulation of transforming growth factor beta receptor signaling pathway	5	81	0.78	0.021	SPRED1,SMAD3,CAV1,TGFBR2,SKI
GO:0017148	Negative regulation of translation	10	136	0.85	7.58e-05	IGFBP5,EIF2S1,IGF2BP1,BTG2,ROCK2,LARP1,AGO1,METTL14,ZFP36L1,ILF3
GO:0090101	Negative regulation of transmembrane receptor protein serine/threonine kinase signaling pathway	6	124	0.67	0.0237	NOTCH1,SPRED1,SMAD3,CAV1,TGFBR2,SKI
GO:1904706	Negative regulation of vascular associated smooth muscle cell proliferation	5	18	1.43	8.82e-05	CDKN1B,PPARG,PTEN,CDKN1A,SOD2
GO:1901343	Negative regulation of vasculature development	11	132	0.91	9.78e-06	APOH,SPARC,NOTCH1,PPARG,SPRED1,ROCK2,DNMT1,E2F2,AGO1,FOXC1,RHOA
GO:0030178	Negative regulation of Wnt signaling pathway	8	218	0.55	0.0247	MAPK14,NOTCH1,APP,CAV1,FOXO1,NLK,CYLD,CSNK1A1
GO:0072009	Nephron epithelium development	6	98	0.78	0.0093	HES1,NOTCH2,NOTCH1,FOXC1,BCL2,MYC
GO:0072080	Nephron tubule development	5	78	0.8	0.0183	HES1,NOTCH2,NOTCH1,BCL2,MYC
GO:0007399	Nervous system development	62	2371	0.41	2.47e-10	TMEM30A,HES1,SOX4,BCL2L2,KDM6B,NOTCH2,MDM2,RORA,ARCN1,DNMT3A,CDK6,MEF2D,NOTCH1,ST14,POU4F2,APP,PPARG,IGF2BP1,BTG2,RUNX1,CRK,WNT10B,HOOK3,DPYSL2,CLU,EZH2,PLAG1,DNMT3B,RERE,HMGB1,E2F1,TGFBR2,ADARB1,ZEB1,QKI,PRKACB,PTEN,ATRX,BMPR2,SKI,BRCA2,FOXC1,SLC5A3,METTL14,CXCL12,PAFAH1B1,BCL2,DYRK1A,ARHGAP35,CREB1,ZFP36L1,ATP2B1,RHOA,SATB2,ROBO1,PIK3R1,DICER1,HIF1A,ACVR1B,B2M,LDLR,ZEB2
GO:0061351	Neural precursor cell proliferation	6	74	0.9	0.0029	RORA,IGF2BP1,HOOK3,RERE,PAFAH1B1,ZEB2
GO:0001843	Neural tube closure	5	90	0.73	0.03	ST14,PRKACB,SKI,ARHGAP35,ZEB2
GO:0021915	Neural tube development	10	160	0.78	0.00025	HES1,SOX4,NOTCH1,ST14,PRKACB,SKI,ARHGAP35,ZFP36L1,HIF1A,ZEB2
GO:0001841	Neural tube formation	7	105	0.81	0.0026	SOX4,ST14,PRKACB,SKI,ARHGAP35,HIF1A,ZEB2
GO:0022008	Neurogenesis	45	1657	0.42	1.12e-07	TMEM30A,HES1,SOX4,NOTCH2,MDM2,RORA,DNMT3A,CDK6,NOTCH1,POU4F2,APP,PPARG,BTG2,RUNX1,CRK,WNT10B,HOOK3,DPYSL2,CLU,EZH2,PLAG1,DNMT3B,RERE,HMGB1,E2F1,ADARB1,ZEB1,PTEN,BMPR2,SKI,METTL14,CXCL12,PAFAH1B1,BCL2,ARHGAP35,CREB1,RHOA,SATB2,ROBO1,PIK3R1,DICER1,HIF1A,B2M,LDLR,ZEB2
GO:0050905	Neuromuscular process	6	109	0.73	0.0142	POU4F2,APP,BACE1,ADARB1,PTEN,PAFAH1B1
GO:0051402	Neuron apoptotic process	5	46	1.02	0.0029	APP,FAS,ADARB1,XIAP,BCL2
GO:0048666	Neuron development	23	827	0.43	0.00044	HES1,NOTCH2,NOTCH1,POU4F2,APP,BTG2,RUNX1,CRK,DPYSL2,RERE,HMGB1,ADARB1,PTEN,CXCL12,PAFAH1B1,BCL2,ARHGAP35,CREB1,RHOA,ROBO1,PIK3R1,DICER1,ZEB2
GO:0030182	Neuron differentiation	29	1019	0.44	3.08e-05	HES1,SOX4,NOTCH2,RORA,DNMT3A,NOTCH1,POU4F2,APP,BTG2,RUNX1,CRK,WNT10B,DPYSL2,RERE,HMGB1,ADARB1,PTEN,CXCL12,PAFAH1B1,BCL2,ARHGAP35,CREB1,RHOA,SATB2,ROBO1,PIK3R1,DICER1,HIF1A,ZEB2
GO:0031175	Neuron projection development	22	680	0.5	8.77e-05	HES1,NOTCH2,NOTCH1,POU4F2,APP,BTG2,CRK,DPYSL2,RERE,HMGB1,ADARB1,PTEN,CXCL12,PAFAH1B1,BCL2,ARHGAP35,CREB1,RHOA,ROBO1,PIK3R1,DICER1,ZEB2
GO:0048812	Neuron projection morphogenesis	18	495	0.55	0.00015	NOTCH2,NOTCH1,POU4F2,APP,DPYSL2,RERE,ADARB1,PTEN,CXCL12,PAFAH1B1,BCL2,ARHGAP35,CREB1,RHOA,ROBO1,PIK3R1,DICER1,ZEB2
GO:0097150	Neuronal stem cell population maintenance	5	23	1.33	0.00022	HES1,NOTCH1,IGF2BP1,HOOK3,FOXO1
GO:0046209	Nitric oxide metabolic process	3	17	1.23	0.013	RORA,CPS1,CYP1B1
GO:0006807	Nitrogen compound metabolic process	119	6852	0.23	3.14e-10	MNT,ASNS,APOH,KLHL20,APEX1,CAPN15,ITGB8,DDX5,CCND1,MAPK14,NR3C1,IGFBP5,DAD1,MKNK2,KDM6B,EIF2S1,NOTCH2,GNS,MDM2,LAMC1,RORA,SRCAP,E2F3,PTPN4,UBE2S,DNMT3A,ADD1,MSH3,CPT1A,CDK6,GATA6,NOTCH1,ST14,SPOPL,POU4F2,FBXW7,HNRNPU,APP,PPARG,BTG2,TAF6L,SPRED1,DPYSL2,CLU,ROCK2,BACE1,EZH2,PPP2R2A,MED16,DNMT3B,SP1,SMAD3,FOXK2,NR1I2,LARP1,HMGB1,E2F1,ALDH9A1,RBM38,SON,TGFBR2,DNMT1,RRM2,ADARB1,QKI,E2F2,MDM4,ADAR,ACAD…
GO:0071705	Nitrogen compound transport	35	1823	0.27	0.0042	KLHL20,COL1A1,TMEM30A,CANX,RABGAP1L,E2F3,ARCN1,SCAMP2,HNRNPU,PPARG,IGF2BP1,ACOX1,HOOK3,ARHGAP1,CLU,HIP1,HMGB1,TGFBR2,QKI,ADAR,MCL1,GNAS,ABCA1,AP1G1,PAFAH1B1,CDKN1A,ZFP36L1,PIK3R1,ENY2,KPNA2,SLC1A5,RAN,SLC38A1,TXNIP,CLIP1
GO:0007219	Notch signaling pathway	10	120	0.91	3e-05	CDKN1B,HES1,NOTCH2,CDK6,NOTCH1,FBXW7,APP,TGFBR2,FOXC1,MYC
GO:0090304	Nucleic acid metabolic process	50	2178	0.35	2.05e-06	MNT,APEX1,DDX5,CCND1,NR3C1,NOTCH2,RORA,E2F3,DNMT3A,MSH3,NOTCH1,HNRNPU,APP,PPARG,BTG2,TAF6L,EZH2,PPP2R2A,MED16,DNMT3B,SP1,SMAD3,NR1I2,HMGB1,E2F1,RBM38,SON,DNMT1,ADARB1,QKI,E2F2,ADAR,GNAS,PTEN,AGO1,ATRX,SKI,BRCA2,CDX2,METTL14,CDKN1A,CREB1,ZFP36L1,ESR1,ENY2,RBM4B,DICER1,KPNA2,RAN,RNF111
GO:0034654	Nucleobase-containing compound biosynthetic process	24	995	0.37	0.002	MNT,DDX5,CCND1,NR3C1,NOTCH2,RORA,E2F3,NOTCH1,PPARG,TAF6L,MED16,SP1,NR1I2,E2F1,RRM2,E2F2,AMD1,PTEN,SKI,CDX2,CDKN1A,CREB1,ESR1,ENY2
GO:0006139	Nucleobase-containing compound metabolic process	56	2659	0.31	4.31e-06	MNT,APEX1,DDX5,CCND1,NR3C1,NOTCH2,RORA,E2F3,DNMT3A,MSH3,NOTCH1,HNRNPU,APP,PPARG,BTG2,TAF6L,DPYSL2,EZH2,PPP2R2A,MED16,DNMT3B,SP1,SMAD3,FOXK2,NR1I2,HMGB1,E2F1,RBM38,SON,DNMT1,RRM2,ADARB1,QKI,E2F2,ADAR,AMD1,GNAS,PTEN,AGO1,ATRX,SKI,BRCA2,CDX2,METTL14,CDKN1A,CREB1,ZFP36L1,RHOA,CPS1,ESR1,ENY2,RBM4B,DICER1,KPNA2,RAN,RNF111
GO:0035265	Organ growth	7	96	0.85	0.0017	NOTCH1,PLAG1,TGFBR2,PTEN,FOXC1,BCL2,ESR1
GO:0006996	Organelle organization	61	3450	0.24	0.00022	KLHL20,APEX1,GABPB1,NR3C1,BCL2L2,KDM6B,EIF2S1,VMP1,SRCAP,UBE2S,DNMT3A,ADD1,MSH3,NOTCH1,FBXW7,HNRNPU,ELMO2,ACOX1,TAF6L,CFL2,CRK,HOOK3,DPYSL2,CLU,ROCK2,EZH2,PPP2R2A,HIP1,RERE,CAV1,HMGB1,E2F1,HTT,SON,CHD4,DNMT1,SERBP1,PTEN,SURF4,ATRX,ABCA1,RND3,BMI1,BRCA2,AP1G1,MPRIP,PAFAH1B1,BCL2,ARHGAP35,CREB1,RHOA,SATB2,ESR1,BAP1,CSNK1A1,ENY2,KMT2A,RAN,SOD2,CLIP1,MYC
GO:1901362	Organic cyclic compound biosynthetic process	26	1211	0.32	0.0054	MNT,DDX5,CCND1,NR3C1,NOTCH2,MSMO1,RORA,E2F3,NOTCH1,PPARG,TAF6L,MED16,SP1,NR1I2,E2F1,RRM2,E2F2,AMD1,PTEN,SKI,CDX2,CDKN1A,CREB1,CPS1,ESR1,ENY2
GO:1901360	Organic cyclic compound metabolic process	61	3118	0.28	1.13e-05	MNT,APEX1,DDX5,CCND1,NR3C1,NOTCH2,MSMO1,RORA,E2F3,DNMT3A,MSH3,NOTCH1,HNRNPU,APP,PPARG,BTG2,TAF6L,DPYSL2,EZH2,PPP2R2A,MED16,DNMT3B,SP1,SMAD3,FOXK2,NR1I2,HMGB1,E2F1,RBM38,SON,DNMT1,RRM2,ADARB1,QKI,E2F2,ADAR,AMD1,GNAS,PTEN,AGO1,ATRX,ABCA1,SKI,BRCA2,CDX2,METTL14,BCL2,CDKN1A,CREB1,ZFP36L1,RHOA,CPS1,ESR1,ENY2,RBM4B,DICER1,KPNA2,RAN,RNF111,LDLR,CYP1B1
GO:0071704	Organic substance metabolic process	126	7755	0.2	3.56e-09	MNT,ASNS,APOH,KLHL20,APEX1,CAPN15,ITGB8,DDX5,CCND1,MAPK14,NR3C1,IGFBP5,DAD1,MKNK2,KDM6B,EIF2S1,NOTCH2,GNS,MDM2,LAMC1,MSMO1,RORA,SRCAP,E2F3,PTPN4,UBE2S,DNMT3A,ADD1,MSH3,CPT1A,CDK6,BNIP2,GATA6,NOTCH1,ST14,SPOPL,POU4F2,FBXW7,HNRNPU,APP,PPARG,BTG2,ACOX1,TAF6L,SPRED1,CRK,WNT10B,DPYSL2,CLU,ROCK2,BACE1,EZH2,PPP2R2A,MED16,DNMT3B,SP1,SMAD3,FOXK2,NR1I2,LARP1,CAV1,HMGB1,E2F1,ALDH9A1,RBM38,SON,TGFBR2,DNMT1,R…
GO:0071702	Organic substance transport	40	2173	0.25	0.0035	APOH,KLHL20,COL1A1,TMEM30A,CANX,RABGAP1L,E2F3,ARCN1,CPT1A,SCAMP2,HNRNPU,PPARG,IGF2BP1,ACOX1,HOOK3,ARHGAP1,CLU,HIP1,CAV1,HMGB1,TGFBR2,QKI,ADAR,MCL1,GNAS,ABCA1,SLC5A3,AP1G1,PAFAH1B1,CDKN1A,ZFP36L1,PIK3R1,ENY2,KPNA2,SLC1A5,RAN,SLC38A1,LDLR,TXNIP,CLIP1
GO:1901564	Organonitrogen compound metabolic process	84	5244	0.19	9.99e-05	ASNS,APOH,KLHL20,CAPN15,ITGB8,CCND1,MAPK14,IGFBP5,DAD1,MKNK2,KDM6B,EIF2S1,GNS,MDM2,LAMC1,RORA,SRCAP,PTPN4,UBE2S,ADD1,CPT1A,CDK6,GATA6,ST14,SPOPL,POU4F2,FBXW7,APP,PPARG,BTG2,TAF6L,SPRED1,CLU,ROCK2,BACE1,EZH2,PPP2R2A,SMAD3,FOXK2,LARP1,ALDH9A1,TGFBR2,MDM4,ACADSB,AMD1,PTP4A1,PRKACB,XIAP,PTEN,GLO1,BMPR2,ABCA1,BMI1,FOXO1,BRCA2,FOXC1,PAFAH1B1,BCL2,DYRK1A,NLK,CDKN1A,TGOLN2,CREB1,ZFP36L1,CYLD,RHOA,CPS1,IL…
GO:0001503	Ossification	14	265	0.71	3.61e-05	COL1A1,SPARC,IGFBP5,MEF2D,HNRNPU,RUNX1,SMAD3,ADAR,GNAS,FOXC1,BCL2,RHOA,SATB2,SMAD5
GO:0001649	Osteoblast differentiation	8	127	0.79	0.0014	COL1A1,IGFBP5,MEF2D,HNRNPU,SMAD3,ADAR,SATB2,SMAD5
GO:0003151	Outflow tract morphogenesis	7	73	0.97	0.0004	HES1,GATA6,NOTCH1,TGFBR2,BMPR2,ROBO1,HIF1A
GO:0003148	Outflow tract septum morphogenesis	4	27	1.16	0.0043	GATA6,TGFBR2,BMPR2,ROBO1
GO:0032364	Oxygen homeostasis	2	8	1.39	0.0427	HIF1A,SOD2
GO:0038066	p38MAPK cascade	2	7	1.44	0.0358	MAPK14,ZFP36L1
GO:0021543	Pallium development	12	171	0.83	1.48e-05	KDM6B,CDK6,IGF2BP1,BTG2,CRK,EZH2,PTEN,PAFAH1B1,RHOA,ROBO1,HIF1A,ZEB2
GO:0031016	Pancreas development	5	73	0.82	0.0148	HES1,SOX4,CDK6,GATA6,FOXO1
GO:0007389	Pattern specification process	17	432	0.58	0.0001	HES1,NOTCH2,NOTCH1,BTG2,SMAD3,TGFBR2,ZEB1,BMPR2,BMI1,SKI,FOXC1,CDX2,SATB2,HIF1A,SMAD5,RNF111,ZEB2
GO:0018105	Peptidyl-serine phosphorylation	8	177	0.64	0.0087	MAPK14,MKNK2,ROCK2,TGFBR2,BCL2,DYRK1A,NLK,CSNK1A1
GO:0018107	Peptidyl-threonine phosphorylation	6	72	0.91	0.0025	ROCK2,TGFBR2,BCL2,DYRK1A,NLK,ACVR1B
GO:0061626	Pharyngeal arch artery morphogenesis	2	8	1.39	0.0427	HES1,BMPR2
GO:0006796	Phosphate-containing compound metabolic process	37	2107	0.23	0.0118	APEX1,CCND1,MAPK14,MKNK2,EIF2S1,RORA,PTPN4,CDK6,GATA6,POU4F2,APP,SPRED1,ROCK2,PPP2R2A,FOXK2,TGFBR2,RRM2,PTP4A1,PRKACB,PTEN,BMPR2,PAFAH1B1,BCL2,DYRK1A,NLK,CDKN1A,CREB1,ZFP36L1,RHOA,CPS1,ILF3,CSNK1A1,PIK3R1,SMAD5,ACVR1B,RAN,MYC
GO:0006793	Phosphorus metabolic process	38	2134	0.24	0.0083	APEX1,CCND1,MAPK14,MKNK2,EIF2S1,RORA,PTPN4,CDK6,BNIP2,GATA6,POU4F2,APP,SPRED1,ROCK2,PPP2R2A,FOXK2,TGFBR2,RRM2,PTP4A1,PRKACB,PTEN,BMPR2,PAFAH1B1,BCL2,DYRK1A,NLK,CDKN1A,CREB1,ZFP36L1,RHOA,CPS1,ILF3,CSNK1A1,PIK3R1,SMAD5,ACVR1B,RAN,MYC
GO:0016310	Phosphorylation	25	1275	0.28	0.0186	CCND1,MAPK14,MKNK2,EIF2S1,CDK6,POU4F2,APP,SPRED1,ROCK2,FOXK2,TGFBR2,PRKACB,BMPR2,BCL2,DYRK1A,NLK,CDKN1A,CREB1,ZFP36L1,ILF3,CSNK1A1,PIK3R1,SMAD5,ACVR1B,MYC
GO:0043473	Pigmentation	5	92	0.72	0.0323	SPARC,ARCN1,AP1G1,BCL2,ZEB2
GO:0001890	Placenta development	11	154	0.84	3.48e-05	ITGB8,CDKN1B,MAPK14,HES1,NOTCH2,ST14,PPARG,BMPR2,CDX2,ZFP36L1,HIF1A
GO:0120036	Plasma membrane bounded cell projection organization	23	1122	0.3	0.017	HES1,NOTCH2,NOTCH1,POU4F2,APP,BTG2,CRK,DPYSL2,RERE,HMGB1,ADARB1,PTEN,CXCL12,PAFAH1B1,BCL2,RDX,ARHGAP35,CREB1,RHOA,ROBO1,PIK3R1,DICER1,ZEB2
GO:1905908	Positive regulation of amyloid fibril formation	2	4	1.69	0.0178	APP,CLU
GO:1902004	Positive regulation of amyloid-beta formation	4	20	1.29	0.0018	APP,CLU,ROCK2,SP1
GO:0045766	Positive regulation of angiogenesis	8	169	0.66	0.0068	ITGB8,GATA6,ITGA5,RUNX1,SP1,TGFBR2,HIF1A,CYP1B1
GO:0043065	Positive regulation of apoptotic process	32	660	0.67	7.09e-11	SOX4,EIF2S1,NOTCH2,E2F3,NOTCH1,POU4F2,FBXW7,APP,PPARG,WNT10B,CLU,BACE1,SMAD3,HIP1,CAV1,HMGB1,E2F1,HTT,FAS,MCL1,PTEN,FOXO1,BCL2,CREB1,CYLD,RHOA,ROBO1,SOD2,TXNIP,CASP8AP2,CYP1B1,MYC
GO:2001235	Positive regulation of apoptotic signaling pathway	10	180	0.73	0.00056	FBXW7,CLU,SMAD3,CAV1,E2F1,FAS,MCL1,PTEN,BCL2,CYLD
GO:1902961	Positive regulation of aspartic-type endopeptidase activity involved in amyloid precursor protein catabolic process	2	8	1.39	0.0427	APP,ROCK2
GO:0032781	Positive regulation of ATPase activity	4	58	0.83	0.0366	MSH3,HNRNPU,ATP1B3,DNAJB11
GO:0045773	Positive regulation of axon extension	4	45	0.94	0.018	POU4F2,BMPR2,CXCL12,PAFAH1B1
GO:0048842	Positive regulation of axon extension involved in axon guidance	2	7	1.44	0.0358	BMPR2,CXCL12
GO:0050772	Positive regulation of axonogenesis	7	89	0.88	0.0011	POU4F2,BMPR2,CXCL12,PAFAH1B1,RHOA,ROBO1,ZEB2
GO:0051099	Positive regulation of binding	12	175	0.82	1.76e-05	HES1,EIF2S1,ADD1,POU4F2,APP,PPARG,CAV1,HMGB1,SKI,FOXC1,RAN,B2M
GO:0048518	Positive regulation of biological process	146	6112	0.37	7.09e-29	MNT,ASNS,APOH,APEX1,GABPB1,ITGB8,DDX5,COL1A1,CCND1,CDKN1B,MAPK14,TMEM30A,SPARC,NR3C1,HES1,IGFBP5,SOX4,KDM6B,EIF2S1,NOTCH2,MDM2,LAMC1,CCND2,RORA,SRCAP,E2F3,UBE2S,DNMT3A,ADD1,CPT1A,CDK6,BNIP2,GATA6,MEF2D,CCT6A,NOTCH1,POU4F2,FBXW7,HNRNPU,APP,RHOC,ATP1B3,PPARG,ELMO2,IGF2BP1,BTG2,NACC1,ITGA5,TAF6L,CFL2,SPRED1,RUNX1,CRK,WNT10B,CLU,ROCK2,BACE1,EZH2,PLAG1,MED16,DNMT3B,SP1,SMAD3,FOXK2,NR1I2,LARP1,HIP1,RER…
GO:0009891	Positive regulation of biosynthetic process	65	2040	0.49	9.68e-15	MNT,APEX1,GABPB1,COL1A1,MAPK14,NR3C1,HES1,SOX4,KDM6B,RORA,SRCAP,E2F3,GATA6,MEF2D,CCT6A,NOTCH1,POU4F2,HNRNPU,APP,PPARG,TAF6L,RUNX1,WNT10B,CLU,PLAG1,MED16,SP1,SMAD3,FOXK2,NR1I2,LARP1,RERE,HMGB1,E2F1,MAFG,ZEB1,E2F2,AGO1,ATRX,BMPR2,SKI,FOXO1,BRCA2,FOXC1,CDX2,SLC5A3,DYRK1A,CREB1,RHOA,SATB2,ILF3,ESR1,ZBTB20,KLF6,PIK3R1,ENY2,KMT2A,HIF1A,SMAD5,ACVR1B,RAN,RNF111,LDLR,ZEB2,MYC
GO:0030513	Positive regulation of BMP signaling pathway	4	34	1.06	0.0083	HES1,NOTCH2,NOTCH1,BMPR2
GO:0030501	Positive regulation of bone mineralization	4	40	0.99	0.0129	WNT10B,SMAD3,BMPR2,ATP2B1
GO:0090263	Positive regulation of canonical Wnt signaling pathway	6	148	0.6	0.0464	COL1A1,SOX4,WNT10B,SMAD3,CAV1,XIAP
GO:0062043	Positive regulation of cardiac epithelial to mesenchymal transition	2	8	1.39	0.0427	NOTCH1,TGFBR2
GO:0060045	Positive regulation of cardiac muscle cell proliferation	3	26	1.05	0.0322	MAPK14,GATA6,NOTCH1
GO:0055025	Positive regulation of cardiac muscle tissue development	4	44	0.95	0.017	MAPK14,GATA6,NOTCH1,CREB1
GO:0009896	Positive regulation of catabolic process	21	465	0.64	1.28e-06	CDKN1B,MDM2,CPT1A,FBXW7,APP,BTG2,CLU,ROCK2,LARP1,CAV1,HMGB1,HTT,PTEN,FOXO1,METTL14,RDX,ZFP36L1,ZBTB20,CSNK1A1,HIF1A,LDLR
GO:0043085	Positive regulation of catalytic activity	45	1489	0.47	5.14e-09	APOH,CCND1,CDKN1B,MAPK14,DAD1,RABGAP1L,CCND2,UBE2S,MSH3,BNIP2,FBXW7,HNRNPU,APP,RHOC,ATP1B3,PPARG,CRK,ARHGAP1,CLU,ROCK2,EZH2,SMAD3,HIP1,CAV1,HMGB1,FAS,TGFBR2,PRKACB,GNAS,PTEN,BMI1,ERRFI1,SLC5A3,ARHGAP5,BCL2,CDKN1A,ARHGAP35,RHOA,ESR1,DNAJB11,ROBO1,HIF1A,ZEB2,CASP8AP2,MYC
GO:0050867	Positive regulation of cell activation	14	346	0.6	0.00045	HES1,SOX4,APP,RUNX1,CAV1,HMGB1,TGFBR2,CD47,AP1G1,BCL2,CDKN1A,CYLD,RHOA,PIK3R1
GO:0045785	Positive regulation of cell adhesion	15	423	0.54	0.00092	HES1,SOX4,CDK6,ITGA5,RUNX1,CRK,SMAD3,CAV1,HMGB1,TGFBR2,CD47,CXCL12,CYLD,RHOA,PIK3R1
GO:0010647	Positive regulation of cell communication	47	1823	0.4	2.15e-07	DDX5,COL1A1,MAPK14,HES1,IGFBP5,SOX4,NOTCH2,NOTCH1,FBXW7,APP,RHOC,ITGA5,SPRED1,CRK,WNT10B,CLU,ROCK2,EZH2,SMAD3,HIP1,CAV1,HMGB1,E2F1,HTT,FAS,MCL1,SHOC2,GNAS,XIAP,PTEN,AGO1,BMPR2,SKI,CXCL12,PAFAH1B1,BCL2,CREB1,CYLD,RHOA,ESR1,ROBO1,PIK3R1,HIF1A,ACVR1B,RNF111,ZEB2,CYP1B1
GO:0045787	Positive regulation of cell cycle	24	388	0.78	5.34e-10	ASNS,APEX1,CCND1,CDKN1B,HES1,SOX4,MDM2,CCND2,GATA6,HNRNPU,APP,BTG2,WNT10B,ROCK2,EZH2,E2F1,RBM38,MDM4,ATRX,BRCA2,PAFAH1B1,RDX,CDKN1A,RHOA
GO:0071158	Positive regulation of cell cycle arrest	9	84	1.02	1.63e-05	CDKN1B,SOX4,MDM2,GATA6,BTG2,E2F1,RBM38,MDM4,CDKN1A
GO:1902808	Positive regulation of cell cycle G1/S phase transition	6	48	1.09	0.00041	APEX1,CCND1,MDM2,CCND2,EZH2,RDX
GO:1901989	Positive regulation of cell cycle phase transition	8	99	0.9	0.00033	APEX1,CCND1,MDM2,CCND2,APP,WNT10B,EZH2,RDX
GO:0090068	Positive regulation of cell cycle process	20	294	0.82	5.7e-09	APEX1,CCND1,CDKN1B,SOX4,MDM2,CCND2,GATA6,HNRNPU,APP,BTG2,WNT10B,ROCK2,EZH2,E2F1,RBM38,MDM4,ATRX,RDX,CDKN1A,RHOA
GO:0010942	Positive regulation of cell death	35	719	0.68	5.37e-12	CDKN1B,SOX4,EIF2S1,NOTCH2,E2F3,DNMT3A,NOTCH1,POU4F2,FBXW7,APP,PPARG,WNT10B,CLU,BACE1,SMAD3,HIP1,CAV1,HMGB1,E2F1,HTT,FAS,MCL1,PTEN,FOXO1,BCL2,CDKN1A,CREB1,CYLD,RHOA,ROBO1,SOD2,TXNIP,CASP8AP2,CYP1B1,MYC
GO:0010720	Positive regulation of cell development	24	556	0.62	3.16e-07	TMEM30A,HES1,ADD1,NOTCH1,POU4F2,APP,PPARG,CRK,EZH2,PLAG1,DNMT3B,E2F1,ZEB1,PTEN,BMPR2,CXCL12,PAFAH1B1,BCL2,ARHGAP35,RHOA,ROBO1,DICER1,HIF1A,ZEB2
GO:0045597	Positive regulation of cell differentiation	46	993	0.65	2.34e-15	COL1A1,MAPK14,TMEM30A,HES1,SOX4,NOTCH2,MDM2,ADD1,BNIP2,GATA6,NOTCH1,POU4F2,HNRNPU,APP,PPARG,RUNX1,CRK,WNT10B,EZH2,PLAG1,DNMT3B,SMAD3,HMGB1,E2F1,TGFBR2,ZEB1,GNAS,PTEN,BMPR2,FOXC1,CDX2,CXCL12,PAFAH1B1,BCL2,ARHGAP35,CREB1,ZFP36L1,CYLD,RHOA,ROBO1,DICER1,HIF1A,SMAD5,ACVR1B,SOD2,ZEB2
GO:0030307	Positive regulation of cell growth	8	171	0.66	0.0073	POU4F2,CRK,BMPR2,CXCL12,PAFAH1B1,BCL2,RHOA,EIF4G2
GO:0030335	Positive regulation of cell migration	26	522	0.69	5.21e-09	COL1A1,MAPK14,SPARC,IGFBP5,MDM2,NOTCH1,APP,RHOC,ITGA5,CRK,ROCK2,SP1,SMAD3,CAV1,HMGB1,TGFBR2,PTP4A1,BMPR2,CXCL12,BCL2,RDX,RHOA,PIK3R1,HIF1A,ACVR1B,SOD2
GO:0010770	Positive regulation of cell morphogenesis involved in differentiation	8	159	0.69	0.005	POU4F2,CRK,BMPR2,CXCL12,PAFAH1B1,RHOA,ROBO1,ZEB2
GO:0008284	Positive regulation of cell population proliferation	36	919	0.58	7.46e-10	CCND1,CDKN1B,MAPK14,HES1,IGFBP5,SOX4,NOTCH2,MDM2,LAMC1,CCND2,E2F3,CDK6,GATA6,MEF2D,NOTCH1,HNRNPU,NACC1,WNT10B,EZH2,PLAG1,SP1,HMGB1,E2F1,TGFBR2,DNMT1,CD47,PTEN,BMPR2,BMI1,CDX2,CXCL12,BCL2,CDKN1A,ESR1,HIF1A,MYC
GO:0031346	Positive regulation of cell projection organization	11	391	0.44	0.0296	TMEM30A,POU4F2,EZH2,HTT,BMPR2,CXCL12,PAFAH1B1,ARHGAP35,RHOA,ROBO1,ZEB2
GO:0034250	Positive regulation of cellular amide metabolic process	7	162	0.62	0.02	SOX4,APP,CLU,ROCK2,SP1,LARP1,RHOA
GO:0031328	Positive regulation of cellular biosynthetic process	63	2005	0.49	6.14e-14	MNT,APEX1,GABPB1,COL1A1,MAPK14,NR3C1,HES1,SOX4,KDM6B,RORA,SRCAP,E2F3,GATA6,MEF2D,CCT6A,NOTCH1,POU4F2,HNRNPU,APP,PPARG,TAF6L,RUNX1,WNT10B,CLU,PLAG1,MED16,SP1,SMAD3,FOXK2,NR1I2,LARP1,RERE,HMGB1,E2F1,MAFG,ZEB1,E2F2,AGO1,ATRX,BMPR2,SKI,FOXO1,BRCA2,FOXC1,CDX2,DYRK1A,CREB1,RHOA,SATB2,ILF3,ESR1,KLF6,PIK3R1,ENY2,KMT2A,HIF1A,SMAD5,ACVR1B,RAN,RNF111,LDLR,ZEB2,MYC
GO:0031331	Positive regulation of cellular catabolic process	20	397	0.69	5.41e-07	MDM2,CPT1A,FBXW7,APP,BTG2,CLU,ROCK2,LARP1,CAV1,HMGB1,HTT,PTEN,FOXO1,METTL14,RDX,ZFP36L1,ZBTB20,CSNK1A1,HIF1A,LDLR
GO:0044089	Positive regulation of cellular component biogenesis	16	542	0.46	0.0033	CDKN1B,RHOC,WNT10B,CLU,ROCK2,SMAD3,CAV1,HTT,DNMT1,CD47,ABCA1,ARHGAP35,CREB1,RHOA,ESR1,CLIP1
GO:0051130	Positive regulation of cellular component organization	42	1209	0.53	4.62e-10	CDKN1B,MAPK14,TMEM30A,ADD1,CCT6A,POU4F2,FBXW7,HNRNPU,APP,RHOC,PPARG,CFL2,WNT10B,CLU,ROCK2,EZH2,DNMT3B,SMAD3,HIP1,CAV1,E2F1,HTT,DNMT1,CD47,SURF4,ATRX,BMPR2,ABCA1,CXCL12,PAFAH1B1,BCL2,ARHGAP35,CREB1,RHOA,ESR1,BAP1,ROBO1,KMT2A,HIF1A,B2M,ZEB2,CLIP1
GO:0031325	Positive regulation of cellular metabolic process	98	3413	0.45	2.4e-21	MNT,APEX1,GABPB1,DDX5,COL1A1,CCND1,CDKN1B,MAPK14,NR3C1,HES1,SOX4,KDM6B,NOTCH2,MDM2,CCND2,RORA,SRCAP,E2F3,UBE2S,CPT1A,GATA6,MEF2D,CCT6A,NOTCH1,POU4F2,FBXW7,HNRNPU,APP,PPARG,BTG2,ITGA5,TAF6L,RUNX1,CRK,WNT10B,CLU,ROCK2,EZH2,PLAG1,MED16,DNMT3B,SP1,SMAD3,FOXK2,NR1I2,LARP1,HIP1,RERE,CAV1,HMGB1,E2F1,HTT,FAS,MAFG,TGFBR2,DNMT1,ZEB1,E2F2,PRKACB,XIAP,PTEN,AGO1,ATRX,BMPR2,BMI1,SKI,FOXO1,BRCA2,FOXC1,CDX2,SLC5…
GO:0048522	Positive regulation of cellular process	136	5579	0.38	1.55e-26	MNT,ASNS,APEX1,GABPB1,DDX5,COL1A1,CCND1,CDKN1B,MAPK14,TMEM30A,SPARC,NR3C1,HES1,IGFBP5,SOX4,KDM6B,EIF2S1,NOTCH2,MDM2,LAMC1,CCND2,RORA,SRCAP,E2F3,UBE2S,DNMT3A,ADD1,CPT1A,CDK6,BNIP2,GATA6,MEF2D,CCT6A,NOTCH1,POU4F2,FBXW7,HNRNPU,APP,RHOC,ATP1B3,PPARG,BTG2,NACC1,ITGA5,TAF6L,CFL2,SPRED1,RUNX1,CRK,WNT10B,CLU,ROCK2,BACE1,EZH2,PLAG1,MED16,DNMT3B,SP1,SMAD3,FOXK2,NR1I2,LARP1,HIP1,RERE,CAV1,HMGB1,E2F1,HTT,FAS…
GO:1903364	Positive regulation of cellular protein catabolic process	8	161	0.68	0.0053	MDM2,FBXW7,CLU,CAV1,PTEN,RDX,CSNK1A1,LDLR
GO:1903829	Positive regulation of cellular protein localization	15	342	0.63	0.00011	MAPK14,TMEM30A,MDM2,CCT6A,FBXW7,ROCK2,SMAD3,E2F1,SLC5A3,BCL2,RDX,CYLD,BAP1,PIK3R1,RAN
GO:0032270	Positive regulation of cellular protein metabolic process	46	1635	0.44	2.64e-08	CCND1,CDKN1B,MAPK14,HES1,SOX4,NOTCH2,MDM2,CCND2,UBE2S,NOTCH1,FBXW7,APP,PPARG,ITGA5,CRK,CLU,ROCK2,EZH2,DNMT3B,SMAD3,LARP1,HIP1,CAV1,HMGB1,FAS,TGFBR2,DNMT1,PRKACB,XIAP,PTEN,BMPR2,BMI1,BCL2,DYRK1A,RDX,CDKN1A,RHOA,ROBO1,CSNK1A1,KMT2A,ACVR1B,RNF111,LDLR,ZEB2,CASP8AP2,MYC
GO:0050921	Positive regulation of chemotaxis	6	147	0.6	0.0454	MAPK14,APP,SMAD3,HMGB1,BMPR2,CXCL12
GO:2001252	Positive regulation of chromosome organization	7	184	0.57	0.0352	CCT6A,HNRNPU,APP,DNMT3B,DNMT1,ATRX,KMT2A
GO:1904031	Positive regulation of cyclin-dependent protein kinase activity	4	34	1.06	0.0083	CCND1,CDKN1B,CCND2,CDKN1A
GO:0045737	Positive regulation of cyclin-dependent protein serine/threonine kinase activity	3	30	0.99	0.0432	CCND1,CDKN1B,CCND2
GO:0043280	Positive regulation of cysteine-type endopeptidase activity involved in apoptotic process	10	136	0.85	7.58e-05	APP,PPARG,SMAD3,HIP1,HMGB1,FAS,RHOA,ROBO1,CASP8AP2,MYC
GO:0001819	Positive regulation of cytokine production	14	461	0.47	0.0057	MAPK14,RORA,APP,RUNX1,CLU,ROCK2,SMAD3,HMGB1,CREB1,ZBTB20,PIK3R1,HIF1A,B2M,CYP1B1
GO:0051495	Positive regulation of cytoskeleton organization	8	220	0.55	0.0257	CDKN1B,RHOC,CFL2,ROCK2,SMAD3,CD47,RHOA,CLIP1
GO:0048639	Positive regulation of developmental growth	10	176	0.74	0.00048	MAPK14,GATA6,NOTCH1,POU4F2,TGFBR2,BMPR2,CXCL12,PAFAH1B1,BCL2,CREB1
GO:0051094	Positive regulation of developmental process	54	1389	0.58	3.07e-15	ITGB8,COL1A1,CCND1,MAPK14,TMEM30A,HES1,SOX4,NOTCH2,MDM2,ADD1,BNIP2,GATA6,NOTCH1,POU4F2,HNRNPU,APP,PPARG,ITGA5,RUNX1,CRK,WNT10B,EZH2,PLAG1,DNMT3B,SP1,SMAD3,HMGB1,E2F1,TGFBR2,ZEB1,GNAS,PTEN,BMPR2,FOXC1,CDX2,CXCL12,PAFAH1B1,BCL2,ARHGAP35,CREB1,ZFP36L1,CYLD,ATP2B1,RHOA,ROBO1,DICER1,HIF1A,SMAD5,ACVR1B,SOD2,B2M,ZEB2,CYP1B1,MYC
GO:0043388	Positive regulation of DNA binding	6	59	1	0.001	HES1,POU4F2,PPARG,HMGB1,SKI,FOXC1
GO:0045807	Positive regulation of endocytosis	5	103	0.67	0.0463	APP,PPARG,CLU,HIP1,B2M
GO:0010950	Positive regulation of endopeptidase activity	11	176	0.78	9.99e-05	APP,PPARG,ROCK2,SMAD3,HIP1,HMGB1,FAS,RHOA,ROBO1,CASP8AP2,MYC
GO:0010595	Positive regulation of endothelial cell migration	6	103	0.75	0.0115	SPARC,ROCK2,SP1,HMGB1,BMPR2,HIF1A
GO:0001938	Positive regulation of endothelial cell proliferation	5	94	0.71	0.0349	SP1,HMGB1,BMPR2,CXCL12,HIF1A
GO:0030858	Positive regulation of epithelial cell differentiation	5	62	0.89	0.0085	ADD1,NOTCH1,WNT10B,FOXC1,ZEB2
GO:0010634	Positive regulation of epithelial cell migration	7	147	0.67	0.0129	SPARC,ROCK2,SP1,HMGB1,TGFBR2,BMPR2,HIF1A
GO:0050679	Positive regulation of epithelial cell proliferation	10	192	0.71	0.0009	CCND1,NOTCH2,LAMC1,NOTCH1,SP1,HMGB1,BMPR2,CXCL12,HIF1A,MYC
GO:0010718	Positive regulation of epithelial to mesenchymal transition	6	47	1.09	0.00037	COL1A1,NOTCH1,EZH2,SMAD3,TGFBR2,FOXC1
GO:0045648	Positive regulation of erythrocyte differentiation	3	32	0.96	0.0495	MAPK14,HIF1A,ACVR1B
GO:1904951	Positive regulation of establishment of protein localization	14	368	0.57	0.00081	MAPK14,TMEM30A,SOX4,MDM2,CCT6A,FBXW7,APP,SMAD3,E2F1,BCL2,BAP1,PIK3R1,HIF1A,RAN
GO:1903749	Positive regulation of establishment of protein localization to mitochondrion	4	60	0.81	0.0402	FBXW7,E2F1,BCL2,BAP1
GO:0045600	Positive regulation of fat cell differentiation	5	69	0.85	0.0121	MAPK14,HNRNPU,PPARG,CREB1,ZFP36L1
GO:0048146	Positive regulation of fibroblast proliferation	6	52	1.05	0.00058	CDK6,E2F1,BMI1,CDKN1A,ESR1,MYC
GO:1900087	Positive regulation of G1/S transition of mitotic cell cycle	5	36	1.13	0.0011	APEX1,CCND1,MDM2,CCND2,RDX
GO:0010971	Positive regulation of G2/M transition of mitotic cell cycle	3	27	1.03	0.0351	CCND1,APP,WNT10B
GO:0010628	Positive regulation of gene expression	77	2337	0.51	5.92e-19	GABPB1,ITGB8,DDX5,COL1A1,MAPK14,NR3C1,HES1,SOX4,KDM6B,MDM2,RORA,E2F3,CDK6,GATA6,MEF2D,NOTCH1,POU4F2,HNRNPU,APP,PPARG,IGF2BP1,TAF6L,RUNX1,WNT10B,CLU,ROCK2,PLAG1,MED16,DNMT3B,SP1,SMAD3,FOXK2,NR1I2,LARP1,CAV1,HMGB1,E2F1,RBM38,MAFG,DNMT1,ZEB1,QKI,E2F2,ADAR,PTEN,AGO1,ATRX,BMPR2,SKI,FOXO1,BRCA2,FOXC1,CDX2,DYRK1A,RDX,CREB1,RHOA,SATB2,ILF3,ESR1,ZBTB20,KLF6,ROBO1,PIK3R1,ENY2,RBM4B,KMT2A,HIF1A,SMAD5,ACVR1B…
GO:0045687	Positive regulation of glial cell differentiation	4	43	0.96	0.0161	HES1,NOTCH1,PPARG,DICER1
GO:0014015	Positive regulation of gliogenesis	6	72	0.91	0.0025	HES1,NOTCH1,PPARG,PLAG1,E2F1,DICER1
GO:0045821	Positive regulation of glycolytic process	3	24	1.09	0.0274	APP,ZBTB20,HIF1A
GO:0045927	Positive regulation of growth	13	267	0.68	0.00017	MAPK14,GATA6,NOTCH1,POU4F2,CRK,TGFBR2,BMPR2,CXCL12,PAFAH1B1,BCL2,CREB1,RHOA,EIF4G2
GO:1903708	Positive regulation of hemopoiesis	15	199	0.87	2.91e-07	MAPK14,SOX4,NOTCH2,POU4F2,RUNX1,HMGB1,TGFBR2,GNAS,FOXC1,CREB1,ZFP36L1,CYLD,RHOA,HIF1A,ACVR1B
GO:0051571	Positive regulation of histone H3-K4 methylation	3	18	1.21	0.0148	DNMT3B,DNMT1,KMT2A
GO:0051345	Positive regulation of hydrolase activity	29	772	0.56	1.64e-07	APOH,MAPK14,RABGAP1L,MSH3,BNIP2,HNRNPU,APP,RHOC,ATP1B3,PPARG,CRK,ARHGAP1,ROCK2,EZH2,SMAD3,HIP1,CAV1,HMGB1,FAS,GNAS,ERRFI1,ARHGAP5,ARHGAP35,RHOA,ESR1,DNAJB11,ROBO1,CASP8AP2,MYC
GO:0002684	Positive regulation of immune system process	29	949	0.47	8.79e-06	MAPK14,HES1,SOX4,NOTCH2,POU4F2,APP,ELMO2,RUNX1,CRK,CLU,CAV1,HMGB1,TGFBR2,CD47,PRKACB,GNAS,FOXC1,AP1G1,CXCL12,BCL2,CDKN1A,CREB1,ZFP36L1,CYLD,RHOA,PIK3R1,HIF1A,ACVR1B,B2M
GO:0090316	Positive regulation of intracellular protein transport	10	184	0.72	0.00066	MAPK14,TMEM30A,MDM2,FBXW7,SMAD3,E2F1,BCL2,BAP1,PIK3R1,RAN
GO:1902533	Positive regulation of intracellular signal transduction	28	1041	0.42	0.00011	DDX5,MAPK14,IGFBP5,NOTCH2,NOTCH1,FBXW7,APP,RHOC,SPRED1,CRK,CLU,ROCK2,EZH2,HIP1,CAV1,HMGB1,HTT,MCL1,SHOC2,GNAS,PTEN,AGO1,BCL2,RHOA,ESR1,ROBO1,PIK3R1,ZEB2
GO:0032388	Positive regulation of intracellular transport	11	223	0.68	0.00062	MAPK14,TMEM30A,MDM2,FBXW7,SMAD3,E2F1,BCL2,RDX,BAP1,PIK3R1,RAN
GO:2001244	Positive regulation of intrinsic apoptotic signaling pathway	5	60	0.91	0.0075	FBXW7,CLU,CAV1,MCL1,BCL2
GO:1902107	Positive regulation of leukocyte differentiation	11	156	0.84	3.85e-05	SOX4,NOTCH2,POU4F2,RUNX1,HMGB1,TGFBR2,GNAS,CREB1,ZFP36L1,CYLD,RHOA
GO:0051251	Positive regulation of lymphocyte activation	13	286	0.65	0.0003	HES1,SOX4,RUNX1,CAV1,HMGB1,TGFBR2,CD47,AP1G1,BCL2,CDKN1A,CYLD,RHOA,PIK3R1
GO:0010557	Positive regulation of macromolecule biosynthetic process	61	1906	0.49	9.1e-14	MNT,APEX1,GABPB1,COL1A1,MAPK14,NR3C1,HES1,SOX4,KDM6B,RORA,SRCAP,E2F3,GATA6,MEF2D,CCT6A,NOTCH1,POU4F2,HNRNPU,APP,PPARG,TAF6L,RUNX1,WNT10B,PLAG1,MED16,SP1,SMAD3,FOXK2,NR1I2,LARP1,RERE,HMGB1,E2F1,MAFG,ZEB1,E2F2,AGO1,ATRX,BMPR2,SKI,FOXO1,BRCA2,FOXC1,CDX2,DYRK1A,CREB1,RHOA,SATB2,ILF3,ESR1,KLF6,PIK3R1,ENY2,KMT2A,HIF1A,SMAD5,ACVR1B,RAN,RNF111,ZEB2,MYC
GO:0010604	Positive regulation of macromolecule metabolic process	104	3600	0.45	2.5e-23	MNT,APEX1,GABPB1,ITGB8,DDX5,COL1A1,CCND1,CDKN1B,MAPK14,NR3C1,HES1,SOX4,KDM6B,NOTCH2,MDM2,CCND2,RORA,SRCAP,E2F3,UBE2S,CDK6,GATA6,MEF2D,CCT6A,NOTCH1,POU4F2,FBXW7,HNRNPU,APP,PPARG,IGF2BP1,BTG2,ITGA5,TAF6L,RUNX1,CRK,WNT10B,CLU,ROCK2,EZH2,PLAG1,MED16,DNMT3B,SP1,SMAD3,FOXK2,NR1I2,LARP1,HIP1,RERE,CAV1,HMGB1,E2F1,FAS,RBM38,MAFG,TGFBR2,DNMT1,ZEB1,QKI,E2F2,ADAR,PRKACB,XIAP,PTEN,AGO1,ATRX,BMPR2,BMI1,SKI,FOX…
GO:0045636	Positive regulation of melanocyte differentiation	2	5	1.59	0.0233	BCL2,ZEB2
GO:0009893	Positive regulation of metabolic process	108	3893	0.43	3.13e-23	MNT,APEX1,GABPB1,ITGB8,DDX5,COL1A1,CCND1,CDKN1B,MAPK14,NR3C1,HES1,SOX4,KDM6B,NOTCH2,MDM2,CCND2,RORA,SRCAP,E2F3,UBE2S,CPT1A,CDK6,GATA6,MEF2D,CCT6A,NOTCH1,POU4F2,FBXW7,HNRNPU,APP,PPARG,IGF2BP1,BTG2,ITGA5,TAF6L,RUNX1,CRK,WNT10B,CLU,ROCK2,EZH2,PLAG1,MED16,DNMT3B,SP1,SMAD3,FOXK2,NR1I2,LARP1,HIP1,RERE,CAV1,HMGB1,E2F1,HTT,FAS,RBM38,MAFG,TGFBR2,DNMT1,ZEB1,QKI,E2F2,ADAR,PRKACB,GNAS,XIAP,PTEN,AGO1,ATRX,BMP…
GO:0010822	Positive regulation of mitochondrion organization	6	121	0.68	0.0217	FBXW7,E2F1,HTT,BCL2,BAP1,HIF1A
GO:0045931	Positive regulation of mitotic cell cycle	12	156	0.87	6.46e-06	ASNS,APEX1,CCND1,HES1,MDM2,CCND2,HNRNPU,APP,WNT10B,BRCA2,PAFAH1B1,RDX
GO:1901992	Positive regulation of mitotic cell cycle phase transition	7	82	0.92	0.00073	APEX1,CCND1,MDM2,CCND2,APP,WNT10B,RDX
GO:0044093	Positive regulation of molecular function	56	1842	0.47	1.31e-11	APOH,CCND1,CDKN1B,MAPK14,HES1,DAD1,RABGAP1L,EIF2S1,CCND2,UBE2S,ADD1,MSH3,BNIP2,POU4F2,FBXW7,HNRNPU,APP,RHOC,ATP1B3,PPARG,CRK,WNT10B,ARHGAP1,CLU,ROCK2,EZH2,SMAD3,HIP1,CAV1,HMGB1,HTT,FAS,TGFBR2,PRKACB,GNAS,PTEN,BMI1,ERRFI1,SKI,FOXC1,SLC5A3,ARHGAP5,BCL2,CDKN1A,ARHGAP35,RHOA,ESR1,DNAJB11,ROBO1,KMT2A,HIF1A,RAN,B2M,ZEB2,CASP8AP2,MYC
GO:0090026	Positive regulation of monocyte chemotaxis	3	21	1.14	0.0205	APP,HMGB1,CXCL12
GO:0061014	Positive regulation of mRNA catabolic process	4	50	0.89	0.0243	BTG2,ROCK2,METTL14,ZFP36L1
GO:0051240	Positive regulation of multicellular organismal process	58	1770	0.5	2.14e-13	APOH,ITGB8,COL1A1,CCND1,MAPK14,TMEM30A,SPARC,HES1,SOX4,KDM6B,NOTCH2,RORA,GATA6,NOTCH1,POU4F2,APP,PPARG,ITGA5,RUNX1,WNT10B,CLU,ROCK2,EZH2,PLAG1,DNMT3B,SP1,SMAD3,CAV1,HMGB1,E2F1,TGFBR2,ZEB1,GNAS,PTEN,BMPR2,ABCA1,FOXC1,CXCL12,PAFAH1B1,BCL2,ARHGAP35,CREB1,ZFP36L1,CYLD,ATP2B1,RHOA,ZBTB20,ROBO1,PIK3R1,DICER1,HIF1A,SMAD5,ACVR1B,SOD2,B2M,ZEB2,CYP1B1,MYC
GO:0010661	Positive regulation of muscle cell apoptotic process	5	27	1.26	0.00039	E2F3,POU4F2,PPARG,PTEN,SOD2
GO:0051149	Positive regulation of muscle cell differentiation	5	88	0.74	0.0281	MAPK14,MDM2,BNIP2,BCL2,SOD2
GO:0045639	Positive regulation of myeloid cell differentiation	9	99	0.95	5.15e-05	MAPK14,NOTCH2,POU4F2,RUNX1,GNAS,CREB1,ZFP36L1,HIF1A,ACVR1B
GO:0002763	Positive regulation of myeloid leukocyte differentiation	6	58	1	0.00096	NOTCH2,POU4F2,RUNX1,GNAS,CREB1,ZFP36L1
GO:0050769	Positive regulation of neurogenesis	22	479	0.65	4.85e-07	TMEM30A,HES1,NOTCH1,POU4F2,APP,PPARG,EZH2,PLAG1,DNMT3B,E2F1,ZEB1,PTEN,BMPR2,CXCL12,PAFAH1B1,BCL2,ARHGAP35,RHOA,ROBO1,DICER1,HIF1A,ZEB2
GO:0043525	Positive regulation of neuron apoptotic process	5	58	0.92	0.0066	FBXW7,APP,BACE1,MCL1,RHOA
GO:1901216	Positive regulation of neuron death	7	98	0.84	0.0018	EIF2S1,FBXW7,APP,CLU,BACE1,MCL1,RHOA
GO:0045666	Positive regulation of neuron differentiation	15	377	0.59	0.0003	TMEM30A,POU4F2,APP,EZH2,DNMT3B,ZEB1,PTEN,BMPR2,CXCL12,PAFAH1B1,BCL2,ARHGAP35,RHOA,ROBO1,ZEB2
GO:0010976	Positive regulation of neuron projection development	10	288	0.53	0.0126	TMEM30A,POU4F2,EZH2,BMPR2,CXCL12,PAFAH1B1,ARHGAP35,RHOA,ROBO1,ZEB2
GO:0045429	Positive regulation of nitric oxide biosynthetic process	4	44	0.95	0.017	APP,CLU,SMAD3,ESR1
GO:0051173	Positive regulation of nitrogen compound metabolic process	95	3239	0.46	4.07e-21	MNT,APEX1,GABPB1,DDX5,COL1A1,CCND1,CDKN1B,MAPK14,NR3C1,HES1,SOX4,KDM6B,NOTCH2,MDM2,CCND2,RORA,SRCAP,E2F3,UBE2S,GATA6,MEF2D,CCT6A,NOTCH1,POU4F2,FBXW7,HNRNPU,APP,PPARG,BTG2,ITGA5,TAF6L,RUNX1,CRK,WNT10B,CLU,ROCK2,EZH2,PLAG1,MED16,DNMT3B,SP1,SMAD3,FOXK2,NR1I2,LARP1,HIP1,RERE,CAV1,HMGB1,E2F1,FAS,MAFG,TGFBR2,DNMT1,ZEB1,E2F2,PRKACB,XIAP,PTEN,AGO1,ATRX,BMPR2,BMI1,SKI,FOXO1,BRCA2,FOXC1,CDX2,METTL14,BCL2,D…
GO:1903508	Positive regulation of nucleic acid-templated transcription	58	1670	0.53	1.91e-14	MNT,APEX1,GABPB1,COL1A1,MAPK14,NR3C1,HES1,SOX4,KDM6B,RORA,SRCAP,E2F3,GATA6,MEF2D,NOTCH1,POU4F2,HNRNPU,APP,PPARG,TAF6L,RUNX1,WNT10B,PLAG1,MED16,SP1,SMAD3,FOXK2,NR1I2,RERE,HMGB1,E2F1,MAFG,ZEB1,E2F2,AGO1,ATRX,BMPR2,SKI,FOXO1,BRCA2,FOXC1,CDX2,DYRK1A,CREB1,SATB2,ILF3,ESR1,KLF6,PIK3R1,ENY2,KMT2A,HIF1A,SMAD5,ACVR1B,RAN,RNF111,ZEB2,MYC
GO:0045935	Positive regulation of nucleobase-containing compound metabolic process	65	1927	0.52	6.56e-16	MNT,APEX1,GABPB1,DDX5,COL1A1,MAPK14,NR3C1,HES1,SOX4,KDM6B,RORA,SRCAP,E2F3,GATA6,MEF2D,CCT6A,NOTCH1,POU4F2,HNRNPU,APP,PPARG,BTG2,TAF6L,RUNX1,WNT10B,ROCK2,PLAG1,MED16,SP1,SMAD3,FOXK2,NR1I2,RERE,HMGB1,E2F1,MAFG,ZEB1,E2F2,AGO1,ATRX,BMPR2,SKI,FOXO1,BRCA2,FOXC1,CDX2,METTL14,DYRK1A,CREB1,ZFP36L1,SATB2,ILF3,ESR1,ZBTB20,KLF6,PIK3R1,ENY2,KMT2A,HIF1A,SMAD5,ACVR1B,RAN,RNF111,ZEB2,MYC
GO:0046824	Positive regulation of nucleocytoplasmic transport	5	67	0.86	0.011	MAPK14,MDM2,SMAD3,PIK3R1,RAN
GO:0010638	Positive regulation of organelle organization	23	633	0.55	1e-05	CDKN1B,CCT6A,FBXW7,HNRNPU,APP,RHOC,CFL2,ROCK2,DNMT3B,SMAD3,E2F1,HTT,DNMT1,CD47,SURF4,ATRX,BCL2,ARHGAP35,RHOA,BAP1,KMT2A,HIF1A,CLIP1
GO:0045778	Positive regulation of ossification	6	88	0.82	0.006	WNT10B,SMAD3,GNAS,BMPR2,ATP2B1,SMAD5
GO:0045669	Positive regulation of osteoblast differentiation	4	60	0.81	0.0402	WNT10B,GNAS,BMPR2,SMAD5
GO:0045672	Positive regulation of osteoclast differentiation	4	27	1.16	0.0043	NOTCH2,POU4F2,GNAS,CREB1
GO:1903223	Positive regulation of oxidative stress-induced neuron death	3	6	1.69	0.0016	FBXW7,APP,MCL1
GO:1903378	Positive regulation of oxidative stress-induced neuron intrinsic apoptotic signaling pathway	2	2	1.99	0.0086	FBXW7,MCL1
GO:0010952	Positive regulation of peptidase activity	13	198	0.81	1.02e-05	MAPK14,APP,PPARG,ROCK2,SMAD3,HIP1,CAV1,HMGB1,FAS,RHOA,ROBO1,CASP8AP2,MYC
GO:0045937	Positive regulation of phosphate metabolic process	30	1164	0.4	0.00011	CCND1,CDKN1B,MAPK14,HES1,NOTCH2,CCND2,NOTCH1,FBXW7,APP,ITGA5,CRK,CLU,ROCK2,EZH2,SMAD3,CAV1,HMGB1,FAS,TGFBR2,PRKACB,PTEN,BMPR2,BCL2,CDKN1A,RHOA,ZBTB20,ROBO1,HIF1A,ACVR1B,ZEB2
GO:0042327	Positive regulation of phosphorylation	29	1093	0.41	9.99e-05	CCND1,CDKN1B,MAPK14,HES1,NOTCH2,CCND2,NOTCH1,FBXW7,APP,ITGA5,CRK,CLU,ROCK2,EZH2,CAV1,HMGB1,FAS,TGFBR2,PRKACB,PTEN,BMPR2,BCL2,CDKN1A,RHOA,ZBTB20,ROBO1,HIF1A,ACVR1B,ZEB2
GO:1902895	Positive regulation of pri-miRNA transcription by RNA polymerase II	4	40	0.99	0.0129	NR3C1,PPARG,SMAD3,HIF1A
GO:0043068	Positive regulation of programmed cell death	33	666	0.68	1.78e-11	SOX4,EIF2S1,NOTCH2,E2F3,NOTCH1,POU4F2,FBXW7,APP,PPARG,WNT10B,CLU,BACE1,SMAD3,HIP1,CAV1,HMGB1,E2F1,HTT,FAS,MCL1,PTEN,FOXO1,BCL2,CDKN1A,CREB1,CYLD,RHOA,ROBO1,SOD2,TXNIP,CASP8AP2,CYP1B1,MYC
GO:0032092	Positive regulation of protein binding	5	86	0.75	0.0257	ADD1,APP,CAV1,RAN,B2M
GO:0045732	Positive regulation of protein catabolic process	11	240	0.65	0.0011	CDKN1B,MDM2,FBXW7,APP,CLU,CAV1,PTEN,FOXO1,RDX,CSNK1A1,LDLR
GO:1904591	Positive regulation of protein import	5	44	1.04	0.0024	MAPK14,APP,SMAD3,PIK3R1,RAN
GO:0042307	Positive regulation of protein import into nucleus	4	41	0.98	0.0138	MAPK14,SMAD3,PIK3R1,RAN
GO:0045860	Positive regulation of protein kinase activity	15	550	0.42	0.0094	CCND1,CDKN1B,MAPK14,CCND2,FBXW7,APP,CRK,CLU,EZH2,TGFBR2,PRKACB,CDKN1A,RHOA,ROBO1,ZEB2
GO:1902966	Positive regulation of protein localization to early endosome	2	9	1.34	0.0495	ROCK2,RDX
GO:1900182	Positive regulation of protein localization to nucleus	5	82	0.77	0.0219	MAPK14,CCT6A,SMAD3,PIK3R1,RAN
GO:0051247	Positive regulation of protein metabolic process	48	1715	0.44	1.28e-08	CCND1,CDKN1B,MAPK14,HES1,SOX4,NOTCH2,MDM2,CCND2,UBE2S,NOTCH1,FBXW7,APP,PPARG,ITGA5,CRK,CLU,ROCK2,EZH2,DNMT3B,SP1,SMAD3,LARP1,HIP1,CAV1,HMGB1,FAS,TGFBR2,DNMT1,PRKACB,XIAP,PTEN,BMPR2,BMI1,FOXO1,BCL2,DYRK1A,RDX,CDKN1A,RHOA,ROBO1,CSNK1A1,KMT2A,ACVR1B,RNF111,LDLR,ZEB2,CASP8AP2,MYC
GO:0031401	Positive regulation of protein modification process	36	1252	0.45	1.29e-06	CCND1,CDKN1B,MAPK14,HES1,SOX4,NOTCH2,CCND2,UBE2S,NOTCH1,FBXW7,APP,ITGA5,CRK,CLU,ROCK2,EZH2,DNMT3B,CAV1,HMGB1,FAS,TGFBR2,DNMT1,PRKACB,XIAP,PTEN,BMPR2,BMI1,BCL2,DYRK1A,CDKN1A,RHOA,ROBO1,KMT2A,ACVR1B,RNF111,ZEB2
GO:0001934	Positive regulation of protein phosphorylation	27	1019	0.41	0.00021	CCND1,CDKN1B,MAPK14,HES1,NOTCH2,CCND2,NOTCH1,FBXW7,APP,ITGA5,CRK,CLU,ROCK2,EZH2,CAV1,HMGB1,FAS,TGFBR2,PRKACB,PTEN,BMPR2,BCL2,CDKN1A,RHOA,ROBO1,ACVR1B,ZEB2
GO:0071902	Positive regulation of protein serine/threonine kinase activity	10	348	0.45	0.0375	CCND1,CDKN1B,MAPK14,CCND2,APP,CRK,EZH2,RHOA,ROBO1,ZEB2
GO:0051222	Positive regulation of protein transport	13	352	0.56	0.0018	MAPK14,TMEM30A,SOX4,MDM2,FBXW7,APP,SMAD3,E2F1,BCL2,BAP1,PIK3R1,HIF1A,RAN
GO:0031398	Positive regulation of protein ubiquitination	7	126	0.73	0.0064	UBE2S,FBXW7,CAV1,XIAP,PTEN,BMI1,RNF111
GO:0031334	Positive regulation of protein-containing complex assembly	9	249	0.55	0.0163	CDKN1B,RHOC,WNT10B,CLU,ABCA1,CREB1,RHOA,ESR1,CLIP1
GO:0045862	Positive regulation of proteolysis	18	377	0.67	5.37e-06	MAPK14,MDM2,FBXW7,APP,PPARG,CLU,ROCK2,SMAD3,HIP1,CAV1,HMGB1,FAS,PTEN,RHOA,ROBO1,CSNK1A1,CASP8AP2,MYC
GO:1903428	Positive regulation of reactive oxygen species biosynthetic process	5	56	0.94	0.0059	APP,CLU,SMAD3,SLC5A3,ESR1
GO:2000379	Positive regulation of reactive oxygen species metabolic process	8	103	0.88	0.00041	MAPK14,APP,CLU,SMAD3,TGFBR2,SLC5A3,CDKN1A,ESR1
GO:0048260	Positive regulation of receptor-mediated endocytosis	4	53	0.87	0.0288	APP,CLU,HIP1,B2M
GO:0048584	Positive regulation of response to stimulus	55	2257	0.38	5.6e-08	APOH,DDX5,COL1A1,MAPK14,HES1,IGFBP5,SOX4,NOTCH2,NOTCH1,FBXW7,APP,RHOC,ELMO2,ITGA5,SPRED1,CRK,WNT10B,CLU,ROCK2,EZH2,SMAD3,HIP1,CAV1,HMGB1,E2F1,HTT,FAS,CD47,MCL1,SHOC2,PRKACB,GNAS,XIAP,PTEN,AGO1,BMPR2,SKI,AP1G1,CXCL12,PAFAH1B1,BCL2,CYLD,RHOA,ESR1,ROBO1,PIK3R1,KMT2A,HIF1A,ACVR1B,B2M,RNF111,LDLR,ZEB2,CYP1B1,MYC
GO:0051254	Positive regulation of RNA metabolic process	63	1759	0.54	1.67e-16	MNT,APEX1,GABPB1,DDX5,COL1A1,MAPK14,NR3C1,HES1,SOX4,KDM6B,RORA,SRCAP,E2F3,GATA6,MEF2D,NOTCH1,POU4F2,HNRNPU,APP,PPARG,BTG2,TAF6L,RUNX1,WNT10B,ROCK2,PLAG1,MED16,SP1,SMAD3,FOXK2,NR1I2,RERE,HMGB1,E2F1,MAFG,ZEB1,E2F2,AGO1,ATRX,BMPR2,SKI,FOXO1,BRCA2,FOXC1,CDX2,METTL14,DYRK1A,CREB1,ZFP36L1,SATB2,ILF3,ESR1,KLF6,PIK3R1,ENY2,KMT2A,HIF1A,SMAD5,ACVR1B,RAN,RNF111,ZEB2,MYC
GO:0045899	Positive regulation of RNA polymerase II transcription preinitiation complex assembly	3	10	1.47	0.0044	WNT10B,CREB1,ESR1
GO:0009967	Positive regulation of signal transduction	45	1654	0.42	1.07e-07	DDX5,COL1A1,MAPK14,HES1,IGFBP5,SOX4,NOTCH2,NOTCH1,FBXW7,APP,RHOC,ITGA5,SPRED1,CRK,WNT10B,CLU,ROCK2,EZH2,SMAD3,HIP1,CAV1,HMGB1,E2F1,HTT,FAS,MCL1,SHOC2,GNAS,XIAP,PTEN,AGO1,BMPR2,SKI,PAFAH1B1,BCL2,CYLD,RHOA,ESR1,ROBO1,PIK3R1,HIF1A,ACVR1B,RNF111,ZEB2,CYP1B1
GO:0023056	Positive regulation of signaling	47	1831	0.4	2.44e-07	DDX5,COL1A1,MAPK14,HES1,IGFBP5,SOX4,NOTCH2,NOTCH1,FBXW7,APP,RHOC,ITGA5,SPRED1,CRK,WNT10B,CLU,ROCK2,EZH2,SMAD3,HIP1,CAV1,HMGB1,E2F1,HTT,FAS,MCL1,SHOC2,GNAS,XIAP,PTEN,AGO1,BMPR2,SKI,CXCL12,PAFAH1B1,BCL2,CREB1,CYLD,RHOA,ESR1,ROBO1,PIK3R1,HIF1A,ACVR1B,RNF111,ZEB2,CYP1B1
GO:0062013	Positive regulation of small molecule metabolic process	6	144	0.61	0.0426	CPT1A,APP,PPARG,FOXO1,ZBTB20,HIF1A
GO:0014911	Positive regulation of smooth muscle cell migration	4	39	1	0.0121	IGFBP5,MDM2,CRK,BCL2
GO:0048661	Positive regulation of smooth muscle cell proliferation	5	88	0.74	0.0281	IGFBP5,MDM2,MEF2D,TGFBR2,DNMT1
GO:0051496	Positive regulation of stress fiber assembly	5	53	0.96	0.0048	RHOC,ROCK2,SMAD3,CD47,RHOA
GO:0045844	Positive regulation of striated muscle tissue development	5	68	0.85	0.0116	MAPK14,GATA6,NOTCH1,BCL2,CREB1
GO:1902905	Positive regulation of supramolecular fiber organization	10	198	0.69	0.0011	CDKN1B,APP,RHOC,CFL2,CLU,ROCK2,SMAD3,CD47,RHOA,CLIP1
GO:0050870	Positive regulation of T cell activation	10	209	0.67	0.0016	HES1,SOX4,RUNX1,CAV1,HMGB1,TGFBR2,CD47,CYLD,RHOA,PIK3R1
GO:0045582	Positive regulation of T cell differentiation	5	89	0.74	0.0291	SOX4,RUNX1,TGFBR2,CYLD,RHOA
GO:2000406	Positive regulation of T cell migration	3	31	0.97	0.0461	APP,CXCL12,RHOA
GO:1902949	Positive regulation of tau-protein kinase activity	2	7	1.44	0.0358	APP,CLU
GO:0045944	Positive regulation of transcription by RNA polymerase II	47	1253	0.56	1.63e-12	GABPB1,MAPK14,NR3C1,HES1,SOX4,KDM6B,RORA,E2F3,GATA6,MEF2D,NOTCH1,POU4F2,HNRNPU,APP,PPARG,TAF6L,RUNX1,WNT10B,PLAG1,MED16,SP1,SMAD3,FOXK2,NR1I2,HMGB1,E2F1,MAFG,ZEB1,E2F2,AGO1,ATRX,BMPR2,SKI,FOXO1,FOXC1,CREB1,SATB2,ESR1,KLF6,PIK3R1,KMT2A,HIF1A,SMAD5,ACVR1B,RNF111,ZEB2,MYC
GO:0061419	Positive regulation of transcription from RNA polymerase II promoter in response to hypoxia	2	6	1.51	0.0295	NOTCH1,HIF1A
GO:1901522	Positive regulation of transcription from RNA polymerase II promoter involved in cellular response to chemical stimulus	3	23	1.1	0.0249	NOTCH1,HIF1A,SMAD5
GO:0060261	Positive regulation of transcription initiation from RNA polymerase II promoter	5	34	1.16	0.00093	TAF6L,WNT10B,MED16,CREB1,ESR1
GO:0045893	Positive regulation of transcription, DNA-templated	54	1587	0.52	5.82e-13	GABPB1,COL1A1,MAPK14,NR3C1,HES1,SOX4,KDM6B,RORA,E2F3,GATA6,MEF2D,NOTCH1,POU4F2,HNRNPU,APP,PPARG,TAF6L,RUNX1,WNT10B,PLAG1,MED16,SP1,SMAD3,FOXK2,NR1I2,HMGB1,E2F1,MAFG,ZEB1,E2F2,AGO1,ATRX,BMPR2,SKI,FOXO1,BRCA2,FOXC1,CDX2,DYRK1A,CREB1,SATB2,ILF3,ESR1,KLF6,PIK3R1,ENY2,KMT2A,HIF1A,SMAD5,ACVR1B,RAN,RNF111,ZEB2,MYC
GO:0051347	Positive regulation of transferase activity	19	705	0.42	0.0027	CCND1,CDKN1B,MAPK14,CCND2,UBE2S,FBXW7,APP,CRK,CLU,EZH2,TGFBR2,PRKACB,PTEN,BMI1,CDKN1A,RHOA,ROBO1,ZEB2,MYC
GO:0032916	Positive regulation of transforming growth factor beta3 production	2	2	1.99	0.0086	SMAD3,CREB1
GO:0090100	Positive regulation of transmembrane receptor protein serine/threonine kinase signaling pathway	6	110	0.73	0.0148	HES1,NOTCH2,NOTCH1,BMPR2,ACVR1B,RNF111
GO:0051050	Positive regulation of transport	29	923	0.49	5.24e-06	MAPK14,TMEM30A,SOX4,MDM2,POU4F2,FBXW7,APP,ATP1B3,PPARG,CLU,SMAD3,HIP1,CAV1,E2F1,HTT,CD47,ABCA1,AP1G1,CXCL12,BCL2,RDX,CREB1,ATP2B1,BAP1,PIK3R1,KMT2A,HIF1A,RAN,B2M
GO:0032760	Positive regulation of tumor necrosis factor production	5	88	0.74	0.0281	APP,CLU,HMGB1,ZBTB20,PIK3R1
GO:2000060	Positive regulation of ubiquitin-dependent protein catabolic process	6	115	0.71	0.0178	MDM2,FBXW7,CLU,CAV1,PTEN,CSNK1A1
GO:0051443	Positive regulation of ubiquitin-protein transferase activity	4	37	1.02	0.0105	UBE2S,FBXW7,PTEN,BMI1
GO:1905461	Positive regulation of vascular associated smooth muscle cell apoptotic process	3	7	1.62	0.0021	E2F3,PPARG,SOD2
GO:1904707	Positive regulation of vascular associated smooth muscle cell proliferation	4	35	1.05	0.0089	IGFBP5,MDM2,MEF2D,DNMT1
GO:0010575	Positive regulation of vascular endothelial growth factor production	3	28	1.02	0.0377	RORA,HIF1A,CYP1B1
GO:1904018	Positive regulation of vasculature development	10	189	0.71	0.0008	ITGB8,GATA6,NOTCH1,ITGA5,RUNX1,SP1,TGFBR2,HIF1A,SOD2,CYP1B1
GO:0045070	Positive regulation of viral genome replication	4	37	1.02	0.0105	NOTCH1,LARP1,ADARB1,ADAR
GO:1903902	Positive regulation of viral life cycle	5	62	0.89	0.0085	NOTCH1,LARP1,ADARB1,ADAR,KPNA2
GO:0048524	Positive regulation of viral process	6	108	0.73	0.0137	NOTCH1,SP1,LARP1,ADARB1,ADAR,KPNA2
GO:0030177	Positive regulation of Wnt signaling pathway	8	182	0.63	0.0101	COL1A1,SOX4,WNT10B,SMAD3,CAV1,XIAP,SKI,ZEB2
GO:0010608	Posttranscriptional regulation of gene expression	28	574	0.68	1.61e-09	APEX1,MAPK14,IGFBP5,SOX4,MKNK2,EIF2S1,HNRNPU,APP,IGF2BP1,BTG2,ROCK2,SMAD3,LARP1,CAV1,E2F1,RBM38,QKI,ADAR,SERBP1,AGO1,METTL14,ZFP36L1,RHOA,ILF3,RBM4B,EIF4G2,DICER1,RAN
GO:0031054	pre-miRNA processing	3	14	1.32	0.0088	ADAR,AGO1,DICER1
GO:0044238	Primary metabolic process	122	7332	0.21	2.29e-09	MNT,ASNS,APOH,KLHL20,APEX1,CAPN15,ITGB8,DDX5,CCND1,MAPK14,NR3C1,IGFBP5,DAD1,MKNK2,KDM6B,EIF2S1,NOTCH2,MDM2,LAMC1,MSMO1,RORA,SRCAP,E2F3,PTPN4,UBE2S,DNMT3A,ADD1,MSH3,CPT1A,CDK6,GATA6,NOTCH1,ST14,SPOPL,POU4F2,FBXW7,HNRNPU,APP,PPARG,BTG2,ACOX1,TAF6L,SPRED1,CRK,WNT10B,DPYSL2,CLU,ROCK2,BACE1,EZH2,PPP2R2A,MED16,DNMT3B,SP1,SMAD3,FOXK2,NR1I2,LARP1,CAV1,HMGB1,E2F1,RBM38,SON,TGFBR2,DNMT1,RRM2,ADARB1,QKI,E2F…
GO:0014020	Primary neural tube formation	6	97	0.78	0.0089	ST14,PRKACB,SKI,ARHGAP35,HIF1A,ZEB2
GO:0035196	Production of miRNAs involved in gene silencing by miRNA	4	29	1.13	0.0052	SMAD3,ADAR,AGO1,DICER1
GO:0012501	Programmed cell death	45	1054	0.62	8.76e-14	DDX5,CDKN1B,MAPK14,NR3C1,BCL2L2,DAD1,MKNK2,NOTCH2,DNMT3A,BNIP2,MEF2D,NOTCH1,ST14,POU4F2,APP,ELMO2,CLU,SMAD3,HIP1,CAV1,HMGB1,E2F1,HTT,FAS,TGFBR2,ADARB1,E2F2,MCL1,XIAP,PTEN,BMPR2,FOXO1,BRCA2,BCL2,CDKN1A,ZFP36L1,CYLD,PIK3R1,KMT2A,DICER1,ACVR1B,SOD2,CASP8AP2,CYP1B1,MYC
GO:0030850	Prostate gland development	4	42	0.97	0.0149	NOTCH1,PLAG1,PTEN,ESR1
GO:0060736	Prostate gland growth	3	12	1.39	0.0064	PLAG1,PTEN,ESR1
GO:0016579	Protein deubiquitination	12	281	0.62	0.00099	MDM2,SMAD3,FOXK2,MDM4,PTEN,CYLD,RHOA,ESR1,BAP1,ENY2,HIF1A,MYC
GO:0017038	Protein import	8	144	0.73	0.0029	E2F3,CLU,ADAR,CDKN1A,PIK3R1,KPNA2,RAN,TXNIP
GO:0006606	Protein import into nucleus	7	97	0.85	0.0018	E2F3,ADAR,CDKN1A,PIK3R1,KPNA2,RAN,TXNIP
GO:0008104	Protein localization	38	2139	0.24	0.0086	KLHL20,COL1A1,TMEM30A,CANX,RABGAP1L,MDM2,E2F3,ARCN1,SCAMP2,HNRNPU,ATP1B3,PPARG,ACOX1,HOOK3,ARHGAP1,CLU,ROCK2,EZH2,HIP1,CAV1,HMGB1,ADAR,MCL1,GNAS,ATRX,ABCA1,BRCA2,AP1G1,PAFAH1B1,RDX,CDKN1A,ESR1,PIK3R1,ENY2,KPNA2,RAN,TXNIP,CLIP1
GO:0034502	Protein localization to chromosome	4	64	0.78	0.0474	EZH2,ATRX,BRCA2,ESR1
GO:0034504	Protein localization to nucleus	10	165	0.77	0.00031	COL1A1,MDM2,E2F3,HNRNPU,ADAR,CDKN1A,PIK3R1,KPNA2,RAN,TXNIP
GO:0033365	Protein localization to organelle	18	743	0.37	0.0106	COL1A1,TMEM30A,MDM2,E2F3,HNRNPU,ACOX1,HOOK3,CLU,EZH2,ADAR,ATRX,BRCA2,CDKN1A,ESR1,PIK3R1,KPNA2,RAN,TXNIP
GO:0044860	Protein localization to plasma membrane raft	2	4	1.69	0.0178	CAV1,CLIP1
GO:0019538	Protein metabolic process	72	4251	0.22	0.00011	APOH,KLHL20,CAPN15,CCND1,MAPK14,IGFBP5,DAD1,MKNK2,KDM6B,EIF2S1,MDM2,LAMC1,SRCAP,PTPN4,UBE2S,ADD1,CDK6,GATA6,ST14,SPOPL,POU4F2,FBXW7,APP,PPARG,BTG2,TAF6L,SPRED1,CLU,ROCK2,BACE1,EZH2,PPP2R2A,SMAD3,FOXK2,LARP1,TGFBR2,MDM4,PTP4A1,PRKACB,XIAP,PTEN,BMPR2,ABCA1,BMI1,FOXO1,BRCA2,BCL2,DYRK1A,NLK,CDKN1A,TGOLN2,CREB1,ZFP36L1,CYLD,RHOA,CPS1,ILF3,ESR1,DNAJB11,BAP1,CSNK1A1,PIK3R1,ENY2,EIF4G2,KMT2A,HIF1A,SMAD5,…
GO:0070647	Protein modification by small protein conjugation or removal	20	1021	0.28	0.0452	KLHL20,MDM2,UBE2S,SPOPL,FBXW7,SMAD3,FOXK2,MDM4,XIAP,PTEN,BMI1,BCL2,CYLD,RHOA,ESR1,BAP1,ENY2,HIF1A,RNF111,MYC
GO:0006468	Protein phosphorylation	24	952	0.39	0.0011	CCND1,MAPK14,MKNK2,EIF2S1,CDK6,POU4F2,APP,SPRED1,ROCK2,TGFBR2,PRKACB,BMPR2,BCL2,DYRK1A,NLK,CDKN1A,CREB1,ZFP36L1,ILF3,CSNK1A1,PIK3R1,SMAD5,ACVR1B,MYC
GO:0050821	Protein stabilization	14	186	0.86	8.86e-07	SOX4,CCT6A,FBXW7,ATP1B3,WNT10B,CLU,SMAD3,HIP1,MDM4,PTEN,NLK,CDKN1A,CREB1,PIK3R1
GO:0051262	Protein tetramerization	5	90	0.73	0.03	APP,ALDH9A1,RRM2,SOD2,B2M
GO:0015031	Protein transport	28	1486	0.26	0.0178	KLHL20,COL1A1,CANX,RABGAP1L,E2F3,ARCN1,SCAMP2,HNRNPU,PPARG,ACOX1,HOOK3,ARHGAP1,CLU,HIP1,HMGB1,ADAR,MCL1,GNAS,ABCA1,AP1G1,PAFAH1B1,CDKN1A,PIK3R1,ENY2,KPNA2,RAN,TXNIP,CLIP1
GO:0065003	Protein-containing complex assembly	26	1293	0.29	0.0118	HES1,MDM2,LAMC1,UBE2S,APP,CLU,SMAD3,HIP1,ALDH9A1,FAS,RRM2,MDM4,ADAR,PRKACB,AGO1,ATRX,ABCA1,CXCL12,CYLD,CSNK1A1,KMT2A,DICER1,SLC1A5,SOD2,B2M,MYC
GO:0043933	Protein-containing complex subunit organization	29	1539	0.26	0.0151	HES1,MDM2,LAMC1,SRCAP,UBE2S,APP,CFL2,CLU,SMAD3,HIP1,CAV1,ALDH9A1,FAS,RRM2,MDM4,ADAR,PRKACB,AGO1,ATRX,ABCA1,CXCL12,CYLD,CSNK1A1,KMT2A,DICER1,SLC1A5,SOD2,B2M,MYC
GO:0003177	Pulmonary valve development	4	21	1.27	0.002	NOTCH2,NOTCH1,BMPR2,ROBO1
GO:0003184	Pulmonary valve morphogenesis	3	17	1.23	0.013	NOTCH2,NOTCH1,ROBO1
GO:0007265	Ras protein signal transduction	8	230	0.53	0.0319	MAPK14,ARHGAP1,ROCK2,DNMT1,SHOC2,ARHGAP5,CDKN1A,RHOA
GO:0006898	Receptor-mediated endocytosis	7	184	0.57	0.0352	SPARC,CANX,HIP1,CAV1,TGFBR2,AP1G1,LDLR
GO:0031099	Regeneration	9	157	0.75	0.001	CCND1,NOTCH1,PPARG,WNT10B,EZH2,TGFBR2,CXCL12,BCL2,CDKN1A
GO:0003002	Regionalization	11	332	0.51	0.0107	HES1,NOTCH2,NOTCH1,BTG2,SMAD3,BMPR2,BMI1,SKI,FOXC1,CDX2,ZEB2
GO:0032956	Regulation of actin cytoskeleton organization	13	348	0.56	0.0017	NOTCH2,ADD1,RHOC,CFL2,CRK,ROCK2,SMAD3,CD47,CXCL12,RDX,ARHGAP35,RHOA,PIK3R1
GO:0032231	Regulation of actin filament bundle assembly	7	100	0.83	0.002	RHOC,ROCK2,SMAD3,CD47,RDX,RHOA,PIK3R1
GO:0110053	Regulation of actin filament organization	11	273	0.59	0.0028	ADD1,RHOC,CFL2,ROCK2,SMAD3,CD47,CXCL12,RDX,ARHGAP35,RHOA,PIK3R1
GO:0032970	Regulation of actin filament-based process	14	390	0.54	0.0014	NOTCH2,ADD1,RHOC,CFL2,CRK,ROCK2,SMAD3,CAV1,CD47,CXCL12,RDX,ARHGAP35,RHOA,PIK3R1
GO:1903391	Regulation of adherens junction organization	2	5	1.59	0.0233	ADD1,RDX
GO:0046637	Regulation of alpha-beta T cell differentiation	4	63	0.79	0.0455	RUNX1,HMGB1,TGFBR2,RHOA
GO:0000381	Regulation of alternative mRNA splicing, via spliceosome	5	73	0.82	0.0148	DDX5,HNRNPU,QKI,DYRK1A,RBM4B
GO:1905906	Regulation of amyloid fibril formation	3	9	1.51	0.0036	APP,CLU,LDLR
GO:0022603	Regulation of anatomical structure morphogenesis	36	1095	0.51	5.6e-08	APOH,ITGB8,MAPK14,SPARC,HES1,GATA6,NOTCH1,POU4F2,FBXW7,PPARG,ITGA5,SPRED1,RUNX1,CRK,DPYSL2,ROCK2,SP1,TGFBR2,E2F2,PTEN,AGO1,BMPR2,FOXC1,CDX2,CXCL12,PAFAH1B1,BCL2,RDX,ARHGAP35,RHOA,ESR1,ROBO1,HIF1A,ZEB2,CYP1B1,MYC
GO:0090066	Regulation of anatomical structure size	18	516	0.53	0.00024	ADD1,POU4F2,CFL2,DPYSL2,ROCK2,CAV1,PTEN,BMPR2,FOXC1,CXCL12,PAFAH1B1,RDX,ARHGAP35,CREB1,ATP2B1,RHOA,CPS1,SOD2
GO:0045765	Regulation of angiogenesis	19	303	0.79	5.28e-08	APOH,ITGB8,SPARC,GATA6,NOTCH1,FBXW7,PPARG,ITGA5,SPRED1,RUNX1,ROCK2,SP1,TGFBR2,E2F2,AGO1,FOXC1,RHOA,HIF1A,CYP1B1
GO:2000027	Regulation of animal organ morphogenesis	11	257	0.62	0.0018	HES1,NOTCH1,FBXW7,TGFBR2,BMPR2,FOXC1,BCL2,RHOA,ESR1,ROBO1,MYC
GO:0042981	Regulation of apoptotic process	60	1550	0.58	4.28e-17	MNT,ASNS,APOH,KLHL20,APEX1,CDKN1B,SOX4,BCL2L2,DAD1,EIF2S1,NOTCH2,MDM2,CCND2,E2F3,BNIP2,GATA6,NOTCH1,POU4F2,FBXW7,APP,PPARG,BTG2,ITGA5,WNT10B,CLU,BACE1,SMAD3,HIP1,CAV1,HMGB1,E2F1,HTT,FAS,SON,DNMT1,MDM4,ADAR,MCL1,SERBP1,XIAP,PTEN,GLO1,FOXO1,FOXC1,CXCL12,BCL2,CDKN1A,CREB1,ZFP36L1,CYLD,RHOA,ESR1,ROBO1,PIK3R1,HIF1A,SOD2,TXNIP,CASP8AP2,CYP1B1,MYC
GO:2001233	Regulation of apoptotic signaling pathway	17	409	0.61	5.72e-05	MNT,BCL2L2,MDM2,FBXW7,CLU,SMAD3,CAV1,E2F1,HTT,FAS,MCL1,PTEN,CXCL12,BCL2,CYLD,HIF1A,SOD2
GO:0048710	Regulation of astrocyte differentiation	3	27	1.03	0.0351	HES1,NOTCH1,LDLR
GO:0010506	Regulation of autophagy	10	340	0.46	0.0329	FBXW7,FOXK2,LARP1,HMGB1,HTT,MCL1,FOXO1,BCL2,EIF4G2,HIF1A
GO:0030516	Regulation of axon extension	5	99	0.69	0.0412	POU4F2,DPYSL2,BMPR2,CXCL12,PAFAH1B1
GO:0050770	Regulation of axonogenesis	10	187	0.72	0.00074	POU4F2,DPYSL2,PTEN,BMPR2,CXCL12,PAFAH1B1,ARHGAP35,RHOA,ROBO1,ZEB2
GO:0051098	Regulation of binding	19	373	0.7	1.02e-06	HES1,EIF2S1,ADD1,POU4F2,FBXW7,APP,PPARG,CRK,SMAD3,CAV1,HMGB1,E2F1,SKI,FOXC1,CDKN1A,CYLD,CSNK1A1,RAN,B2M
GO:0050789	Regulation of biological process	180	11475	0.18	1.41e-19	MNT,ASNS,APOH,KLHL20,APEX1,GABPB1,ITGB8,DDX5,COL1A1,CCND1,CDKN1B,MAPK14,TMEM30A,SPARC,NR3C1,HES1,IGFBP5,SOX4,CANX,BCL2L2,DAD1,MKNK2,RABGAP1L,KDM6B,EIF2S1,NOTCH2,MDM2,LAMC1,CCND2,RORA,SRCAP,E2F3,ZNF264,UBE2S,DNMT3A,ADD1,MSH3,CPT1A,CDK6,BNIP2,GATA6,MEF2D,CCT6A,GIGYF1,NOTCH1,SPOPL,POU4F2,FBXW7,ZNF117,HNRNPU,APP,RHOC,ATP1B3,PPARG,ELMO2,IGF2BP1,BTG2,NACC1,ACOX1,ITGA5,TAF6L,CFL2,SPRED1,RUNX1,CRK,MIDN,W…
GO:0065008	Regulation of biological quality	94	4042	0.35	3.01e-14	APOH,APEX1,COL1A1,CCND1,MAPK14,TMEM30A,SPARC,IGFBP5,SOX4,BCL2L2,DAD1,KDM6B,MDM2,LAMC1,RORA,UBE2S,ADD1,CPT1A,CDK6,GATA6,CCT6A,NOTCH1,POU4F2,FBXW7,HNRNPU,APP,ATP1B3,PPARG,IGF2BP1,ACOX1,CFL2,CRK,MIDN,WNT10B,DPYSL2,CLU,ROCK2,BACE1,EZH2,SMAD3,FOXK2,NR1I2,LARP1,HIP1,CAV1,HMGB1,E2F1,ALDH9A1,HTT,FAS,RBM38,MAFG,MDM4,ADAR,MCL1,PRKACB,SERBP1,GNAS,XIAP,PTEN,ATRX,BMPR2,ABCA1,FOXO1,BRCA2,FOXC1,METTL14,CXCL12,P…
GO:0070167	Regulation of biomineral tissue development	7	93	0.86	0.0014	NOTCH1,WNT10B,ROCK2,SMAD3,BMPR2,ATP2B1,HIF1A
GO:0009889	Regulation of biosynthetic process	115	4210	0.42	1.3e-24	MNT,APEX1,GABPB1,DDX5,COL1A1,CCND1,CDKN1B,MAPK14,NR3C1,HES1,IGFBP5,SOX4,MKNK2,KDM6B,EIF2S1,NOTCH2,MDM2,RORA,SRCAP,E2F3,ZNF264,DNMT3A,MSH3,CDK6,GATA6,MEF2D,CCT6A,NOTCH1,POU4F2,FBXW7,ZNF117,HNRNPU,APP,PPARG,IGF2BP1,BTG2,NACC1,TAF6L,RUNX1,CRK,WNT10B,ZNF431,CLU,ROCK2,EZH2,PLAG1,MED16,DNMT3B,SP1,SMAD3,FOXK2,NR1I2,LARP1,RERE,CAV1,HMGB1,E2F1,CHD4,MAFG,DNMT1,RRM2,ZEB1,QKI,E2F2,CD47,MDM4,LCOR,PTEN,AGO1,AT…
GO:0097746	Regulation of blood vessel diameter	8	139	0.75	0.0024	ROCK2,CAV1,BMPR2,FOXC1,ATP2B1,RHOA,CPS1,SOD2
GO:0043535	Regulation of blood vessel endothelial cell migration	8	93	0.92	0.00023	NOTCH1,FBXW7,PPARG,SPRED1,SP1,HMGB1,RHOA,HIF1A
GO:0030510	Regulation of BMP signaling pathway	7	90	0.88	0.0012	HES1,NOTCH2,NOTCH1,CAV1,XIAP,BMPR2,SKI
GO:0030500	Regulation of bone mineralization	5	75	0.81	0.0163	WNT10B,SMAD3,BMPR2,ATP2B1,HIF1A
GO:0060828	Regulation of canonical Wnt signaling pathway	12	291	0.6	0.0013	COL1A1,MAPK14,SOX4,NOTCH1,APP,WNT10B,SMAD3,CAV1,XIAP,FOXO1,CYLD,CSNK1A1
GO:0060043	Regulation of cardiac muscle cell proliferation	5	43	1.05	0.0022	MAPK14,GATA6,NOTCH1,TGFBR2,PTEN
GO:0010611	Regulation of cardiac muscle hypertrophy	5	54	0.95	0.0052	NOTCH1,ROCK2,SMAD3,ERRFI1,FOXO1
GO:0055024	Regulation of cardiac muscle tissue development	6	81	0.86	0.0043	MAPK14,GATA6,NOTCH1,TGFBR2,PTEN,CREB1
GO:0009894	Regulation of catabolic process	35	1038	0.52	5.28e-08	APEX1,CDKN1B,MAPK14,MDM2,CPT1A,FBXW7,HNRNPU,APP,IGF2BP1,BTG2,WNT10B,CLU,ROCK2,SMAD3,FOXK2,LARP1,CAV1,HMGB1,E2F1,HTT,RBM38,MDM4,MCL1,SERBP1,PTEN,FOXO1,METTL14,BCL2,RDX,ZFP36L1,ZBTB20,CSNK1A1,EIF4G2,HIF1A,LDLR
GO:0050790	Regulation of catalytic activity	60	2386	0.39	2.57e-09	APOH,CCND1,CDKN1B,MAPK14,DAD1,RABGAP1L,MDM2,CCND2,UBE2S,MSH3,BNIP2,NOTCH1,FBXW7,HNRNPU,APP,RHOC,ATP1B3,PPARG,SPRED1,CRK,MIDN,ARHGAP1,CLU,ROCK2,EZH2,PPP2R2A,SMAD3,HIP1,CAV1,HMGB1,HTT,FAS,TGFBR2,ADARB1,ADAR,SHOC2,PRKACB,GNAS,XIAP,PTEN,BMI1,ERRFI1,SKI,SLC5A3,ARHGAP5,PAFAH1B1,BCL2,RDX,CDKN1A,ARHGAP35,RHOA,ESR1,DNAJB11,ROBO1,PIK3R1,HIF1A,ZEB2,TXNIP,CASP8AP2,MYC
GO:0050865	Regulation of cell activation	18	571	0.49	0.00073	HES1,SOX4,RORA,APP,RUNX1,CAV1,HMGB1,TGFBR2,ZEB1,CD47,AP1G1,BCL2,CDKN1A,ZFP36L1,CYLD,RHOA,PIK3R1,LDLR
GO:0030155	Regulation of cell adhesion	23	712	0.5	5.68e-05	COL1A1,MAPK14,HES1,SOX4,CDK6,NOTCH1,ITGA5,RUNX1,CRK,ROCK2,SMAD3,CAV1,HMGB1,TGFBR2,CD47,PTEN,CXCL12,BCL2,RDX,CYLD,RHOA,PIK3R1,CYP1B1
GO:0060353	Regulation of cell adhesion molecule production	2	8	1.39	0.0427	NOTCH1,CAV1
GO:0010646	Regulation of cell communication	78	3514	0.33	4.14e-10	MNT,DDX5,COL1A1,MAPK14,HES1,IGFBP5,SOX4,BCL2L2,NOTCH2,MDM2,RORA,CPT1A,NOTCH1,POU4F2,FBXW7,APP,RHOC,PPARG,ITGA5,SPRED1,RUNX1,CRK,MIDN,WNT10B,ARHGAP1,CLU,ROCK2,BACE1,EZH2,SMAD3,HIP1,RHOBTB1,CAV1,HMGB1,E2F1,HTT,FAS,CHD4,TGFBR2,ZEB1,CD47,MDM4,ADAR,MCL1,SHOC2,PRKACB,GNAS,XIAP,PTEN,AGO1,BMPR2,ABCA1,ERRFI1,SKI,FOXO1,ARHGAP5,CXCL12,PAFAH1B1,BCL2,DYRK1A,RDX,NLK,ARHGAP35,CREB1,CYLD,RHOA,ESR1,ROBO1,CSNK1A1,…
GO:0051726	Regulation of cell cycle	46	1230	0.56	3.57e-12	MNT,ASNS,APEX1,CCND1,CDKN1B,MAPK14,HES1,SOX4,NOTCH2,MDM2,CCND2,E2F3,CDK6,GATA6,NOTCH1,FBXW7,HNRNPU,APP,BTG2,WNT10B,ROCK2,EZH2,SMAD3,E2F1,RBM38,SON,RRM2,ADARB1,E2F2,MDM4,PRKACB,PTEN,ATRX,BMI1,BRCA2,FOXC1,PAFAH1B1,BCL2,RDX,CDKN1A,ZFP36L1,CYLD,RHOA,BAP1,EIF4G2,MYC
GO:0071156	Regulation of cell cycle arrest	10	110	0.95	1.55e-05	CCND1,CDKN1B,SOX4,MDM2,GATA6,BTG2,E2F1,RBM38,MDM4,CDKN1A
GO:1902806	Regulation of cell cycle G1/S phase transition	17	175	0.98	1.09e-09	APEX1,CCND1,CDKN1B,SOX4,MDM2,CCND2,CDK6,FBXW7,BTG2,EZH2,E2F1,RBM38,MDM4,PTEN,BCL2,RDX,CDKN1A
GO:1901987	Regulation of cell cycle phase transition	21	452	0.66	8.33e-07	APEX1,CCND1,CDKN1B,SOX4,MDM2,CCND2,CDK6,FBXW7,APP,BTG2,WNT10B,EZH2,E2F1,RBM38,MDM4,PTEN,PAFAH1B1,BCL2,RDX,CDKN1A,ZFP36L1
GO:0010564	Regulation of cell cycle process	29	760	0.57	1.18e-07	APEX1,CCND1,CDKN1B,SOX4,MDM2,CCND2,CDK6,GATA6,FBXW7,HNRNPU,APP,BTG2,WNT10B,ROCK2,EZH2,E2F1,RBM38,RRM2,MDM4,PTEN,ATRX,BMI1,BRCA2,PAFAH1B1,BCL2,RDX,CDKN1A,ZFP36L1,RHOA
GO:0010941	Regulation of cell death	61	1696	0.54	5.35e-16	MNT,ASNS,APOH,KLHL20,APEX1,CDKN1B,SOX4,BCL2L2,DAD1,EIF2S1,NOTCH2,MDM2,CCND2,E2F3,DNMT3A,BNIP2,GATA6,NOTCH1,POU4F2,FBXW7,APP,PPARG,BTG2,ITGA5,WNT10B,CLU,BACE1,SMAD3,HIP1,CAV1,HMGB1,E2F1,HTT,FAS,SON,DNMT1,MDM4,ADAR,MCL1,SERBP1,XIAP,PTEN,GLO1,FOXO1,FOXC1,CXCL12,BCL2,CDKN1A,CREB1,ZFP36L1,CYLD,RHOA,ESR1,ROBO1,PIK3R1,HIF1A,SOD2,TXNIP,CASP8AP2,CYP1B1,MYC
GO:0060284	Regulation of cell development	34	956	0.54	2.68e-08	TMEM30A,HES1,NOTCH2,MDM2,ADD1,NOTCH1,POU4F2,FBXW7,APP,PPARG,CRK,HOOK3,DPYSL2,ROCK2,EZH2,PLAG1,DNMT3B,E2F1,ZEB1,PTEN,BMPR2,SKI,CXCL12,PAFAH1B1,BCL2,ARHGAP35,CREB1,RHOA,ROBO1,DICER1,HIF1A,B2M,LDLR,ZEB2
GO:0045595	Regulation of cell differentiation	72	1874	0.57	5.48e-21	DDX5,COL1A1,CCND1,CDKN1B,MAPK14,TMEM30A,HES1,IGFBP5,SOX4,NOTCH2,MDM2,RORA,ADD1,CDK6,BNIP2,GATA6,NOTCH1,POU4F2,FBXW7,HNRNPU,APP,PPARG,SPRED1,RUNX1,CRK,WNT10B,HOOK3,DPYSL2,ROCK2,EZH2,PLAG1,DNMT3B,SMAD3,CAV1,HMGB1,E2F1,RBM38,MAFG,TGFBR2,DNMT1,ZEB1,GNAS,PTEN,AGO1,BMPR2,ABCA1,ERRFI1,SKI,FOXO1,FOXC1,CDX2,PURB,CXCL12,PAFAH1B1,BCL2,ARHGAP35,CREB1,ZFP36L1,CYLD,RHOA,ROBO1,PIK3R1,KMT2A,DICER1,HIF1A,SMAD5,AC…
GO:0001558	Regulation of cell growth	16	423	0.57	0.00028	CDKN1B,IGFBP5,POU4F2,PPARG,CRK,DPYSL2,SMAD3,BMPR2,CXCL12,PAFAH1B1,BCL2,CDKN1A,RHOA,BAP1,EIF4G2,ACVR1B
GO:1901888	Regulation of cell junction assembly	7	199	0.53	0.0486	APP,RUNX1,ROCK2,SMAD3,CAV1,PTEN,RHOA
GO:0030334	Regulation of cell migration	35	865	0.6	6.48e-10	APOH,APEX1,COL1A1,MAPK14,SPARC,IGFBP5,MDM2,NOTCH1,FBXW7,APP,RHOC,PPARG,ITGA5,SPRED1,CRK,ROCK2,SP1,SMAD3,CAV1,HMGB1,TGFBR2,ADARB1,PTP4A1,PTEN,BMPR2,CXCL12,BCL2,RDX,RHOA,ROBO1,PIK3R1,HIF1A,ACVR1B,SOD2,CYP1B1
GO:0090049	Regulation of cell migration involved in sprouting angiogenesis	4	38	1.01	0.0113	NOTCH1,FBXW7,SPRED1,RHOA
GO:0022604	Regulation of cell morphogenesis	13	498	0.41	0.0249	SPARC,POU4F2,CRK,DPYSL2,PTEN,BMPR2,CXCL12,PAFAH1B1,RDX,ARHGAP35,RHOA,ROBO1,ZEB2
GO:0010769	Regulation of cell morphogenesis involved in differentiation	11	309	0.54	0.0066	POU4F2,CRK,DPYSL2,PTEN,BMPR2,CXCL12,PAFAH1B1,ARHGAP35,RHOA,ROBO1,ZEB2
GO:2000145	Regulation of cell motility	36	929	0.58	9.84e-10	APOH,APEX1,COL1A1,MAPK14,SPARC,IGFBP5,MDM2,CDK6,NOTCH1,FBXW7,APP,RHOC,PPARG,ITGA5,SPRED1,CRK,ROCK2,SP1,SMAD3,CAV1,HMGB1,TGFBR2,ADARB1,PTP4A1,PTEN,BMPR2,CXCL12,BCL2,RDX,RHOA,ROBO1,PIK3R1,HIF1A,ACVR1B,SOD2,CYP1B1
GO:0042127	Regulation of cell population proliferation	66	1642	0.59	6.54e-20	MNT,APOH,CCND1,CDKN1B,MAPK14,SPARC,HES1,IGFBP5,SOX4,NOTCH2,MDM2,LAMC1,CCND2,E2F3,CDK6,GATA6,MEF2D,NOTCH1,FBXW7,HNRNPU,APP,PPARG,BTG2,NACC1,WNT10B,CLU,EZH2,PLAG1,SP1,SMAD3,CAV1,HMGB1,E2F1,RBM38,MAFG,TGFBR2,DNMT1,ADARB1,ZEB1,CD47,MDM4,XIAP,PTEN,BMPR2,BMI1,ERRFI1,SKI,FOXO1,BRCA2,CDX2,CXCL12,BCL2,CDKN1A,CREB1,ZFP36L1,RHOA,ESR1,BAP1,ROBO1,DICER1,HIF1A,SOD2,B2M,TXNIP,CYP1B1,MYC
GO:2000136	Regulation of cell proliferation involved in heart morphogenesis	3	17	1.23	0.013	HES1,NOTCH1,BMPR2
GO:0008361	Regulation of cell size	10	183	0.73	0.00063	ADD1,POU4F2,DPYSL2,PTEN,BMPR2,CXCL12,PAFAH1B1,RDX,CREB1,RHOA
GO:0022407	Regulation of cell-cell adhesion	14	424	0.51	0.0029	MAPK14,HES1,SOX4,NOTCH1,RUNX1,CAV1,HMGB1,TGFBR2,CD47,CXCL12,RDX,CYLD,RHOA,PIK3R1
GO:0001952	Regulation of cell-matrix adhesion	7	120	0.75	0.0051	CDK6,ROCK2,SMAD3,PTEN,BCL2,RHOA,PIK3R1
GO:0010810	Regulation of cell-substrate adhesion	11	212	0.7	0.00042	COL1A1,CDK6,NOTCH1,ITGA5,CRK,ROCK2,SMAD3,PTEN,BCL2,RHOA,PIK3R1
GO:0034248	Regulation of cellular amide metabolic process	19	456	0.61	1.56e-05	IGFBP5,SOX4,MKNK2,EIF2S1,APP,IGF2BP1,BTG2,CLU,ROCK2,SP1,LARP1,QKI,AGO1,METTL14,ZFP36L1,RHOA,ILF3,RBM4B,EIF4G2
GO:0031326	Regulation of cellular biosynthetic process	113	4125	0.43	3.41e-24	MNT,APEX1,GABPB1,DDX5,COL1A1,CCND1,CDKN1B,MAPK14,NR3C1,HES1,IGFBP5,SOX4,MKNK2,KDM6B,EIF2S1,NOTCH2,MDM2,RORA,SRCAP,E2F3,ZNF264,DNMT3A,MSH3,CDK6,GATA6,MEF2D,CCT6A,NOTCH1,POU4F2,FBXW7,ZNF117,HNRNPU,APP,PPARG,IGF2BP1,BTG2,NACC1,TAF6L,RUNX1,CRK,WNT10B,ZNF431,CLU,ROCK2,EZH2,PLAG1,MED16,DNMT3B,SP1,SMAD3,FOXK2,NR1I2,LARP1,RERE,CAV1,HMGB1,E2F1,CHD4,MAFG,DNMT1,RRM2,ZEB1,QKI,E2F2,CD47,MDM4,LCOR,PTEN,AGO1,AT…
GO:0031329	Regulation of cellular catabolic process	32	875	0.55	4.65e-08	APEX1,MAPK14,MDM2,CPT1A,FBXW7,HNRNPU,APP,IGF2BP1,BTG2,WNT10B,CLU,ROCK2,FOXK2,LARP1,CAV1,HMGB1,E2F1,HTT,RBM38,MCL1,SERBP1,PTEN,FOXO1,METTL14,BCL2,RDX,ZFP36L1,ZBTB20,CSNK1A1,EIF4G2,HIF1A,LDLR
GO:0044087	Regulation of cellular component biogenesis	27	971	0.43	9.87e-05	CDKN1B,ADD1,NOTCH1,HNRNPU,APP,RHOC,RUNX1,WNT10B,CLU,ROCK2,SMAD3,CAV1,HMGB1,HTT,DNMT1,CD47,PTEN,ABCA1,DYRK1A,RDX,ARHGAP35,CREB1,CYLD,RHOA,ESR1,PIK3R1,CLIP1
GO:0051270	Regulation of cellular component movement	38	1009	0.56	5.67e-10	APOH,APEX1,COL1A1,CDKN1B,MAPK14,SPARC,IGFBP5,MDM2,CDK6,NOTCH1,POU4F2,FBXW7,APP,RHOC,PPARG,ITGA5,SPRED1,CRK,ROCK2,SP1,SMAD3,CAV1,HMGB1,TGFBR2,ADARB1,PTP4A1,PTEN,BMPR2,CXCL12,BCL2,RDX,RHOA,ROBO1,PIK3R1,HIF1A,ACVR1B,SOD2,CYP1B1
GO:0051128	Regulation of cellular component organization	63	2402	0.41	1.38e-10	CDKN1B,MAPK14,TMEM30A,SPARC,IGFBP5,BCL2L2,NOTCH2,MDM2,ADD1,CCT6A,NOTCH1,POU4F2,FBXW7,HNRNPU,APP,RHOC,PPARG,CFL2,RUNX1,CRK,WNT10B,DPYSL2,CLU,ROCK2,EZH2,DNMT3B,SMAD3,HIP1,CAV1,HMGB1,E2F1,HTT,DNMT1,CD47,PTEN,SURF4,ATRX,BMPR2,ABCA1,SKI,CXCL12,PAFAH1B1,BCL2,DYRK1A,RDX,CDKN1A,ARHGAP35,CREB1,CYLD,RHOA,ESR1,BAP1,ROBO1,PIK3R1,EIF4G2,KMT2A,HIF1A,ACVR1B,B2M,LDLR,ZEB2,CLIP1,MYC
GO:0032535	Regulation of cellular component size	12	383	0.48	0.0102	ADD1,POU4F2,CFL2,DPYSL2,PTEN,BMPR2,CXCL12,PAFAH1B1,RDX,ARHGAP35,CREB1,RHOA
GO:0060341	Regulation of cellular localization	26	1027	0.39	0.00057	MAPK14,TMEM30A,MDM2,CCT6A,FBXW7,HNRNPU,APP,ARHGAP1,ROCK2,BACE1,SMAD3,CAV1,E2F1,HTT,PTEN,SLC5A3,AP1G1,BCL2,RDX,ZFP36L1,CYLD,BAP1,PIK3R1,ENY2,HIF1A,RAN
GO:2000112	Regulation of cellular macromolecule biosynthetic process	109	3878	0.44	6.2e-24	MNT,GABPB1,DDX5,COL1A1,CCND1,CDKN1B,MAPK14,NR3C1,HES1,IGFBP5,SOX4,MKNK2,KDM6B,EIF2S1,NOTCH2,MDM2,RORA,SRCAP,E2F3,ZNF264,DNMT3A,MSH3,CDK6,GATA6,MEF2D,CCT6A,NOTCH1,POU4F2,FBXW7,ZNF117,HNRNPU,APP,PPARG,IGF2BP1,BTG2,NACC1,TAF6L,RUNX1,CRK,WNT10B,ZNF431,CLU,ROCK2,EZH2,PLAG1,MED16,DNMT3B,SP1,SMAD3,FOXK2,NR1I2,LARP1,RERE,CAV1,HMGB1,E2F1,CHD4,MAFG,DNMT1,RRM2,ZEB1,QKI,E2F2,MDM4,LCOR,PTEN,AGO1,ATRX,GLO1,BMP…
GO:0031323	Regulation of cellular metabolic process	141	6239	0.34	4.05e-25	MNT,APEX1,GABPB1,DDX5,COL1A1,CCND1,CDKN1B,MAPK14,NR3C1,HES1,IGFBP5,SOX4,MKNK2,KDM6B,EIF2S1,NOTCH2,MDM2,CCND2,RORA,SRCAP,E2F3,ZNF264,UBE2S,DNMT3A,MSH3,CPT1A,CDK6,GATA6,MEF2D,CCT6A,NOTCH1,SPOPL,POU4F2,FBXW7,ZNF117,HNRNPU,APP,PPARG,IGF2BP1,BTG2,NACC1,ITGA5,TAF6L,SPRED1,RUNX1,CRK,MIDN,WNT10B,ZNF431,CLU,ROCK2,EZH2,PPP2R2A,PLAG1,MED16,DNMT3B,SP1,SMAD3,FOXK2,NR1I2,LARP1,HIP1,RERE,CAV1,HMGB1,E2F1,HTT,FAS…
GO:0050794	Regulation of cellular process	177	10932	0.2	2.44e-20	MNT,ASNS,APOH,KLHL20,APEX1,GABPB1,ITGB8,DDX5,COL1A1,CCND1,CDKN1B,MAPK14,TMEM30A,SPARC,NR3C1,HES1,IGFBP5,SOX4,CANX,BCL2L2,DAD1,MKNK2,KDM6B,EIF2S1,NOTCH2,MDM2,LAMC1,CCND2,RORA,SRCAP,E2F3,ZNF264,UBE2S,DNMT3A,ADD1,MSH3,CPT1A,CDK6,BNIP2,GATA6,MEF2D,CCT6A,GIGYF1,NOTCH1,SPOPL,POU4F2,FBXW7,ZNF117,HNRNPU,APP,RHOC,ATP1B3,PPARG,ELMO2,IGF2BP1,BTG2,NACC1,ITGA5,TAF6L,CFL2,SPRED1,RUNX1,CRK,MIDN,WNT10B,HOOK3,ZNF…
GO:1903362	Regulation of cellular protein catabolic process	9	275	0.5	0.0278	MDM2,FBXW7,WNT10B,CLU,CAV1,PTEN,RDX,CSNK1A1,LDLR
GO:1903827	Regulation of cellular protein localization	16	568	0.44	0.0051	MAPK14,TMEM30A,MDM2,CCT6A,FBXW7,APP,ROCK2,SMAD3,E2F1,SLC5A3,BCL2,RDX,CYLD,BAP1,PIK3R1,RAN
GO:0032268	Regulation of cellular protein metabolic process	72	2693	0.42	7.56e-13	CCND1,CDKN1B,MAPK14,HES1,IGFBP5,SOX4,MKNK2,EIF2S1,NOTCH2,MDM2,CCND2,UBE2S,NOTCH1,SPOPL,FBXW7,APP,PPARG,IGF2BP1,BTG2,ITGA5,SPRED1,CRK,WNT10B,CLU,ROCK2,EZH2,PPP2R2A,DNMT3B,SMAD3,LARP1,HIP1,CAV1,HMGB1,HTT,FAS,TGFBR2,DNMT1,ADARB1,QKI,ADAR,SHOC2,PRKACB,XIAP,PTEN,AGO1,ATRX,BMPR2,BMI1,ERRFI1,SKI,FOXO1,METTL14,PAFAH1B1,BCL2,DYRK1A,RDX,CDKN1A,ZFP36L1,CYLD,RHOA,ILF3,ROBO1,CSNK1A1,RBM4B,EIF4G2,KMT2A,ACVR1B,…
GO:0090287	Regulation of cellular response to growth factor stimulus	15	280	0.72	1.42e-05	HES1,NOTCH2,NOTCH1,ITGA5,SPRED1,SMAD3,CAV1,TGFBR2,ZEB1,XIAP,BMPR2,SKI,ROBO1,HIF1A,RNF111
GO:0080135	Regulation of cellular response to stress	25	739	0.52	1.04e-05	DDX5,MDM2,CDK6,FBXW7,APP,SPRED1,CLU,ROCK2,CAV1,HMGB1,FAS,MCL1,PTEN,FOXO1,CXCL12,PAFAH1B1,BCL2,DYRK1A,CYLD,PIK3R1,HIF1A,SOD2,B2M,ZEB2,MYC
GO:1905891	Regulation of cellular response to thapsigargin	2	2	1.99	0.0086	APP,CLU
GO:1905894	Regulation of cellular response to tunicamycin	2	2	1.99	0.0086	APP,CLU
GO:0050920	Regulation of chemotaxis	9	223	0.59	0.0088	MAPK14,NOTCH1,POU4F2,APP,SMAD3,HMGB1,BMPR2,CXCL12,ROBO1
GO:1902275	Regulation of chromatin organization	7	198	0.54	0.0474	HNRNPU,APP,DNMT3B,DNMT1,ATRX,SKI,KMT2A
GO:0042752	Regulation of circadian rhythm	7	117	0.77	0.0045	RORA,FBXW7,PPARG,ROCK2,EZH2,CREB1,RBM4B
GO:0000079	Regulation of cyclin-dependent protein serine/threonine kinase activity	5	97	0.7	0.0384	CCND1,CDKN1B,CCND2,PTEN,CDKN1A
GO:0043281	Regulation of cysteine-type endopeptidase activity involved in apoptotic process	12	216	0.73	0.00011	MDM2,APP,PPARG,SMAD3,HIP1,HMGB1,FAS,XIAP,RHOA,ROBO1,CASP8AP2,MYC
GO:0001817	Regulation of cytokine production	23	742	0.48	9.99e-05	ITGB8,MAPK14,RORA,GATA6,APP,IGF2BP1,RUNX1,CLU,ROCK2,SMAD3,HMGB1,CD47,ERRFI1,CREB1,CYLD,ATP2B1,BAP1,ZBTB20,PIK3R1,DICER1,HIF1A,B2M,CYP1B1
GO:0001959	Regulation of cytokine-mediated signaling pathway	8	163	0.68	0.0057	PPARG,RUNX1,CAV1,ADAR,PAFAH1B1,CYLD,ROBO1,HIF1A
GO:0051493	Regulation of cytoskeleton organization	19	546	0.53	0.00015	CDKN1B,NOTCH2,ADD1,HNRNPU,RHOC,CFL2,CRK,ROCK2,SMAD3,CD47,CXCL12,PAFAH1B1,DYRK1A,RDX,ARHGAP35,CYLD,RHOA,PIK3R1,CLIP1
GO:0031347	Regulation of defense response	15	674	0.34	0.0445	MAPK14,RORA,PPARG,CRK,SMAD3,HMGB1,CD47,ADAR,PRKACB,XIAP,AP1G1,CYLD,ESR1,BAP1,LDLR
GO:0048638	Regulation of developmental growth	17	333	0.7	4.99e-06	CDKN1B,MAPK14,GATA6,NOTCH1,POU4F2,APP,DPYSL2,TGFBR2,GNAS,PTEN,BMPR2,FOXC1,CXCL12,PAFAH1B1,BCL2,CDKN1A,CREB1
GO:0050793	Regulation of developmental process	86	2648	0.5	2.72e-21	APOH,ITGB8,DDX5,COL1A1,CCND1,CDKN1B,MAPK14,TMEM30A,SPARC,HES1,IGFBP5,SOX4,NOTCH2,MDM2,RORA,ADD1,CDK6,BNIP2,GATA6,NOTCH1,POU4F2,FBXW7,HNRNPU,APP,PPARG,ITGA5,TAF6L,SPRED1,RUNX1,CRK,WNT10B,HOOK3,DPYSL2,ROCK2,EZH2,PLAG1,DNMT3B,SP1,SMAD3,CAV1,HMGB1,E2F1,RBM38,MAFG,TGFBR2,DNMT1,ZEB1,E2F2,PRKACB,GNAS,PTEN,AGO1,BMPR2,ABCA1,ERRFI1,SKI,FOXO1,BRCA2,FOXC1,CDX2,PURB,CXCL12,PAFAH1B1,BCL2,RDX,CDKN1A,ARHGAP35,CR…
GO:0051101	Regulation of DNA binding	8	128	0.78	0.0015	HES1,POU4F2,FBXW7,PPARG,HMGB1,E2F1,SKI,FOXC1
GO:2000278	Regulation of DNA biosynthetic process	6	114	0.71	0.0171	CCT6A,HNRNPU,PPARG,BMPR2,CDKN1A,MYC
GO:0043516	Regulation of DNA damage response, signal transduction by p53 class mediator	4	35	1.05	0.0089	DDX5,MDM2,SPRED1,DYRK1A
GO:0051052	Regulation of DNA metabolic process	11	360	0.47	0.0178	MSH3,CCT6A,HNRNPU,PPARG,HMGB1,ATRX,BMPR2,CDKN1A,KMT2A,KPNA2,MYC
GO:0051090	Regulation of DNA-binding transcription factor activity	14	437	0.49	0.0037	MAPK14,POU4F2,APP,PPARG,WNT10B,ZNF431,CLU,EZH2,SMAD3,CAV1,PTEN,CYLD,ESR1,CYP1B1
GO:0052548	Regulation of endopeptidase activity	13	418	0.48	0.0071	MDM2,APP,PPARG,ROCK2,SMAD3,HIP1,HMGB1,FAS,XIAP,RHOA,ROBO1,CASP8AP2,MYC
GO:0045601	Regulation of endothelial cell differentiation	4	34	1.06	0.0083	ADD1,NOTCH1,ROCK2,ZEB1
GO:0010594	Regulation of endothelial cell migration	12	164	0.85	1.01e-05	APOH,SPARC,NOTCH1,FBXW7,PPARG,SPRED1,ROCK2,SP1,HMGB1,BMPR2,RHOA,HIF1A
GO:0001936	Regulation of endothelial cell proliferation	9	134	0.82	0.00037	APOH,SPARC,PPARG,SP1,CAV1,HMGB1,BMPR2,CXCL12,HIF1A
GO:0045604	Regulation of epidermal cell differentiation	9	62	1.15	1.91e-06	HES1,NOTCH1,RUNX1,ROCK2,EZH2,MAFG,ERRFI1,FOXC1,ZFP36L1
GO:0007176	Regulation of epidermal growth factor-activated receptor activity	3	30	0.99	0.0432	FBXW7,APP,ERRFI1
GO:0045682	Regulation of epidermis development	10	88	1.04	2.73e-06	HES1,NOTCH1,RUNX1,WNT10B,ROCK2,EZH2,MAFG,ERRFI1,FOXC1,ZFP36L1
GO:0030856	Regulation of epithelial cell differentiation	17	151	1.04	1.46e-10	CCND1,CDKN1B,HES1,ADD1,NOTCH1,SPRED1,RUNX1,WNT10B,ROCK2,EZH2,CAV1,MAFG,ZEB1,ERRFI1,FOXC1,ZFP36L1,ZEB2
GO:0010632	Regulation of epithelial cell migration	14	227	0.78	7.53e-06	APOH,SPARC,NOTCH1,FBXW7,PPARG,SPRED1,ROCK2,SP1,HMGB1,TGFBR2,PTEN,BMPR2,RHOA,HIF1A
GO:0050678	Regulation of epithelial cell proliferation	26	339	0.87	8.73e-13	APOH,CCND1,CDKN1B,SPARC,HES1,NOTCH2,LAMC1,CDK6,NOTCH1,FBXW7,PPARG,WNT10B,SP1,SMAD3,CAV1,HMGB1,PTEN,BMPR2,ERRFI1,BRCA2,CXCL12,ZFP36L1,ROBO1,HIF1A,B2M,MYC
GO:0010717	Regulation of epithelial to mesenchymal transition	8	90	0.94	0.00019	COL1A1,NOTCH1,SPRED1,EZH2,SMAD3,TGFBR2,PTEN,FOXC1
GO:0045646	Regulation of erythrocyte differentiation	6	49	1.08	0.00044	MAPK14,CDK6,ZFP36L1,HIF1A,ACVR1B,B2M
GO:0070201	Regulation of establishment of protein localization	18	642	0.44	0.0026	MAPK14,TMEM30A,SOX4,MDM2,CPT1A,CCT6A,FBXW7,APP,MIDN,SMAD3,E2F1,GNAS,BCL2,BAP1,PIK3R1,ENY2,HIF1A,RAN
GO:2001236	Regulation of extrinsic apoptotic signaling pathway	7	161	0.63	0.0194	CAV1,HTT,FAS,MCL1,PTEN,BCL2,CYLD
GO:0045598	Regulation of fat cell differentiation	11	133	0.91	1.02e-05	MAPK14,HES1,RORA,HNRNPU,PPARG,WNT10B,SMAD3,E2F1,FOXO1,CREB1,ZFP36L1
GO:0048145	Regulation of fibroblast proliferation	9	83	1.02	1.53e-05	CDK6,PPARG,E2F1,BMI1,SKI,CDKN1A,CREB1,ESR1,MYC
GO:0051893	Regulation of focal adhesion assembly	4	63	0.79	0.0455	ROCK2,SMAD3,PTEN,RHOA
GO:2000045	Regulation of G1/S transition of mitotic cell cycle	16	156	1	2.01e-09	APEX1,CCND1,CDKN1B,SOX4,MDM2,CCND2,CDK6,BTG2,EZH2,E2F1,RBM38,MDM4,PTEN,BCL2,RDX,CDKN1A
GO:0010468	Regulation of gene expression	125	4813	0.4	9.15e-26	MNT,APEX1,GABPB1,ITGB8,DDX5,COL1A1,CCND1,CDKN1B,MAPK14,NR3C1,HES1,IGFBP5,SOX4,MKNK2,KDM6B,EIF2S1,NOTCH2,MDM2,RORA,SRCAP,E2F3,ZNF264,DNMT3A,CDK6,GATA6,MEF2D,NOTCH1,POU4F2,FBXW7,ZNF117,HNRNPU,APP,PPARG,IGF2BP1,BTG2,NACC1,TAF6L,RUNX1,CRK,WNT10B,ZNF431,CLU,ROCK2,EZH2,PPP2R2A,PLAG1,MED16,DNMT3B,SP1,SMAD3,FOXK2,NR1I2,LARP1,RERE,CAV1,HMGB1,E2F1,RBM38,SON,CHD4,MAFG,TGFBR2,DNMT1,RRM2,ZEB1,QKI,E2F2,CD47,MD…
GO:0045685	Regulation of glial cell differentiation	5	71	0.84	0.0133	HES1,NOTCH1,PPARG,DICER1,LDLR
GO:0060251	Regulation of glial cell proliferation	7	30	1.36	3.55e-06	HES1,NOTCH1,PLAG1,E2F1,SKI,CREB1,DICER1
GO:0014013	Regulation of gliogenesis	10	119	0.91	2.82e-05	HES1,NOTCH1,PPARG,EZH2,PLAG1,E2F1,SKI,CREB1,DICER1,LDLR
GO:0040008	Regulation of growth	27	676	0.59	1.74e-07	CDKN1B,MAPK14,IGFBP5,NOTCH2,GATA6,NOTCH1,POU4F2,APP,PPARG,CRK,DPYSL2,SMAD3,TGFBR2,GNAS,PTEN,BMPR2,FOXC1,CXCL12,PAFAH1B1,BCL2,CDKN1A,CREB1,RHOA,BAP1,EIF4G2,HIF1A,ACVR1B
GO:2000826	Regulation of heart morphogenesis	6	42	1.14	0.00023	HES1,NOTCH1,TGFBR2,BMPR2,FOXC1,ROBO1
GO:1901532	Regulation of hematopoietic progenitor cell differentiation	6	87	0.83	0.0057	HES1,CDK6,NOTCH1,RUNX1,FOXC1,KMT2A
GO:1903706	Regulation of hemopoiesis	26	493	0.71	1.74e-09	MAPK14,HES1,SOX4,NOTCH2,CDK6,NOTCH1,POU4F2,FBXW7,RUNX1,HMGB1,TGFBR2,ZEB1,GNAS,AGO1,FOXC1,PURB,CREB1,ZFP36L1,CYLD,RHOA,PIK3R1,KMT2A,HIF1A,ACVR1B,B2M,MYC
GO:0051570	Regulation of histone H3-K9 methylation	3	24	1.09	0.0274	DNMT3B,DNMT1,ATRX
GO:0031056	Regulation of histone modification	6	151	0.59	0.0495	APP,DNMT3B,DNMT1,ATRX,SKI,KMT2A
GO:0051336	Regulation of hydrolase activity	37	1284	0.45	7.88e-07	APOH,MAPK14,RABGAP1L,MDM2,MSH3,BNIP2,HNRNPU,APP,RHOC,ATP1B3,PPARG,SPRED1,CRK,ARHGAP1,ROCK2,EZH2,PPP2R2A,SMAD3,HIP1,CAV1,HMGB1,HTT,FAS,SHOC2,GNAS,XIAP,ERRFI1,ARHGAP5,PAFAH1B1,RDX,ARHGAP35,RHOA,ESR1,DNAJB11,ROBO1,CASP8AP2,MYC
GO:0002682	Regulation of immune system process	45	1514	0.46	8.48e-09	COL1A1,MAPK14,HES1,SOX4,NOTCH2,RORA,CDK6,NOTCH1,POU4F2,FBXW7,APP,PPARG,ELMO2,RUNX1,CRK,CLU,SMAD3,CAV1,HMGB1,TGFBR2,ZEB1,CD47,ADAR,PRKACB,GNAS,XIAP,AGO1,FOXC1,AP1G1,PURB,CXCL12,BCL2,CDKN1A,CREB1,ZFP36L1,CYLD,RHOA,ZBTB20,PIK3R1,KMT2A,HIF1A,ACVR1B,B2M,LDLR,MYC
GO:0050727	Regulation of inflammatory response	10	351	0.44	0.0393	MAPK14,RORA,PPARG,SMAD3,CD47,XIAP,CYLD,ESR1,BAP1,LDLR
GO:1902531	Regulation of intracellular signal transduction	51	1807	0.44	2.37e-09	DDX5,MAPK14,IGFBP5,BCL2L2,NOTCH2,MDM2,RORA,NOTCH1,POU4F2,FBXW7,APP,RHOC,SPRED1,CRK,ARHGAP1,CLU,ROCK2,EZH2,HIP1,RHOBTB1,CAV1,HMGB1,HTT,FAS,CHD4,MDM4,MCL1,SHOC2,GNAS,XIAP,PTEN,AGO1,ABCA1,ERRFI1,FOXO1,ARHGAP5,CXCL12,PAFAH1B1,BCL2,DYRK1A,RDX,ARHGAP35,CYLD,RHOA,ESR1,ROBO1,PIK3R1,HIF1A,SOD2,ZEB2,MYC
GO:0032386	Regulation of intracellular transport	12	360	0.51	0.0066	MAPK14,TMEM30A,MDM2,FBXW7,ARHGAP1,SMAD3,E2F1,BCL2,RDX,BAP1,PIK3R1,RAN
GO:2001242	Regulation of intrinsic apoptotic signaling pathway	11	164	0.81	5.79e-05	BCL2L2,MDM2,FBXW7,CLU,CAV1,MCL1,CXCL12,BCL2,CYLD,HIF1A,SOD2
GO:0045616	Regulation of keratinocyte differentiation	6	42	1.14	0.00023	NOTCH1,RUNX1,ROCK2,ERRFI1,FOXC1,ZFP36L1
GO:0043549	Regulation of kinase activity	25	918	0.42	0.00028	CCND1,CDKN1B,MAPK14,CCND2,FBXW7,HNRNPU,APP,SPRED1,CRK,MIDN,CLU,EZH2,CAV1,HTT,TGFBR2,ADARB1,ADAR,PRKACB,PTEN,ERRFI1,CDKN1A,RHOA,ROBO1,PIK3R1,ZEB2
GO:1902746	Regulation of lens fiber cell differentiation	3	9	1.51	0.0036	CDKN1B,SPRED1,ZEB2
GO:0002694	Regulation of leukocyte activation	17	530	0.49	0.00095	HES1,SOX4,RORA,RUNX1,CAV1,HMGB1,TGFBR2,ZEB1,CD47,AP1G1,BCL2,CDKN1A,ZFP36L1,CYLD,RHOA,PIK3R1,LDLR
GO:1903037	Regulation of leukocyte cell-cell adhesion	11	315	0.53	0.0076	HES1,SOX4,RUNX1,CAV1,HMGB1,TGFBR2,CD47,CXCL12,CYLD,RHOA,PIK3R1
GO:1902105	Regulation of leukocyte differentiation	16	285	0.74	3.62e-06	SOX4,NOTCH2,CDK6,POU4F2,FBXW7,RUNX1,HMGB1,TGFBR2,ZEB1,GNAS,CREB1,ZFP36L1,CYLD,RHOA,PIK3R1,MYC
GO:0046890	Regulation of lipid biosynthetic process	7	197	0.54	0.0463	FBXW7,APP,SP1,CREB1,ZBTB20,RAN,LDLR
GO:0019216	Regulation of lipid metabolic process	14	424	0.51	0.0029	RORA,CPT1A,FBXW7,APP,PPARG,ACOX1,SP1,CAV1,ABCA1,CREB1,ZBTB20,PIK3R1,RAN,LDLR
GO:0032879	Regulation of localization	66	2740	0.37	1.2e-09	APOH,APEX1,COL1A1,CDKN1B,MAPK14,TMEM30A,SPARC,IGFBP5,SOX4,RABGAP1L,MDM2,CPT1A,CDK6,CCT6A,NOTCH1,POU4F2,FBXW7,HNRNPU,APP,RHOC,ATP1B3,PPARG,ITGA5,SPRED1,CRK,MIDN,ARHGAP1,CLU,ROCK2,BACE1,SP1,SMAD3,HIP1,CAV1,HMGB1,E2F1,HTT,TGFBR2,ADARB1,CD47,PTP4A1,GNAS,PTEN,BMPR2,ABCA1,SLC5A3,AP1G1,CXCL12,BCL2,RDX,CREB1,ZFP36L1,CYLD,ATP2B1,RHOA,BAP1,ROBO1,PIK3R1,ENY2,KMT2A,HIF1A,ACVR1B,RAN,SOD2,B2M,CYP1B1
GO:0040012	Regulation of locomotion	37	969	0.57	7.46e-10	APOH,APEX1,COL1A1,MAPK14,SPARC,IGFBP5,MDM2,CDK6,NOTCH1,POU4F2,FBXW7,APP,RHOC,PPARG,ITGA5,SPRED1,CRK,ROCK2,SP1,SMAD3,CAV1,HMGB1,TGFBR2,ADARB1,PTP4A1,PTEN,BMPR2,CXCL12,BCL2,RDX,RHOA,ROBO1,PIK3R1,HIF1A,ACVR1B,SOD2,CYP1B1
GO:0014916	Regulation of lung blood pressure	2	4	1.69	0.0178	SMAD3,BMPR2
GO:0051249	Regulation of lymphocyte activation	15	445	0.52	0.0015	HES1,SOX4,RUNX1,CAV1,HMGB1,TGFBR2,ZEB1,CD47,AP1G1,BCL2,CDKN1A,ZFP36L1,CYLD,RHOA,PIK3R1
GO:0045619	Regulation of lymphocyte differentiation	8	178	0.64	0.0089	SOX4,RUNX1,HMGB1,TGFBR2,ZEB1,ZFP36L1,CYLD,RHOA
GO:0010556	Regulation of macromolecule biosynthetic process	111	3976	0.43	3.28e-24	MNT,APEX1,GABPB1,DDX5,COL1A1,CCND1,CDKN1B,MAPK14,NR3C1,HES1,IGFBP5,SOX4,MKNK2,KDM6B,EIF2S1,NOTCH2,MDM2,RORA,SRCAP,E2F3,ZNF264,DNMT3A,MSH3,CDK6,GATA6,MEF2D,CCT6A,NOTCH1,POU4F2,FBXW7,ZNF117,HNRNPU,APP,PPARG,IGF2BP1,BTG2,NACC1,TAF6L,RUNX1,CRK,WNT10B,ZNF431,CLU,ROCK2,EZH2,PLAG1,MED16,DNMT3B,SP1,SMAD3,FOXK2,NR1I2,LARP1,RERE,CAV1,HMGB1,E2F1,CHD4,MAFG,DNMT1,RRM2,ZEB1,QKI,E2F2,MDM4,LCOR,PTEN,AGO1,ATRX,GL…
GO:0060255	Regulation of macromolecule metabolic process	142	6407	0.33	1.3e-24	MNT,APEX1,GABPB1,ITGB8,DDX5,COL1A1,CCND1,CDKN1B,MAPK14,NR3C1,HES1,IGFBP5,SOX4,MKNK2,KDM6B,EIF2S1,NOTCH2,MDM2,CCND2,RORA,SRCAP,E2F3,ZNF264,UBE2S,DNMT3A,MSH3,CDK6,GATA6,MEF2D,CCT6A,NOTCH1,SPOPL,POU4F2,FBXW7,ZNF117,HNRNPU,APP,PPARG,IGF2BP1,BTG2,NACC1,ITGA5,TAF6L,SPRED1,RUNX1,CRK,WNT10B,ZNF431,CLU,ROCK2,EZH2,PPP2R2A,PLAG1,MED16,DNMT3B,SP1,SMAD3,FOXK2,NR1I2,LARP1,HIP1,RERE,CAV1,HMGB1,E2F1,HTT,FAS,RBM3…
GO:0033599	Regulation of mammary gland epithelial cell proliferation	3	16	1.26	0.0116	CCND1,BRCA2,ROBO1
GO:0043408	Regulation of MAPK cascade	20	725	0.43	0.0015	MAPK14,NOTCH2,NOTCH1,FBXW7,APP,SPRED1,CRK,ROCK2,EZH2,CAV1,HMGB1,FAS,PTEN,ERRFI1,FOXO1,PAFAH1B1,CYLD,ROBO1,ZEB2,MYC
GO:0019222	Regulation of metabolic process	148	6948	0.32	1.12e-24	MNT,APEX1,GABPB1,ITGB8,DDX5,COL1A1,CCND1,CDKN1B,MAPK14,NR3C1,HES1,IGFBP5,SOX4,MKNK2,KDM6B,EIF2S1,NOTCH2,MDM2,CCND2,RORA,SRCAP,E2F3,ZNF264,UBE2S,DNMT3A,MSH3,CPT1A,CDK6,GATA6,MEF2D,CCT6A,NOTCH1,SPOPL,POU4F2,FBXW7,ZNF117,HNRNPU,APP,PPARG,IGF2BP1,BTG2,NACC1,ACOX1,ITGA5,TAF6L,SPRED1,RUNX1,CRK,MIDN,WNT10B,ZNF431,CLU,ROCK2,EZH2,PPP2R2A,PLAG1,MED16,DNMT3B,SP1,SMAD3,FOXK2,NR1I2,LARP1,HIP1,RERE,CAV1,HMGB1,…
GO:0070507	Regulation of microtubule cytoskeleton organization	8	192	0.61	0.013	CDKN1B,HNRNPU,ROCK2,PAFAH1B1,DYRK1A,CYLD,RHOA,CLIP1
GO:0010821	Regulation of mitochondrion organization	9	196	0.65	0.0042	BCL2L2,FBXW7,APP,CLU,E2F1,HTT,BCL2,BAP1,HIF1A
GO:0007346	Regulation of mitotic cell cycle	28	676	0.61	4.37e-08	ASNS,APEX1,CCND1,CDKN1B,HES1,SOX4,MDM2,CCND2,CDK6,HNRNPU,APP,BTG2,WNT10B,EZH2,SMAD3,E2F1,RBM38,MDM4,PTEN,ATRX,BRCA2,FOXC1,PAFAH1B1,BCL2,RDX,CDKN1A,ZFP36L1,CYLD
GO:1901990	Regulation of mitotic cell cycle phase transition	20	416	0.67	1.07e-06	APEX1,CCND1,CDKN1B,SOX4,MDM2,CCND2,CDK6,APP,BTG2,WNT10B,EZH2,E2F1,RBM38,MDM4,PTEN,PAFAH1B1,BCL2,RDX,CDKN1A,ZFP36L1
GO:0065009	Regulation of molecular function	113	4913	0.35	3e-18	MNT,APOH,APEX1,GABPB1,CCND1,CDKN1B,MAPK14,NR3C1,HES1,SOX4,DAD1,RABGAP1L,EIF2S1,MDM2,CCND2,RORA,SRCAP,E2F3,UBE2S,DNMT3A,ADD1,MSH3,BNIP2,GATA6,MEF2D,NOTCH1,POU4F2,FBXW7,ZNF117,HNRNPU,APP,RHOC,ATP1B3,PPARG,BTG2,NACC1,TAF6L,SPRED1,RUNX1,CRK,MIDN,WNT10B,ZNF431,ARHGAP1,CLU,ROCK2,EZH2,PPP2R2A,PLAG1,MED16,DNMT3B,SP1,SMAD3,FOXK2,NR1I2,HIP1,RERE,CAV1,HMGB1,E2F1,HTT,FAS,MAFG,TGFBR2,ADARB1,ZEB1,E2F2,ADAR,SHO…
GO:0045655	Regulation of monocyte differentiation	3	20	1.16	0.0183	CDK6,ZFP36L1,MYC
GO:0071675	Regulation of mononuclear cell migration	4	53	0.87	0.0288	MAPK14,APP,HMGB1,CXCL12
GO:0061013	Regulation of mRNA catabolic process	12	205	0.76	7.25e-05	APEX1,MAPK14,HNRNPU,IGF2BP1,BTG2,ROCK2,LARP1,E2F1,RBM38,SERBP1,METTL14,ZFP36L1
GO:1903311	Regulation of mRNA metabolic process	17	338	0.69	6.01e-06	APEX1,DDX5,MAPK14,HNRNPU,IGF2BP1,BTG2,ROCK2,LARP1,E2F1,RBM38,SON,QKI,SERBP1,METTL14,DYRK1A,ZFP36L1,RBM4B
GO:0050684	Regulation of mRNA processing	7	149	0.66	0.0137	DDX5,HNRNPU,SON,QKI,DYRK1A,ZFP36L1,RBM4B
GO:0048024	Regulation of mRNA splicing, via spliceosome	6	110	0.73	0.0148	DDX5,HNRNPU,SON,QKI,DYRK1A,RBM4B
GO:0043488	Regulation of mRNA stability	11	183	0.77	0.00014	APEX1,MAPK14,HNRNPU,IGF2BP1,ROCK2,LARP1,E2F1,RBM38,SERBP1,METTL14,ZFP36L1
GO:2000026	Regulation of multicellular organismal development	75	2096	0.54	2.62e-20	APOH,ITGB8,DDX5,COL1A1,CCND1,CDKN1B,MAPK14,TMEM30A,SPARC,HES1,SOX4,NOTCH2,MDM2,ADD1,CDK6,GATA6,NOTCH1,POU4F2,FBXW7,APP,PPARG,ITGA5,SPRED1,RUNX1,CRK,WNT10B,HOOK3,DPYSL2,ROCK2,EZH2,PLAG1,DNMT3B,SP1,SMAD3,CAV1,HMGB1,E2F1,MAFG,TGFBR2,DNMT1,ZEB1,E2F2,PRKACB,GNAS,PTEN,AGO1,BMPR2,ERRFI1,SKI,BRCA2,FOXC1,CDX2,PURB,CXCL12,PAFAH1B1,BCL2,ARHGAP35,CREB1,ZFP36L1,CYLD,ATP2B1,RHOA,ESR1,ROBO1,PIK3R1,KMT2A,DICER1,…
GO:0051239	Regulation of multicellular organismal process	89	3227	0.43	1.04e-17	APOH,ITGB8,DDX5,COL1A1,CCND1,CDKN1B,MAPK14,TMEM30A,SPARC,HES1,IGFBP5,SOX4,KDM6B,NOTCH2,MDM2,RORA,ADD1,CDK6,GATA6,NOTCH1,POU4F2,FBXW7,APP,ATP1B3,PPARG,IGF2BP1,ITGA5,TAF6L,SPRED1,RUNX1,CRK,WNT10B,HOOK3,DPYSL2,CLU,ROCK2,EZH2,PLAG1,DNMT3B,SP1,SMAD3,CAV1,HMGB1,E2F1,MAFG,TGFBR2,DNMT1,ZEB1,E2F2,CD47,PRKACB,GNAS,PTEN,AGO1,BMPR2,ABCA1,ERRFI1,SKI,FOXO1,BRCA2,FOXC1,CDX2,SLC5A3,PURB,CXCL12,PAFAH1B1,BCL2,ARHG…
GO:0043502	Regulation of muscle adaptation	6	82	0.85	0.0045	IGFBP5,NOTCH1,ROCK2,SMAD3,ERRFI1,FOXO1
GO:0010660	Regulation of muscle cell apoptotic process	7	66	1.01	0.00024	APOH,E2F3,POU4F2,PPARG,DNMT1,PTEN,SOD2
GO:0051147	Regulation of muscle cell differentiation	10	154	0.8	0.00019	MAPK14,MDM2,BNIP2,NOTCH1,EZH2,RBM38,DNMT1,ZEB1,BCL2,SOD2
GO:0014743	Regulation of muscle hypertrophy	6	57	1.01	0.00089	IGFBP5,NOTCH1,ROCK2,SMAD3,ERRFI1,FOXO1
GO:0090257	Regulation of muscle system process	9	231	0.58	0.0107	IGFBP5,NOTCH1,ROCK2,SMAD3,CAV1,ERRFI1,FOXO1,ATP2B1,RHOA
GO:1901861	Regulation of muscle tissue development	11	136	0.9	1.25e-05	DDX5,MAPK14,IGFBP5,GATA6,NOTCH1,WNT10B,SMAD3,TGFBR2,PTEN,BCL2,CREB1
GO:0033032	Regulation of myeloid cell apoptotic process	3	30	0.99	0.0432	APOH,PTEN,BCL2
GO:0045637	Regulation of myeloid cell differentiation	17	260	0.8	2.08e-07	MAPK14,NOTCH2,CDK6,POU4F2,FBXW7,RUNX1,GNAS,AGO1,PURB,CREB1,ZFP36L1,PIK3R1,KMT2A,HIF1A,ACVR1B,B2M,MYC
GO:0002761	Regulation of myeloid leukocyte differentiation	10	121	0.91	3.19e-05	NOTCH2,CDK6,POU4F2,FBXW7,RUNX1,GNAS,CREB1,ZFP36L1,PIK3R1,MYC
GO:0010830	Regulation of myotube differentiation	4	57	0.83	0.0351	MAPK14,NOTCH1,RBM38,BCL2
GO:0051960	Regulation of nervous system development	31	942	0.51	7.7e-07	TMEM30A,HES1,MDM2,NOTCH1,POU4F2,APP,PPARG,CRK,HOOK3,DPYSL2,EZH2,PLAG1,DNMT3B,E2F1,ZEB1,PRKACB,PTEN,BMPR2,SKI,CXCL12,PAFAH1B1,BCL2,ARHGAP35,CREB1,RHOA,ROBO1,DICER1,HIF1A,B2M,LDLR,ZEB2
GO:2000177	Regulation of neural precursor cell proliferation	5	88	0.74	0.0281	NOTCH1,BTG2,FOXO1,RHOA,HIF1A
GO:0050767	Regulation of neurogenesis	30	828	0.55	1.86e-07	TMEM30A,HES1,MDM2,NOTCH1,POU4F2,APP,PPARG,CRK,HOOK3,DPYSL2,EZH2,PLAG1,DNMT3B,E2F1,ZEB1,PTEN,BMPR2,SKI,CXCL12,PAFAH1B1,BCL2,ARHGAP35,CREB1,RHOA,ROBO1,DICER1,HIF1A,B2M,LDLR,ZEB2
GO:0043523	Regulation of neuron apoptotic process	9	212	0.62	0.0066	FBXW7,APP,BTG2,BACE1,MCL1,BCL2,RHOA,HIF1A,SOD2
GO:1901214	Regulation of neuron death	12	317	0.57	0.0026	EIF2S1,FBXW7,APP,BTG2,CLU,BACE1,MCL1,BCL2,CREB1,RHOA,HIF1A,SOD2
GO:0045664	Regulation of neuron differentiation	21	665	0.49	0.00019	TMEM30A,HES1,MDM2,NOTCH1,POU4F2,APP,CRK,DPYSL2,EZH2,DNMT3B,ZEB1,PTEN,BMPR2,CXCL12,PAFAH1B1,BCL2,ARHGAP35,RHOA,ROBO1,B2M,ZEB2
GO:0010975	Regulation of neuron projection development	15	510	0.46	0.0051	TMEM30A,MDM2,POU4F2,CRK,DPYSL2,EZH2,PTEN,BMPR2,CXCL12,PAFAH1B1,ARHGAP35,RHOA,ROBO1,B2M,ZEB2
GO:0045428	Regulation of nitric oxide biosynthetic process	7	61	1.05	0.00016	APP,CLU,ROCK2,SMAD3,CAV1,CD47,ESR1
GO:0051171	Regulation of nitrogen compound metabolic process	137	5836	0.36	1.76e-25	MNT,APEX1,GABPB1,DDX5,COL1A1,CCND1,CDKN1B,MAPK14,NR3C1,HES1,IGFBP5,SOX4,MKNK2,KDM6B,EIF2S1,NOTCH2,MDM2,CCND2,RORA,SRCAP,E2F3,ZNF264,UBE2S,DNMT3A,MSH3,CDK6,GATA6,MEF2D,CCT6A,NOTCH1,SPOPL,POU4F2,FBXW7,ZNF117,HNRNPU,APP,PPARG,IGF2BP1,BTG2,NACC1,ITGA5,TAF6L,SPRED1,RUNX1,CRK,WNT10B,ZNF431,CLU,ROCK2,EZH2,PPP2R2A,PLAG1,MED16,DNMT3B,SP1,SMAD3,FOXK2,NR1I2,LARP1,HIP1,RERE,CAV1,HMGB1,E2F1,HTT,FAS,RBM38,SON,…
GO:1903506	Regulation of nucleic acid-templated transcription	98	3447	0.44	4.6e-21	MNT,APEX1,GABPB1,DDX5,COL1A1,CCND1,CDKN1B,MAPK14,NR3C1,HES1,SOX4,KDM6B,NOTCH2,MDM2,RORA,SRCAP,E2F3,ZNF264,DNMT3A,CDK6,GATA6,MEF2D,NOTCH1,POU4F2,FBXW7,ZNF117,HNRNPU,APP,PPARG,BTG2,NACC1,TAF6L,RUNX1,CRK,WNT10B,ZNF431,CLU,EZH2,PLAG1,MED16,DNMT3B,SP1,SMAD3,FOXK2,NR1I2,RERE,CAV1,HMGB1,E2F1,CHD4,MAFG,DNMT1,RRM2,ZEB1,E2F2,MDM4,LCOR,PTEN,AGO1,ATRX,GLO1,BMPR2,BMI1,SKI,FOXO1,BRCA2,FOXC1,CDX2,PURB,DYRK1A,NL…
GO:0019219	Regulation of nucleobase-containing compound metabolic process	110	3982	0.43	1.2e-23	MNT,APEX1,GABPB1,DDX5,COL1A1,CCND1,CDKN1B,MAPK14,NR3C1,HES1,SOX4,KDM6B,NOTCH2,MDM2,RORA,SRCAP,E2F3,ZNF264,DNMT3A,MSH3,CDK6,GATA6,MEF2D,CCT6A,NOTCH1,POU4F2,FBXW7,ZNF117,HNRNPU,APP,PPARG,IGF2BP1,BTG2,NACC1,TAF6L,RUNX1,CRK,WNT10B,ZNF431,CLU,ROCK2,EZH2,PLAG1,MED16,DNMT3B,SP1,SMAD3,FOXK2,NR1I2,LARP1,RERE,CAV1,HMGB1,E2F1,RBM38,SON,CHD4,MAFG,DNMT1,RRM2,ZEB1,QKI,E2F2,MDM4,SERBP1,LCOR,PTEN,AGO1,ATRX,GLO1,…
GO:0046620	Regulation of organ growth	6	96	0.78	0.0086	MAPK14,GATA6,NOTCH1,TGFBR2,PTEN,FOXC1
GO:0033043	Regulation of organelle organization	37	1306	0.44	1.18e-06	CDKN1B,BCL2L2,NOTCH2,ADD1,CCT6A,FBXW7,HNRNPU,APP,RHOC,CFL2,CRK,CLU,ROCK2,DNMT3B,SMAD3,E2F1,HTT,DNMT1,CD47,SURF4,ATRX,SKI,CXCL12,PAFAH1B1,BCL2,DYRK1A,RDX,ARHGAP35,CYLD,RHOA,BAP1,PIK3R1,KMT2A,HIF1A,ZEB2,CLIP1,MYC
GO:0030278	Regulation of ossification	14	197	0.84	1.65e-06	DDX5,MAPK14,IGFBP5,CDK6,NOTCH1,WNT10B,SMAD3,GNAS,BMPR2,SKI,BCL2,ATP2B1,HIF1A,SMAD5
GO:0045667	Regulation of osteoblast differentiation	10	117	0.92	2.46e-05	DDX5,IGFBP5,CDK6,NOTCH1,WNT10B,SMAD3,GNAS,BMPR2,SKI,SMAD5
GO:0033688	Regulation of osteoblast proliferation	3	24	1.09	0.0274	SMAD3,BCL2,RHOA
GO:0045670	Regulation of osteoclast differentiation	6	67	0.94	0.0018	NOTCH2,POU4F2,FBXW7,GNAS,CREB1,PIK3R1
GO:1903201	Regulation of oxidative stress-induced cell death	5	67	0.86	0.011	FBXW7,APP,MCL1,HIF1A,SOD2
GO:1902175	Regulation of oxidative stress-induced intrinsic apoptotic signaling pathway	4	27	1.16	0.0043	FBXW7,MCL1,HIF1A,SOD2
GO:1903203	Regulation of oxidative stress-induced neuron death	4	28	1.14	0.0047	FBXW7,APP,MCL1,HIF1A
GO:1903376	Regulation of oxidative stress-induced neuron intrinsic apoptotic signaling pathway	3	8	1.56	0.0028	FBXW7,MCL1,HIF1A
GO:0062207	Regulation of pattern recognition receptor signaling pathway	5	95	0.71	0.0359	APP,CAV1,HMGB1,XIAP,ESR1
GO:0052547	Regulation of peptidase activity	15	449	0.51	0.0016	MAPK14,MDM2,APP,PPARG,ROCK2,SMAD3,HIP1,CAV1,HMGB1,FAS,XIAP,RHOA,ROBO1,CASP8AP2,MYC
GO:0019220	Regulation of phosphate metabolic process	45	1816	0.38	1.39e-06	CCND1,CDKN1B,MAPK14,HES1,NOTCH2,CCND2,NOTCH1,FBXW7,HNRNPU,APP,ITGA5,SPRED1,CRK,MIDN,CLU,ROCK2,EZH2,PPP2R2A,SMAD3,CAV1,HMGB1,HTT,FAS,TGFBR2,ADARB1,ADAR,SHOC2,PRKACB,PTEN,BMPR2,ERRFI1,FOXO1,PAFAH1B1,BCL2,CDKN1A,CYLD,RHOA,ZBTB20,ROBO1,PIK3R1,HIF1A,ACVR1B,LDLR,ZEB2,MYC
GO:0042325	Regulation of phosphorylation	41	1626	0.39	3.85e-06	CCND1,CDKN1B,MAPK14,HES1,NOTCH2,CCND2,NOTCH1,FBXW7,HNRNPU,APP,ITGA5,SPRED1,CRK,MIDN,CLU,ROCK2,EZH2,CAV1,HMGB1,HTT,FAS,TGFBR2,ADARB1,ADAR,PRKACB,PTEN,BMPR2,ERRFI1,FOXO1,PAFAH1B1,BCL2,CDKN1A,CYLD,RHOA,ZBTB20,ROBO1,PIK3R1,HIF1A,ACVR1B,ZEB2,MYC
GO:0120035	Regulation of plasma membrane bounded cell projection organization	20	687	0.45	0.00078	TMEM30A,MDM2,POU4F2,APP,CRK,DPYSL2,EZH2,CAV1,HTT,PTEN,BMPR2,CXCL12,PAFAH1B1,RDX,ARHGAP35,CYLD,RHOA,ROBO1,B2M,ZEB2
GO:1902893	Regulation of pri-miRNA transcription by RNA polymerase II	5	52	0.97	0.0045	NR3C1,APP,PPARG,SMAD3,HIF1A
GO:0080090	Regulation of primary metabolic process	140	6032	0.35	7.48e-26	MNT,APEX1,GABPB1,DDX5,COL1A1,CCND1,CDKN1B,MAPK14,NR3C1,HES1,IGFBP5,SOX4,MKNK2,KDM6B,EIF2S1,NOTCH2,MDM2,CCND2,RORA,SRCAP,E2F3,ZNF264,UBE2S,DNMT3A,MSH3,CPT1A,CDK6,GATA6,MEF2D,CCT6A,NOTCH1,SPOPL,POU4F2,FBXW7,ZNF117,HNRNPU,APP,PPARG,IGF2BP1,BTG2,NACC1,ACOX1,ITGA5,TAF6L,SPRED1,RUNX1,CRK,MIDN,WNT10B,ZNF431,CLU,ROCK2,EZH2,PPP2R2A,PLAG1,MED16,DNMT3B,SP1,SMAD3,FOXK2,NR1I2,LARP1,HIP1,RERE,CAV1,HMGB1,E2F1,H…
GO:0043393	Regulation of protein binding	9	212	0.62	0.0066	EIF2S1,ADD1,APP,CRK,CAV1,CDKN1A,CYLD,RAN,B2M
GO:0042176	Regulation of protein catabolic process	14	415	0.52	0.0024	CDKN1B,MDM2,FBXW7,APP,WNT10B,CLU,SMAD3,CAV1,MDM4,PTEN,FOXO1,RDX,CSNK1A1,LDLR
GO:0045859	Regulation of protein kinase activity	22	812	0.42	0.00089	CCND1,CDKN1B,MAPK14,CCND2,FBXW7,APP,SPRED1,CRK,CLU,EZH2,CAV1,HTT,TGFBR2,ADARB1,ADAR,PRKACB,PTEN,ERRFI1,CDKN1A,RHOA,ROBO1,ZEB2
GO:0032880	Regulation of protein localization	23	934	0.38	0.0021	MAPK14,TMEM30A,SOX4,RABGAP1L,MDM2,CPT1A,CCT6A,FBXW7,APP,MIDN,ROCK2,SMAD3,E2F1,GNAS,SLC5A3,BCL2,RDX,CYLD,BAP1,PIK3R1,ENY2,HIF1A,RAN
GO:1900180	Regulation of protein localization to nucleus	6	131	0.65	0.0295	MAPK14,CCT6A,APP,SMAD3,PIK3R1,RAN
GO:0051246	Regulation of protein metabolic process	74	2828	0.41	7.83e-13	CCND1,CDKN1B,MAPK14,HES1,IGFBP5,SOX4,MKNK2,EIF2S1,NOTCH2,MDM2,CCND2,UBE2S,NOTCH1,SPOPL,FBXW7,APP,PPARG,IGF2BP1,BTG2,ITGA5,SPRED1,CRK,WNT10B,CLU,ROCK2,EZH2,PPP2R2A,DNMT3B,SP1,SMAD3,LARP1,HIP1,CAV1,HMGB1,HTT,FAS,TGFBR2,DNMT1,ADARB1,QKI,MDM4,ADAR,SHOC2,PRKACB,XIAP,PTEN,AGO1,ATRX,BMPR2,BMI1,ERRFI1,SKI,FOXO1,METTL14,PAFAH1B1,BCL2,DYRK1A,RDX,CDKN1A,ZFP36L1,CYLD,RHOA,ILF3,ROBO1,CSNK1A1,RBM4B,EIF4G2,KMT2…
GO:0031399	Regulation of protein modification process	50	1870	0.42	2.17e-08	CCND1,CDKN1B,MAPK14,HES1,SOX4,NOTCH2,CCND2,UBE2S,NOTCH1,SPOPL,FBXW7,APP,ITGA5,SPRED1,CRK,CLU,ROCK2,EZH2,PPP2R2A,DNMT3B,CAV1,HMGB1,HTT,FAS,TGFBR2,DNMT1,ADARB1,ADAR,SHOC2,PRKACB,XIAP,PTEN,ATRX,BMPR2,BMI1,ERRFI1,SKI,FOXO1,PAFAH1B1,BCL2,DYRK1A,CDKN1A,CYLD,RHOA,ROBO1,KMT2A,ACVR1B,RNF111,ZEB2,MYC
GO:0001932	Regulation of protein phosphorylation	36	1459	0.38	3.51e-05	CCND1,CDKN1B,MAPK14,HES1,NOTCH2,CCND2,NOTCH1,FBXW7,APP,ITGA5,SPRED1,CRK,CLU,ROCK2,EZH2,CAV1,HMGB1,HTT,FAS,TGFBR2,ADARB1,ADAR,PRKACB,PTEN,BMPR2,ERRFI1,FOXO1,PAFAH1B1,BCL2,CDKN1A,CYLD,RHOA,ROBO1,ACVR1B,ZEB2,MYC
GO:0071900	Regulation of protein serine/threonine kinase activity	15	521	0.45	0.0061	CCND1,CDKN1B,MAPK14,CCND2,APP,SPRED1,CRK,EZH2,CAV1,HTT,PTEN,CDKN1A,RHOA,ROBO1,ZEB2
GO:0031647	Regulation of protein stability	18	293	0.78	1.85e-07	SOX4,DAD1,MDM2,CCT6A,FBXW7,ATP1B3,WNT10B,CLU,SMAD3,HIP1,HTT,MDM4,PTEN,BCL2,NLK,CDKN1A,CREB1,PIK3R1
GO:0051223	Regulation of protein transport	17	617	0.43	0.0044	MAPK14,TMEM30A,SOX4,MDM2,CPT1A,FBXW7,APP,MIDN,SMAD3,E2F1,GNAS,BCL2,BAP1,PIK3R1,ENY2,HIF1A,RAN
GO:0031396	Regulation of protein ubiquitination	9	212	0.62	0.0066	SOX4,UBE2S,SPOPL,FBXW7,CAV1,XIAP,PTEN,BMI1,RNF111
GO:0043254	Regulation of protein-containing complex assembly	13	451	0.45	0.0124	CDKN1B,ADD1,RHOC,WNT10B,CLU,HMGB1,ABCA1,DYRK1A,RDX,CREB1,RHOA,ESR1,CLIP1
GO:0030162	Regulation of proteolysis	22	747	0.46	0.0003	MAPK14,MDM2,SPOPL,FBXW7,APP,PPARG,WNT10B,CLU,ROCK2,SMAD3,HIP1,CAV1,HMGB1,FAS,PRKACB,XIAP,PTEN,RHOA,ROBO1,CSNK1A1,CASP8AP2,MYC
GO:0046578	Regulation of Ras protein signal transduction	8	191	0.61	0.0128	NOTCH2,NOTCH1,CRK,SHOC2,ABCA1,RDX,ARHGAP35,ROBO1
GO:1903426	Regulation of reactive oxygen species biosynthetic process	9	95	0.96	3.85e-05	APP,CLU,ROCK2,SMAD3,CAV1,CD47,SLC5A3,RHOA,ESR1
GO:2000377	Regulation of reactive oxygen species metabolic process	16	188	0.92	2.17e-08	MAPK14,APP,CLU,ROCK2,SMAD3,CAV1,TGFBR2,CD47,FOXO1,SLC5A3,BCL2,CDKN1A,RHOA,ESR1,HIF1A,CYP1B1
GO:2001020	Regulation of response to DNA damage stimulus	10	225	0.64	0.0027	DDX5,MDM2,SPRED1,CLU,HMGB1,MCL1,CXCL12,BCL2,DYRK1A,MYC
GO:0032101	Regulation of response to external stimulus	26	1013	0.4	0.00046	APOH,MAPK14,RORA,NOTCH1,POU4F2,APP,PPARG,CRK,BACE1,SMAD3,CAV1,HMGB1,TGFBR2,CD47,ADAR,PRKACB,XIAP,PTEN,BMPR2,AP1G1,CXCL12,CYLD,ESR1,BAP1,ROBO1,LDLR
GO:0048583	Regulation of response to stimulus	84	4114	0.3	2.58e-09	MNT,APOH,DDX5,COL1A1,MAPK14,HES1,IGFBP5,SOX4,BCL2L2,NOTCH2,MDM2,RORA,CDK6,NOTCH1,POU4F2,FBXW7,APP,RHOC,PPARG,ELMO2,ITGA5,SPRED1,RUNX1,CRK,WNT10B,ARHGAP1,CLU,ROCK2,BACE1,EZH2,SMAD3,HIP1,RHOBTB1,CAV1,HMGB1,E2F1,HTT,FAS,CHD4,TGFBR2,ZEB1,CD47,MDM4,ADAR,MCL1,SHOC2,PRKACB,GNAS,XIAP,PTEN,AGO1,BMPR2,ABCA1,ERRFI1,SKI,FOXO1,ARHGAP5,AP1G1,CXCL12,PAFAH1B1,BCL2,DYRK1A,RDX,NLK,ARHGAP35,CYLD,ATP2B1,RHOA,ESR1,BA…
GO:0080134	Regulation of response to stress	40	1437	0.43	5.01e-07	APOH,DDX5,MAPK14,MDM2,RORA,CDK6,FBXW7,APP,PPARG,SPRED1,CRK,CLU,ROCK2,SMAD3,CAV1,HMGB1,FAS,CD47,ADAR,MCL1,PRKACB,XIAP,PTEN,ERRFI1,FOXO1,AP1G1,CXCL12,PAFAH1B1,BCL2,DYRK1A,CYLD,ESR1,BAP1,PIK3R1,HIF1A,SOD2,B2M,LDLR,ZEB2,MYC
GO:0051252	Regulation of RNA metabolic process	107	3722	0.45	5.2e-24	MNT,APEX1,GABPB1,DDX5,COL1A1,CCND1,CDKN1B,MAPK14,NR3C1,HES1,SOX4,KDM6B,NOTCH2,MDM2,RORA,SRCAP,E2F3,ZNF264,DNMT3A,CDK6,GATA6,MEF2D,NOTCH1,POU4F2,FBXW7,ZNF117,HNRNPU,APP,PPARG,IGF2BP1,BTG2,NACC1,TAF6L,RUNX1,CRK,WNT10B,ZNF431,CLU,ROCK2,EZH2,PLAG1,MED16,DNMT3B,SP1,SMAD3,FOXK2,NR1I2,LARP1,RERE,CAV1,HMGB1,E2F1,RBM38,SON,CHD4,MAFG,DNMT1,RRM2,ZEB1,QKI,E2F2,MDM4,SERBP1,LCOR,PTEN,AGO1,ATRX,GLO1,BMPR2,BMI1,…
GO:0045898	Regulation of RNA polymerase II transcription preinitiation complex assembly	4	14	1.44	0.00061	WNT10B,HMGB1,CREB1,ESR1
GO:0043484	Regulation of RNA splicing	8	152	0.71	0.0039	DDX5,HNRNPU,RBM38,SON,QKI,DYRK1A,PIK3R1,RBM4B
GO:0003266	Regulation of secondary heart field cardioblast proliferation	2	9	1.34	0.0495	HES1,NOTCH1
GO:0009966	Regulation of signal transduction	73	3107	0.36	2.09e-10	MNT,DDX5,COL1A1,MAPK14,HES1,IGFBP5,SOX4,BCL2L2,NOTCH2,MDM2,RORA,NOTCH1,POU4F2,FBXW7,APP,RHOC,PPARG,ITGA5,SPRED1,RUNX1,CRK,WNT10B,ARHGAP1,CLU,ROCK2,EZH2,SMAD3,HIP1,RHOBTB1,CAV1,HMGB1,E2F1,HTT,FAS,CHD4,TGFBR2,ZEB1,CD47,MDM4,ADAR,MCL1,SHOC2,PRKACB,GNAS,XIAP,PTEN,AGO1,BMPR2,ABCA1,ERRFI1,SKI,FOXO1,ARHGAP5,CXCL12,PAFAH1B1,BCL2,DYRK1A,RDX,NLK,ARHGAP35,CYLD,RHOA,ESR1,ROBO1,CSNK1A1,PIK3R1,HIF1A,ACVR1B,SOD…
GO:1901796	Regulation of signal transduction by p53 class mediator	9	182	0.68	0.0027	DDX5,MAPK14,MDM2,POU4F2,SPRED1,CHD4,MDM4,BCL2,DYRK1A
GO:0023051	Regulation of signaling	80	3553	0.34	9.17e-11	MNT,DDX5,COL1A1,MAPK14,HES1,IGFBP5,SOX4,BCL2L2,NOTCH2,MDM2,RORA,CPT1A,NOTCH1,POU4F2,FBXW7,APP,RHOC,ATP1B3,PPARG,ITGA5,SPRED1,RUNX1,CRK,MIDN,WNT10B,ARHGAP1,CLU,ROCK2,BACE1,EZH2,SMAD3,HIP1,RHOBTB1,CAV1,HMGB1,E2F1,HTT,FAS,CHD4,TGFBR2,ZEB1,CD47,MDM4,ADAR,MCL1,SHOC2,PRKACB,GNAS,XIAP,PTEN,AGO1,BMPR2,ABCA1,ERRFI1,SKI,FOXO1,ARHGAP5,CXCL12,PAFAH1B1,BCL2,DYRK1A,RDX,NLK,ARHGAP35,CREB1,CYLD,ATP2B1,RHOA,ESR1,…
GO:0051056	Regulation of small GTPase mediated signal transduction	13	320	0.6	0.00081	NOTCH2,NOTCH1,RHOC,CRK,ARHGAP1,RHOBTB1,SHOC2,ABCA1,ARHGAP5,RDX,ARHGAP35,RHOA,ROBO1
GO:0062012	Regulation of small molecule metabolic process	13	449	0.45	0.012	RORA,CPT1A,APP,PPARG,MIDN,SP1,FOXK2,CAV1,FOXO1,ZBTB20,HIF1A,RAN,LDLR
GO:0034391	Regulation of smooth muscle cell apoptotic process	5	23	1.33	0.00022	APOH,E2F3,PPARG,DNMT1,SOD2
GO:0051150	Regulation of smooth muscle cell differentiation	3	30	0.99	0.0432	DNMT1,ZEB1,SOD2
GO:0014910	Regulation of smooth muscle cell migration	5	62	0.89	0.0085	APEX1,IGFBP5,MDM2,CRK,BCL2
GO:0048660	Regulation of smooth muscle cell proliferation	10	136	0.85	7.58e-05	CDKN1B,IGFBP5,MDM2,MEF2D,PPARG,TGFBR2,DNMT1,PTEN,CDKN1A,SOD2
GO:1904672	Regulation of somatic stem cell population maintenance	2	9	1.34	0.0495	TAF6L,MYC
GO:0014807	Regulation of somitogenesis	2	9	1.34	0.0495	NOTCH1,CDX2
GO:1903670	Regulation of sprouting angiogenesis	6	72	0.91	0.0025	NOTCH1,FBXW7,ITGA5,SPRED1,E2F2,RHOA
GO:2000736	Regulation of stem cell differentiation	8	119	0.82	0.00097	HES1,CDK6,GATA6,NOTCH1,HNRNPU,RUNX1,FOXC1,KMT2A
GO:0051492	Regulation of stress fiber assembly	6	89	0.82	0.0063	RHOC,ROCK2,SMAD3,CD47,RHOA,PIK3R1
GO:0032872	Regulation of stress-activated MAPK cascade	8	228	0.53	0.0305	APP,HMGB1,FAS,FOXO1,PAFAH1B1,CYLD,ZEB2,MYC
GO:0051153	Regulation of striated muscle cell differentiation	5	102	0.68	0.045	MAPK14,NOTCH1,EZH2,RBM38,BCL2
GO:0016202	Regulation of striated muscle tissue development	10	133	0.86	6.45e-05	DDX5,MAPK14,GATA6,NOTCH1,WNT10B,SMAD3,TGFBR2,PTEN,BCL2,CREB1
GO:1902903	Regulation of supramolecular fiber organization	17	368	0.65	1.63e-05	CDKN1B,ADD1,APP,RHOC,CFL2,CLU,ROCK2,SMAD3,CD47,CXCL12,DYRK1A,RDX,ARHGAP35,RHOA,PIK3R1,LDLR,CLIP1
GO:0043903	Regulation of symbiotic process	10	230	0.63	0.0031	DDX5,NOTCH1,SP1,LARP1,CAV1,ADARB1,ADAR,BCL2,ILF3,KPNA2
GO:0044057	Regulation of system process	16	592	0.42	0.0073	IGFBP5,MDM2,NOTCH1,APP,ATP1B3,ROCK2,SMAD3,CAV1,GNAS,PTEN,BMPR2,ERRFI1,FOXO1,ATP2B1,RHOA,DICER1
GO:0050863	Regulation of T cell activation	11	329	0.51	0.0101	HES1,SOX4,RUNX1,CAV1,HMGB1,TGFBR2,ZEB1,CD47,CYLD,RHOA,PIK3R1
GO:0045580	Regulation of T cell differentiation	7	147	0.67	0.0129	SOX4,RUNX1,HMGB1,TGFBR2,ZEB1,CYLD,RHOA
GO:2000404	Regulation of T cell migration	4	45	0.94	0.018	APP,CRK,CXCL12,RHOA
GO:0006357	Regulation of transcription by RNA polymerase II	80	2172	0.55	1.14e-22	MNT,GABPB1,DDX5,CCND1,MAPK14,NR3C1,HES1,SOX4,KDM6B,NOTCH2,MDM2,RORA,SRCAP,E2F3,DNMT3A,CDK6,GATA6,MEF2D,NOTCH1,POU4F2,FBXW7,HNRNPU,APP,PPARG,BTG2,NACC1,TAF6L,RUNX1,CRK,WNT10B,ZNF431,EZH2,PLAG1,MED16,DNMT3B,SP1,SMAD3,FOXK2,NR1I2,RERE,CAV1,HMGB1,E2F1,CHD4,MAFG,DNMT1,ZEB1,E2F2,MDM4,LCOR,AGO1,ATRX,GLO1,BMPR2,BMI1,SKI,FOXO1,FOXC1,CDX2,PURB,CDKN1A,CREB1,ZFP36L1,RHOA,SATB2,ESR1,ZBTB20,KLF6,PIK3R1,ENY2,KM…
GO:0060260	Regulation of transcription initiation from RNA polymerase II promoter	6	41	1.15	0.0002	TAF6L,WNT10B,MED16,HMGB1,CREB1,ESR1
GO:0006355	Regulation of transcription, DNA-templated	96	3388	0.44	2.15e-20	MNT,GABPB1,DDX5,COL1A1,CCND1,CDKN1B,MAPK14,NR3C1,HES1,SOX4,KDM6B,NOTCH2,MDM2,RORA,SRCAP,E2F3,ZNF264,DNMT3A,CDK6,GATA6,MEF2D,NOTCH1,POU4F2,FBXW7,ZNF117,HNRNPU,APP,PPARG,BTG2,NACC1,TAF6L,RUNX1,CRK,WNT10B,ZNF431,CLU,EZH2,PLAG1,MED16,DNMT3B,SP1,SMAD3,FOXK2,NR1I2,RERE,CAV1,HMGB1,E2F1,CHD4,MAFG,DNMT1,RRM2,ZEB1,E2F2,MDM4,LCOR,PTEN,AGO1,ATRX,GLO1,BMPR2,BMI1,SKI,FOXO1,BRCA2,FOXC1,CDX2,PURB,DYRK1A,NLK,CDKN…
GO:0051338	Regulation of transferase activity	29	1036	0.44	4.1e-05	CCND1,CDKN1B,MAPK14,CCND2,UBE2S,FBXW7,HNRNPU,APP,PPARG,SPRED1,CRK,MIDN,CLU,EZH2,CAV1,HTT,TGFBR2,ADARB1,ADAR,PRKACB,PTEN,BMI1,ERRFI1,CDKN1A,RHOA,ROBO1,PIK3R1,ZEB2,MYC
GO:0071634	Regulation of transforming growth factor beta production	5	39	1.1	0.0016	ITGB8,GATA6,SMAD3,CREB1,HIF1A
GO:0017015	Regulation of transforming growth factor beta receptor signaling pathway	7	119	0.76	0.0048	SPRED1,SMAD3,CAV1,TGFBR2,ZEB1,SKI,RNF111
GO:0032909	Regulation of transforming growth factor beta2 production	3	8	1.56	0.0028	GATA6,SMAD3,HIF1A
GO:0006417	Regulation of translation	17	398	0.62	4.15e-05	IGFBP5,SOX4,MKNK2,EIF2S1,APP,IGF2BP1,BTG2,ROCK2,LARP1,QKI,AGO1,METTL14,ZFP36L1,RHOA,ILF3,RBM4B,EIF4G2
GO:0090092	Regulation of transmembrane receptor protein serine/threonine kinase signaling pathway	13	244	0.71	7.35e-05	HES1,NOTCH2,NOTCH1,SPRED1,SMAD3,CAV1,TGFBR2,ZEB1,XIAP,BMPR2,SKI,ACVR1B,RNF111
GO:0051049	Regulation of transport	39	1776	0.33	0.00015	MAPK14,TMEM30A,SOX4,MDM2,CPT1A,NOTCH1,POU4F2,FBXW7,APP,ATP1B3,PPARG,MIDN,ARHGAP1,CLU,BACE1,SMAD3,HIP1,CAV1,HMGB1,E2F1,HTT,CD47,GNAS,PTEN,ABCA1,AP1G1,CXCL12,BCL2,RDX,CREB1,ATP2B1,RHOA,BAP1,PIK3R1,ENY2,KMT2A,HIF1A,RAN,B2M
GO:0032680	Regulation of tumor necrosis factor production	8	152	0.71	0.0039	APP,CLU,HMGB1,CD47,ERRFI1,ZBTB20,PIK3R1,DICER1
GO:2000058	Regulation of ubiquitin-dependent protein catabolic process	7	174	0.59	0.0277	MDM2,FBXW7,WNT10B,CLU,CAV1,PTEN,CSNK1A1
GO:1905459	Regulation of vascular associated smooth muscle cell apoptotic process	4	9	1.64	0.00018	E2F3,PPARG,DNMT1,SOD2
GO:1905930	Regulation of vascular associated smooth muscle cell differentiation involved in phenotypic switching	2	3	1.81	0.0128	DNMT1,SOD2
GO:1904705	Regulation of vascular associated smooth muscle cell proliferation	9	52	1.23	5.48e-07	CDKN1B,IGFBP5,MDM2,MEF2D,PPARG,DNMT1,PTEN,CDKN1A,SOD2
GO:0003056	Regulation of vascular associated smooth muscle contraction	2	8	1.39	0.0427	ATP2B1,RHOA
GO:1905562	Regulation of vascular endothelial cell proliferation	3	21	1.14	0.0205	PPARG,SP1,HMGB1
GO:1901342	Regulation of vasculature development	21	336	0.78	8.15e-09	APOH,ITGB8,SPARC,GATA6,NOTCH1,FBXW7,PPARG,ITGA5,SPRED1,RUNX1,ROCK2,SP1,TGFBR2,DNMT1,E2F2,AGO1,FOXC1,RHOA,HIF1A,SOD2,CYP1B1
GO:0019229	Regulation of vasoconstriction	4	59	0.82	0.0384	CAV1,BMPR2,ATP2B1,RHOA
GO:0060627	Regulation of vesicle-mediated transport	14	550	0.39	0.022	NOTCH1,APP,PPARG,ARHGAP1,CLU,BACE1,HIP1,CAV1,HMGB1,CD47,PTEN,AP1G1,RDX,B2M
GO:0045069	Regulation of viral genome replication	7	99	0.84	0.0019	DDX5,NOTCH1,LARP1,ADARB1,ADAR,BCL2,ILF3
GO:1903900	Regulation of viral life cycle	8	153	0.71	0.0041	DDX5,NOTCH1,LARP1,ADARB1,ADAR,BCL2,ILF3,KPNA2
GO:0050792	Regulation of viral process	9	215	0.61	0.0071	DDX5,NOTCH1,SP1,LARP1,ADARB1,ADAR,BCL2,ILF3,KPNA2
GO:0030111	Regulation of Wnt signaling pathway	17	370	0.65	1.74e-05	COL1A1,MAPK14,SOX4,NOTCH1,APP,RUNX1,WNT10B,SMAD3,CAV1,XIAP,SKI,FOXO1,NLK,CYLD,ESR1,CSNK1A1,ZEB2
GO:0001836	Release of cytochrome c from mitochondria	3	22	1.12	0.0227	CLU,BCL2,SOD2
GO:0022414	Reproductive process	39	1400	0.43	7.5e-07	ITGB8,CCND1,CDKN1B,MAPK14,HES1,IGFBP5,BCL2L2,NOTCH2,VMP1,DNMT3A,MSH3,GATA6,NOTCH1,ST14,POU4F2,APP,PPARG,ACOX1,ITGA5,PLAG1,E2F1,TGFBR2,QKI,GNAS,PTEN,ATRX,BMPR2,BRCA2,FOXC1,CDX2,METTL14,HERPUD2,PAFAH1B1,BCL2,ZFP36L1,ESR1,HIF1A,SMAD5,ACVR1B
GO:0048608	Reproductive structure development	22	420	0.71	5.66e-08	ITGB8,CCND1,CDKN1B,MAPK14,HES1,BCL2L2,NOTCH2,GATA6,NOTCH1,ST14,PPARG,PLAG1,PTEN,ATRX,BMPR2,BRCA2,FOXC1,CDX2,BCL2,ZFP36L1,ESR1,HIF1A
GO:0060541	Respiratory system development	11	197	0.74	0.00024	SPARC,HES1,IGFBP5,GATA6,NOTCH1,FBXW7,TGFBR2,BMPR2,ERRFI1,SKI,CREB1
GO:0009628	Response to abiotic stimulus	43	1147	0.56	2.37e-11	ASNS,COL1A1,CCND1,CDKN1B,MAPK14,SPARC,EIF2S1,MDM2,RORA,DNMT3A,GATA6,NOTCH1,POU4F2,FBXW7,APP,PPARG,BTG2,BACE1,DNMT3B,SMAD3,CAV1,E2F1,HTT,FAS,TGFBR2,MDM4,PTEN,ERRFI1,FOXO1,BRCA2,CXCL12,BCL2,CDKN1A,CREB1,ZFP36L1,ATP2B1,RHOA,PIK3R1,RBM4B,HIF1A,TXNIP,CASP8AP2,MYC
GO:0014823	Response to activity	5	69	0.85	0.0121	KDM6B,DNMT3B,PTEN,CREB1,HIF1A
GO:0097305	Response to alcohol	12	233	0.7	0.00022	CCND1,SPARC,DNMT3A,PPARG,LARP1,TGFBR2,GNAS,PTEN,ABCA1,CDKN1A,ATP2B1,RHOA
GO:0043200	Response to amino acid	10	114	0.93	1.98e-05	ASNS,COL1A1,CDKN1B,BCL2L2,DNMT3A,DNMT1,ZEB1,CREB1,RHOA,CPS1
GO:1990928	Response to amino acid starvation	4	48	0.91	0.0217	EIF2S1,LARP1,FAS,CDKN1A
GO:0046677	Response to antibiotic	4	44	0.95	0.017	CDKN1B,KDM6B,MDM2,EZH2
GO:0051591	Response to cAMP	8	98	0.9	0.00031	APEX1,COL1A1,SPARC,IGFBP5,APP,WNT10B,ZFP36L1,CPS1
GO:0009743	Response to carbohydrate	9	174	0.7	0.002	CDKN1B,SPARC,SOX4,TGFBR2,PTEN,ZFP36L1,RHOA,ZBTB20,TXNIP
GO:0042221	Response to chemical	99	4333	0.35	8.46e-15	ASNS,KLHL20,APEX1,DDX5,COL1A1,CCND1,CDKN1B,MAPK14,TMEM30A,SPARC,NR3C1,IGFBP5,SOX4,CANX,BCL2L2,DAD1,MKNK2,KDM6B,EIF2S1,NOTCH2,MDM2,RORA,PTPN4,DNMT3A,ADD1,CPT1A,GATA6,NOTCH1,POU4F2,HNRNPU,APP,PPARG,ELMO2,BTG2,SPRED1,CRK,WNT10B,DPYSL2,CLU,ROCK2,BACE1,EZH2,PPP2R2A,DNMT3B,SP1,SMAD3,NR1I2,LARP1,CAV1,HMGB1,E2F1,FAS,TGFBR2,DNMT1,ZEB1,CD47,MDM4,ADAR,MCL1,SHOC2,PRKACB,GNAS,PTEN,ATRX,BMPR2,ABCA1,ERRFI1,SKI,…
GO:0031960	Response to corticosteroid	15	164	0.95	2.96e-08	COL1A1,CCND1,SPARC,NR3C1,NOTCH1,HNRNPU,DNMT3B,ERRFI1,FOXO1,BCL2,CDKN1A,ZFP36L1,ATP2B1,RHOA,CPS1
GO:0051412	Response to corticosterone	3	20	1.16	0.0183	CCND1,CDKN1A,ATP2B1
GO:0034097	Response to cytokine	31	1101	0.44	1.63e-05	KLHL20,COL1A1,CCND1,MAPK14,SPARC,CANX,RORA,PTPN4,POU4F2,HNRNPU,APP,CRK,SMAD3,FAS,ZEB1,CD47,ADAR,MCL1,FOXO1,FOXC1,CXCL12,BCL2,CDKN1A,CREB1,ZFP36L1,RHOA,PIK3R1,HIF1A,SOD2,B2M,MYC
GO:0071548	Response to dexamethasone	5	41	1.07	0.0019	NR3C1,DNMT3B,ERRFI1,FOXO1,CPS1
GO:0042493	Response to drug	12	281	0.62	0.00099	CCND1,CDKN1B,TMEM30A,DAD1,CPT1A,GATA6,NR1I2,TGFBR2,ABCA1,BCL2,CDKN1A,MYC
GO:0009719	Response to endogenous stimulus	62	1447	0.62	7.91e-20	ASNS,APEX1,DDX5,COL1A1,CCND1,CDKN1B,SPARC,NR3C1,IGFBP5,BCL2L2,MDM2,RORA,DNMT3A,GATA6,NOTCH1,POU4F2,HNRNPU,APP,PPARG,BTG2,SPRED1,CRK,WNT10B,ROCK2,BACE1,EZH2,DNMT3B,SP1,SMAD3,NR1I2,LARP1,CAV1,E2F1,TGFBR2,DNMT1,ZEB1,SHOC2,PRKACB,GNAS,PTEN,BMPR2,ABCA1,ERRFI1,SKI,FOXO1,FOXC1,CXCL12,BCL2,RDX,NLK,CDKN1A,CREB1,ZFP36L1,ATP2B1,RHOA,CPS1,ESR1,PIK3R1,SMAD5,RAN,LDLR,TXNIP
GO:0034976	Response to endoplasmic reticulum stress	9	256	0.53	0.0186	ASNS,CCND1,CANX,EIF2S1,ADD1,HERPUD2,BCL2,DNAJB11,PIK3R1
GO:0032355	Response to estradiol	11	142	0.88	1.74e-05	COL1A1,CCND1,CDKN1B,BCL2L2,DNMT3A,POU4F2,EZH2,DNMT3B,PTEN,ESR1,TXNIP
GO:0043627	Response to estrogen	7	74	0.96	0.00042	CCND1,MDM2,GATA6,PPARG,CAV1,TGFBR2,ESR1
GO:0009605	Response to external stimulus	54	2310	0.36	3.1e-07	ASNS,COL1A1,CCND1,MAPK14,SPARC,DAD1,EIF2S1,NOTCH2,MDM2,DNMT3A,CDK6,NOTCH1,POU4F2,APP,PPARG,ELMO2,BTG2,CRK,DPYSL2,CLU,BACE1,DNMT3B,FOXK2,LARP1,CAV1,HMGB1,HTT,FAS,TGFBR2,ADARB1,CD47,ADAR,PTEN,BMPR2,ABCA1,FOXO1,AP1G1,CXCL12,BCL2,CDKN1A,ARHGAP35,CREB1,CYLD,ATP2B1,RHOA,CPS1,ILF3,ROBO1,PIK3R1,RBM4B,B2M,LDLR,TXNIP,CASP8AP2
GO:0009991	Response to extracellular stimulus	24	483	0.68	2.72e-08	ASNS,COL1A1,CCND1,SPARC,DAD1,EIF2S1,MDM2,DNMT3A,PPARG,DNMT3B,FOXK2,LARP1,CAV1,FAS,TGFBR2,BMPR2,ABCA1,FOXO1,BCL2,CDKN1A,ARHGAP35,ATP2B1,CPS1,LDLR
GO:0070542	Response to fatty acid	8	91	0.93	0.0002	CPT1A,PPARG,E2F1,GNAS,FOXO1,CREB1,CPS1,LDLR
GO:1902617	Response to fluoride	2	5	1.59	0.0233	COL1A1,FOXO1
GO:0010332	Response to gamma radiation	5	58	0.92	0.0066	MDM2,BRCA2,BCL2,CDKN1A,MYC
GO:0033762	Response to glucagon	4	37	1.02	0.0105	PRKACB,GNAS,CREB1,CPS1
GO:0051384	Response to glucocorticoid	13	147	0.93	5.19e-07	CCND1,SPARC,NR3C1,HNRNPU,DNMT3B,ERRFI1,FOXO1,BCL2,CDKN1A,ZFP36L1,ATP2B1,RHOA,CPS1
GO:0009749	Response to glucose	7	138	0.69	0.0097	CDKN1B,SOX4,TGFBR2,PTEN,RHOA,ZBTB20,TXNIP
GO:0034698	Response to gonadotropin	3	27	1.03	0.0351	ASNS,GATA6,NOTCH1
GO:0070848	Response to growth factor	31	524	0.76	1.44e-12	DDX5,COL1A1,MAPK14,SPARC,NR3C1,MDM2,GATA6,NOTCH1,APP,SPRED1,CRK,ROCK2,SMAD3,CAV1,E2F1,TGFBR2,SHOC2,PTEN,BMPR2,ERRFI1,SKI,FOXC1,RDX,NLK,CREB1,ZFP36L1,RHOA,CPS1,SMAD5,ACVR1B,MYC
GO:0009725	Response to hormone	43	849	0.69	1.53e-15	ASNS,APEX1,DDX5,COL1A1,CCND1,CDKN1B,SPARC,NR3C1,IGFBP5,MDM2,RORA,GATA6,NOTCH1,POU4F2,HNRNPU,PPARG,BTG2,CRK,WNT10B,ROCK2,DNMT3B,SP1,NR1I2,CAV1,TGFBR2,PRKACB,GNAS,PTEN,ERRFI1,FOXO1,CXCL12,BCL2,RDX,CDKN1A,CREB1,ZFP36L1,ATP2B1,RHOA,CPS1,ESR1,PIK3R1,RAN,TXNIP
GO:0042542	Response to hydrogen peroxide	10	119	0.91	2.82e-05	APEX1,COL1A1,KDM6B,MDM2,CRK,EZH2,FOXO1,BCL2,TXNIP,CYP1B1
GO:0055093	Response to hyperoxia	7	22	1.49	6.64e-07	COL1A1,PPARG,DNMT3B,CAV1,FAS,FOXO1,CDKN1A
GO:0001666	Response to hypoxia	20	342	0.76	5.72e-08	CDKN1B,MDM2,RORA,DNMT3A,GATA6,NOTCH1,DNMT3B,SMAD3,CAV1,E2F1,TGFBR2,MDM4,PTEN,CXCL12,BCL2,CREB1,ZFP36L1,RHOA,HIF1A,MYC
GO:0010035	Response to inorganic substance	27	538	0.69	2.01e-09	APEX1,COL1A1,CCND1,CDKN1B,SPARC,KDM6B,EIF2S1,MDM2,DNMT3A,ADD1,APP,CRK,BACE1,EZH2,CAV1,PTEN,ATRX,FOXO1,BCL2,CREB1,CPS1,BAP1,HIF1A,SOD2,B2M,TXNIP,CYP1B1
GO:0010212	Response to ionizing radiation	9	145	0.78	0.00062	CCND1,MAPK14,MDM2,DNMT3A,DNMT3B,BRCA2,BCL2,CDKN1A,MYC
GO:0010039	Response to iron ion	5	33	1.17	0.00083	CCND1,MDM2,BCL2,HIF1A,B2M
GO:0002931	Response to ischemia	4	56	0.84	0.0333	BCL2L2,ROCK2,CAV1,BCL2
GO:1901654	Response to ketone	14	199	0.84	1.84e-06	CCND1,NR3C1,PPARG,ROCK2,DNMT3B,LARP1,CAV1,GNAS,ERRFI1,FOXO1,CDKN1A,ATP2B1,CPS1,TXNIP
GO:0010288	Response to lead ion	4	23	1.23	0.0027	SPARC,DNMT3A,APP,BACE1
GO:0009416	Response to light stimulus	14	302	0.65	0.00013	ASNS,CCND1,EIF2S1,MDM2,FBXW7,APP,BRCA2,BCL2,CDKN1A,CREB1,PIK3R1,RBM4B,HIF1A,MYC
GO:0033993	Response to lipid	42	858	0.68	1.13e-14	DDX5,COL1A1,CCND1,CDKN1B,MAPK14,SPARC,NR3C1,BCL2L2,MDM2,RORA,DNMT3A,CPT1A,NOTCH1,POU4F2,HNRNPU,PPARG,WNT10B,ROCK2,EZH2,DNMT3B,NR1I2,CAV1,HMGB1,E2F1,TGFBR2,GNAS,PTEN,ABCA1,ERRFI1,FOXO1,BCL2,CDKN1A,CREB1,ZFP36L1,ATP2B1,RHOA,CPS1,ESR1,RAN,B2M,LDLR,TXNIP
GO:0009612	Response to mechanical stimulus	13	212	0.78	1.93e-05	ASNS,COL1A1,MAPK14,PPARG,BTG2,BACE1,HTT,FAS,TGFBR2,CXCL12,RHOA,TXNIP,CASP8AP2
GO:0010038	Response to metal ion	17	367	0.65	1.61e-05	CCND1,CDKN1B,SPARC,EIF2S1,MDM2,DNMT3A,ADD1,APP,BACE1,CAV1,PTEN,BCL2,CREB1,CPS1,HIF1A,B2M,TXNIP
GO:0034284	Response to monosaccharide	8	148	0.72	0.0034	CDKN1B,SPARC,SOX4,TGFBR2,PTEN,RHOA,ZBTB20,TXNIP
GO:1901698	Response to nitrogen compound	43	1070	0.59	2.79e-12	ASNS,APEX1,COL1A1,CCND1,CDKN1B,MAPK14,SPARC,IGFBP5,BCL2L2,MDM2,DNMT3A,NOTCH1,POU4F2,APP,PPARG,BTG2,CRK,WNT10B,ROCK2,BACE1,EZH2,PPP2R2A,DNMT3B,SP1,LARP1,CAV1,DNMT1,ZEB1,PRKACB,GNAS,PTEN,ATRX,ABCA1,ERRFI1,FOXO1,CXCL12,CDKN1A,CREB1,ZFP36L1,RHOA,CPS1,PIK3R1,LDLR
GO:0007584	Response to nutrient	11	160	0.83	4.76e-05	COL1A1,CCND1,SPARC,DAD1,MDM2,DNMT3A,PPARG,DNMT3B,TGFBR2,ABCA1,ATP2B1
GO:0031667	Response to nutrient levels	23	449	0.7	3.61e-08	ASNS,COL1A1,CCND1,SPARC,DAD1,EIF2S1,MDM2,DNMT3A,PPARG,DNMT3B,FOXK2,LARP1,CAV1,FAS,TGFBR2,BMPR2,ABCA1,FOXO1,BCL2,CDKN1A,ATP2B1,CPS1,LDLR
GO:0014070	Response to organic cyclic compound	46	911	0.69	1.14e-16	ASNS,APEX1,DDX5,COL1A1,CCND1,CDKN1B,SPARC,NR3C1,IGFBP5,BCL2L2,MDM2,RORA,DNMT3A,CPT1A,NOTCH1,POU4F2,HNRNPU,APP,PPARG,BTG2,WNT10B,ROCK2,EZH2,PPP2R2A,DNMT3B,NR1I2,LARP1,CAV1,TGFBR2,PRKACB,GNAS,PTEN,ABCA1,ERRFI1,FOXO1,BCL2,CDKN1A,ZFP36L1,ATP2B1,RHOA,CPS1,ESR1,SMAD5,RAN,TXNIP,CYP1B1
GO:0010033	Response to organic substance	88	3011	0.45	4.75e-19	ASNS,KLHL20,APEX1,DDX5,COL1A1,CCND1,CDKN1B,MAPK14,SPARC,NR3C1,IGFBP5,SOX4,CANX,BCL2L2,EIF2S1,MDM2,RORA,PTPN4,DNMT3A,ADD1,CPT1A,GATA6,NOTCH1,POU4F2,HNRNPU,APP,PPARG,BTG2,SPRED1,CRK,WNT10B,CLU,ROCK2,BACE1,EZH2,PPP2R2A,DNMT3B,SP1,SMAD3,NR1I2,LARP1,CAV1,HMGB1,E2F1,FAS,TGFBR2,DNMT1,ZEB1,CD47,ADAR,MCL1,SHOC2,PRKACB,GNAS,PTEN,ATRX,BMPR2,ABCA1,ERRFI1,SKI,FOXO1,FOXC1,CXCL12,HERPUD2,BCL2,RDX,NLK,CDKN1A,CRE…
GO:0010243	Response to organonitrogen compound	42	987	0.62	9.71e-13	ASNS,APEX1,COL1A1,CCND1,CDKN1B,MAPK14,SPARC,IGFBP5,BCL2L2,MDM2,DNMT3A,NOTCH1,POU4F2,APP,PPARG,BTG2,CRK,WNT10B,ROCK2,BACE1,EZH2,PPP2R2A,DNMT3B,SP1,LARP1,CAV1,DNMT1,ZEB1,PRKACB,GNAS,PTEN,ABCA1,ERRFI1,FOXO1,CXCL12,CDKN1A,CREB1,ZFP36L1,RHOA,CPS1,PIK3R1,LDLR
GO:0046683	Response to organophosphorus	9	140	0.8	0.00049	APEX1,COL1A1,SPARC,IGFBP5,APP,WNT10B,PTEN,ZFP36L1,CPS1
GO:0006979	Response to oxidative stress	15	393	0.57	0.00044	APEX1,COL1A1,KDM6B,EIF2S1,MDM2,APP,CRK,EZH2,SP1,FOXO1,BCL2,HIF1A,SOD2,TXNIP,CYP1B1
GO:0070482	Response to oxygen levels	26	379	0.82	8.97e-12	COL1A1,CDKN1B,MDM2,RORA,DNMT3A,GATA6,NOTCH1,POU4F2,PPARG,DNMT3B,SMAD3,CAV1,E2F1,FAS,TGFBR2,MDM4,PTEN,FOXO1,CXCL12,BCL2,CDKN1A,CREB1,ZFP36L1,RHOA,HIF1A,MYC
GO:1901700	Response to oxygen-containing compound	57	1567	0.55	5.52e-15	ASNS,APEX1,COL1A1,CCND1,CDKN1B,MAPK14,SPARC,NR3C1,IGFBP5,SOX4,BCL2L2,KDM6B,MDM2,RORA,DNMT3A,CPT1A,NOTCH1,POU4F2,APP,PPARG,BTG2,CRK,WNT10B,ROCK2,BACE1,EZH2,DNMT3B,SP1,LARP1,CAV1,HMGB1,E2F1,TGFBR2,DNMT1,ZEB1,PRKACB,GNAS,PTEN,ABCA1,ERRFI1,FOXO1,CXCL12,BCL2,CDKN1A,CREB1,ZFP36L1,ATP2B1,RHOA,CPS1,ESR1,ZBTB20,PIK3R1,SOD2,B2M,LDLR,TXNIP,CYP1B1
GO:1901652	Response to peptide	28	476	0.76	2.91e-11	APEX1,COL1A1,CDKN1B,MAPK14,SPARC,IGFBP5,BCL2L2,MDM2,NOTCH1,POU4F2,APP,PPARG,BTG2,CRK,ROCK2,BACE1,SP1,CAV1,PRKACB,GNAS,PTEN,ERRFI1,FOXO1,CXCL12,CREB1,ZFP36L1,CPS1,PIK3R1
GO:0043434	Response to peptide hormone	23	394	0.75	3.81e-09	APEX1,COL1A1,CDKN1B,SPARC,IGFBP5,MDM2,POU4F2,PPARG,BTG2,CRK,ROCK2,SP1,CAV1,PRKACB,GNAS,PTEN,ERRFI1,FOXO1,CXCL12,CREB1,ZFP36L1,CPS1,PIK3R1
GO:0014074	Response to purine-containing compound	11	156	0.84	3.85e-05	APEX1,COL1A1,SPARC,IGFBP5,APP,PPARG,WNT10B,DNMT3B,PTEN,ZFP36L1,CPS1
GO:0009314	Response to radiation	19	431	0.63	7.52e-06	ASNS,CCND1,MAPK14,EIF2S1,MDM2,DNMT3A,FBXW7,APP,BACE1,DNMT3B,BRCA2,CXCL12,BCL2,CDKN1A,CREB1,PIK3R1,RBM4B,HIF1A,MYC
GO:0000302	Response to reactive oxygen species	11	198	0.73	0.00025	APEX1,COL1A1,KDM6B,MDM2,CRK,EZH2,FOXO1,BCL2,SOD2,TXNIP,CYP1B1
GO:0042594	Response to starvation	12	198	0.77	5.44e-05	ASNS,EIF2S1,PPARG,FOXK2,LARP1,CAV1,FAS,BMPR2,FOXO1,BCL2,CDKN1A,CPS1
GO:0048545	Response to steroid hormone	26	328	0.89	4.47e-13	DDX5,COL1A1,CCND1,SPARC,NR3C1,MDM2,RORA,NOTCH1,POU4F2,HNRNPU,PPARG,DNMT3B,NR1I2,CAV1,TGFBR2,ERRFI1,FOXO1,BCL2,CDKN1A,ZFP36L1,ATP2B1,RHOA,CPS1,ESR1,RAN,TXNIP
GO:0036314	Response to sterol	3	32	0.96	0.0495	RORA,TGFBR2,ABCA1
GO:0050896	Response to stimulus	134	8046	0.21	3.46e-11	ASNS,APOH,KLHL20,APEX1,ITGB8,DDX5,COL1A1,CCND1,CDKN1B,MAPK14,TMEM30A,SPARC,NR3C1,HES1,IGFBP5,SOX4,CANX,BCL2L2,DAD1,MKNK2,KDM6B,EIF2S1,NOTCH2,GNS,MDM2,RORA,PTPN4,DNMT3A,ADD1,MSH3,CPT1A,CDK6,GATA6,GIGYF1,NOTCH1,POU4F2,FBXW7,HNRNPU,APP,RHOC,PPARG,ELMO2,IGF2BP1,BTG2,ITGA5,SPRED1,CRK,WNT10B,DPYSL2,ARHGAP1,CLU,ROCK2,BACE1,EZH2,PPP2R2A,DNMT3B,SP1,SMAD3,FOXK2,NR1I2,LARP1,HIP1,RHOBTB1,CAV1,HMGB1,E2F1,HTT,…
GO:0006950	Response to stress	81	3485	0.35	1.2e-11	ASNS,APOH,APEX1,COL1A1,CCND1,CDKN1B,MAPK14,SPARC,SOX4,CANX,BCL2L2,KDM6B,EIF2S1,NOTCH2,MDM2,RORA,DNMT3A,ADD1,MSH3,GATA6,NOTCH1,FBXW7,APP,RHOC,PPARG,IGF2BP1,BTG2,ITGA5,CRK,CLU,ROCK2,EZH2,DNMT3B,SP1,SMAD3,FOXK2,LARP1,CAV1,HMGB1,E2F1,FAS,RBM38,MAFG,TGFBR2,ADARB1,CD47,MDM4,ADAR,MCL1,PRKACB,GNAS,XIAP,PTEN,ATRX,BMPR2,ABCA1,ERRFI1,FOXO1,BRCA2,CXCL12,HERPUD2,BCL2,CDKN1A,ARHGAP35,CREB1,ZFP36L1,CYLD,ATP2B1,…
GO:0035966	Response to topologically incorrect protein	8	188	0.62	0.0118	ASNS,CCND1,CANX,EIF2S1,ADD1,CLU,HERPUD2,DNAJB11
GO:0071559	Response to transforming growth factor beta	13	156	0.91	9.42e-07	COL1A1,NR3C1,CRK,ROCK2,SMAD3,CAV1,TGFBR2,SKI,NLK,CREB1,ZFP36L1,RHOA,SMAD5
GO:0009411	Response to UV	9	144	0.78	0.00059	CCND1,EIF2S1,MDM2,FBXW7,BRCA2,BCL2,CDKN1A,PIK3R1,MYC
GO:0033273	Response to vitamin	8	84	0.97	0.00012	COL1A1,CCND1,SPARC,MDM2,DNMT3A,PPARG,DNMT3B,ATP2B1
GO:0033189	Response to vitamin A	3	19	1.19	0.0167	DNMT3A,PPARG,DNMT3B
GO:0033197	Response to vitamin E	3	11	1.42	0.0054	COL1A1,CCND1,PPARG
GO:0009611	Response to wounding	18	532	0.52	0.00033	APOH,COL1A1,SPARC,NOTCH2,GATA6,RHOC,ITGA5,SMAD3,MAFG,TGFBR2,PRKACB,GNAS,BCL2,ARHGAP35,ZFP36L1,RHOA,PIK3R1,HIF1A
GO:0010165	Response to X-ray	3	31	0.97	0.0461	CCND1,BRCA2,CDKN1A
GO:0060041	Retina development in camera-type eye	6	142	0.61	0.0402	POU4F2,BMPR2,SKI,ATP2B1,HIF1A,CYP1B1
GO:0061298	Retina vasculature development in camera-type eye	3	18	1.21	0.0148	BMPR2,HIF1A,CYP1B1
GO:0007266	Rho protein signal transduction	4	62	0.8	0.0435	ARHGAP1,ROCK2,ARHGAP5,RHOA
GO:0048511	Rhythmic process	15	271	0.73	1e-05	DDX5,RORA,CPT1A,FBXW7,HNRNPU,PPARG,ROCK2,EZH2,SP1,PTEN,DYRK1A,CREB1,ESR1,RBM4B,KMT2A
GO:0016070	RNA metabolic process	38	1584	0.37	3.29e-05	MNT,APEX1,DDX5,CCND1,NR3C1,NOTCH2,RORA,E2F3,NOTCH1,HNRNPU,APP,PPARG,TAF6L,PPP2R2A,MED16,SP1,SMAD3,NR1I2,E2F1,RBM38,SON,ADARB1,QKI,E2F2,ADAR,PTEN,AGO1,SKI,CDX2,METTL14,CDKN1A,CREB1,ZFP36L1,ESR1,ENY2,RBM4B,DICER1,RAN
GO:0050658	RNA transport	7	189	0.56	0.0393	HNRNPU,IGF2BP1,TGFBR2,QKI,ZFP36L1,ENY2,RAN
GO:0035385	Roundabout signaling pathway	2	5	1.59	0.0233	RHOA,ROBO1
GO:0046903	Secretion	21	1097	0.27	0.0466	APOH,CCND1,MAPK14,TMEM30A,SPARC,CANX,GNS,APP,CLU,CAV1,HMGB1,CD47,GNAS,SURF4,ABCA1,PAFAH1B1,CREB1,RHOA,HIF1A,SLC1A5,B2M
GO:1905314	Semi-lunar valve development	5	37	1.12	0.0013	NOTCH2,NOTCH1,ROCK2,BMPR2,ROBO1
GO:0007423	Sensory organ development	19	563	0.52	0.00021	CDKN1B,SPARC,HES1,NOTCH2,NOTCH1,POU4F2,WNT10B,SMAD3,TGFBR2,ZEB1,BMPR2,SKI,FOXC1,PAFAH1B1,BCL2,ARHGAP35,ATP2B1,HIF1A,CYP1B1
GO:0007548	Sex differentiation	10	259	0.58	0.0066	CCND1,BCL2L2,GATA6,ATRX,BRCA2,FOXC1,BCL2,ESR1,SMAD5,ACVR1B
GO:0019953	Sexual reproduction	17	810	0.31	0.0449	BCL2L2,DNMT3A,NOTCH1,POU4F2,APP,ACOX1,E2F1,QKI,PTEN,ATRX,BRCA2,FOXC1,METTL14,HERPUD2,PAFAH1B1,BCL2,SMAD5
GO:0007165	Signal transduction	99	4876	0.3	1.51e-11	ASNS,ITGB8,DDX5,COL1A1,CCND1,CDKN1B,MAPK14,NR3C1,HES1,IGFBP5,SOX4,CANX,BCL2L2,MKNK2,EIF2S1,NOTCH2,MDM2,RORA,ADD1,CDK6,GIGYF1,NOTCH1,POU4F2,FBXW7,APP,RHOC,PPARG,ELMO2,BTG2,ITGA5,SPRED1,CRK,WNT10B,DPYSL2,ARHGAP1,CLU,ROCK2,SMAD3,NR1I2,LARP1,HIP1,RHOBTB1,CAV1,HMGB1,E2F1,FAS,RBM38,TGFBR2,DNMT1,ZEB1,E2F2,CD47,MDM4,ADAR,MCL1,SHOC2,PRKACB,GNAS,XIAP,PTEN,AGO1,ATRX,BMPR2,ABCA1,RND3,SKI,FOXO1,BRCA2,FOXC1,AR…
GO:0072331	Signal transduction by p53 class mediator	13	123	1.01	8.18e-08	DDX5,CDKN1B,SOX4,MDM2,POU4F2,BTG2,E2F1,RBM38,E2F2,MDM4,ATRX,BRCA2,CDKN1A
GO:0042770	Signal transduction in response to DNA damage	11	107	1	1.58e-06	CDKN1B,MAPK14,SOX4,MDM2,BTG2,E2F1,RBM38,MDM4,ATRX,BRCA2,CDKN1A
GO:0023052	Signaling	101	5239	0.27	1.74e-10	ASNS,ITGB8,DDX5,COL1A1,CCND1,CDKN1B,MAPK14,NR3C1,HES1,IGFBP5,SOX4,CANX,BCL2L2,MKNK2,EIF2S1,NOTCH2,MDM2,RORA,ADD1,CDK6,GIGYF1,NOTCH1,POU4F2,FBXW7,APP,RHOC,PPARG,ELMO2,BTG2,ITGA5,SPRED1,CRK,WNT10B,DPYSL2,ARHGAP1,CLU,ROCK2,SMAD3,NR1I2,LARP1,HIP1,RHOBTB1,CAV1,HMGB1,E2F1,FAS,RBM38,TGFBR2,DNMT1,ADARB1,ZEB1,E2F2,CD47,MDM4,ADAR,MCL1,SHOC2,PRKACB,GNAS,XIAP,PTEN,AGO1,ATRX,BMPR2,ABCA1,RND3,SKI,FOXO1,BRCA2,F…
GO:1902766	Skeletal muscle satellite cell migration	2	2	1.99	0.0086	RHOC,RHOA
GO:0007519	Skeletal muscle tissue development	9	124	0.85	0.00023	MAPK14,MEF2D,NOTCH1,BTG2,CFL2,WNT10B,CAV1,SKI,RHOA
GO:0001501	Skeletal system development	20	499	0.59	1.41e-05	ITGB8,COL1A1,MAPK14,SPARC,SOX4,MEF2D,RUNX1,WNT10B,SMAD3,TGFBR2,ZEB1,GNAS,BMPR2,SKI,FOXC1,PAFAH1B1,RHOA,SATB2,HIF1A,SMAD5
GO:0048705	Skeletal system morphogenesis	12	240	0.69	0.00027	COL1A1,MAPK14,MEF2D,WNT10B,SMAD3,TGFBR2,ZEB1,GNAS,BMPR2,SKI,FOXC1,SATB2
GO:0007264	Small GTPase mediated signal transduction	11	316	0.53	0.0078	MAPK14,RHOC,ARHGAP1,ROCK2,RHOBTB1,DNMT1,SHOC2,RND3,ARHGAP5,CDKN1A,RHOA
GO:0035019	Somatic stem cell population maintenance	4	65	0.78	0.0495	HES1,SOX4,SKI,CDX2
GO:0048863	Stem cell differentiation	7	156	0.64	0.017	HES1,CDK6,NOTCH1,FOXC1,ESR1,HIF1A,ZEB2
GO:0019827	Stem cell population maintenance	10	135	0.86	7.23e-05	HES1,SOX4,NOTCH2,NOTCH1,IGF2BP1,HOOK3,SKI,FOXO1,CDX2,METTL14
GO:0043401	Steroid hormone mediated signaling pathway	9	118	0.87	0.00016	DDX5,NR3C1,RORA,POU4F2,PPARG,NR1I2,RHOA,ESR1,RAN
GO:0090400	Stress-induced premature senescence	2	8	1.39	0.0427	MAPK14,CDKN1A
GO:0051146	Striated muscle cell differentiation	8	200	0.59	0.0162	MAPK14,IGFBP5,KDM6B,GATA6,HNRNPU,CFL2,WNT10B,SKI
GO:0014706	Striated muscle tissue development	14	280	0.69	6.26e-05	MAPK14,KDM6B,GATA6,MEF2D,NOTCH1,HNRNPU,BTG2,CFL2,WNT10B,CAV1,PTEN,SKI,FOXC1,RHOA
GO:0097435	Supramolecular fiber organization	16	480	0.51	0.001	COL1A1,MDM2,ADD1,APP,ELMO2,CFL2,HOOK3,HIP1,FOXC1,MPRIP,PAFAH1B1,BCL2,RHOA,B2M,CYP1B1,CLIP1
GO:0048731	System development	103	4426	0.36	3.13e-16	ASNS,ITGB8,DDX5,COL1A1,CCND1,CDKN1B,MAPK14,TMEM30A,SPARC,HES1,IGFBP5,SOX4,BCL2L2,MKNK2,KDM6B,NOTCH2,MDM2,LAMC1,RORA,ARCN1,DNMT3A,ADD1,MSH3,CDK6,GATA6,MEF2D,NOTCH1,ST14,POU4F2,FBXW7,HNRNPU,APP,PPARG,IGF2BP1,BTG2,ITGA5,CFL2,SPRED1,RUNX1,CRK,WNT10B,HOOK3,DPYSL2,CLU,ROCK2,EZH2,PLAG1,DNMT3B,SMAD3,RERE,CAV1,HMGB1,E2F1,TGFBR2,ADARB1,ZEB1,QKI,MDM4,ADAR,PRKACB,GNAS,PTEN,ATRX,GLO1,BMPR2,BMI1,ERRFI1,SKI,FOX…
GO:0003008	System process	35	1942	0.24	0.0107	COL1A1,CDKN1B,GATA6,POU4F2,APP,PPARG,BTG2,ITGA5,WNT10B,ROCK2,BACE1,EZH2,SMAD3,CAV1,HTT,ADARB1,PRKACB,GNAS,PTEN,BMPR2,FOXC1,CXCL12,PAFAH1B1,BCL2,ARHGAP35,CREB1,ATP2B1,RHOA,CPS1,HIF1A,SMAD5,SOD2,B2M,LDLR,CYP1B1
GO:0042110	T cell activation	10	243	0.6	0.0044	SOX4,RORA,CDK6,SMAD3,HMGB1,BCL2,ZFP36L1,CYLD,RHOA,B2M
GO:0030217	T cell differentiation	9	142	0.79	0.00054	SOX4,RORA,CDK6,HMGB1,BCL2,ZFP36L1,CYLD,RHOA,B2M
GO:0033077	T cell differentiation in thymus	4	51	0.88	0.0257	CDK6,BCL2,ZFP36L1,B2M
GO:0002360	T cell lineage commitment	3	21	1.14	0.0205	BCL2,CYLD,RHOA
GO:0022029	Telencephalon cell migration	4	56	0.84	0.0333	CXCL12,PAFAH1B1,RHOA,ROBO1
GO:0021537	Telencephalon development	15	257	0.75	5.52e-06	HES1,KDM6B,CDK6,IGF2BP1,BTG2,CRK,EZH2,PTEN,SKI,CXCL12,PAFAH1B1,RHOA,ROBO1,HIF1A,ZEB2
GO:0009888	Tissue development	63	1760	0.54	1.68e-16	ITGB8,DDX5,COL1A1,CCND1,MAPK14,HES1,IGFBP5,SOX4,KDM6B,NOTCH2,MDM2,LAMC1,CPT1A,CDK6,GATA6,MEF2D,NOTCH1,ST14,POU4F2,HNRNPU,RHOC,PPARG,BTG2,ITGA5,CFL2,RUNX1,WNT10B,EZH2,SMAD3,CAV1,TGFBR2,ADARB1,ZEB1,MDM4,PRKACB,GNAS,PTEN,ATRX,BMPR2,ERRFI1,SKI,FOXO1,FOXC1,CDX2,PAFAH1B1,BCL2,RDX,CDKN1A,ARHGAP35,CREB1,ZFP36L1,RHOA,SATB2,CPS1,ESR1,ROBO1,HIF1A,SMAD5,ACVR1B,ZEB2,TXNIP,CYP1B1,MYC
GO:0048729	Tissue morphogenesis	27	561	0.67	4.59e-09	HES1,IGFBP5,SOX4,KDM6B,NOTCH2,MDM2,NOTCH1,ST14,RHOC,ITGA5,SMAD3,TGFBR2,ADARB1,MDM4,PRKACB,BMPR2,SKI,FOXC1,PAFAH1B1,BCL2,ARHGAP35,RHOA,ESR1,ROBO1,HIF1A,ZEB2,MYC
GO:0042246	Tissue regeneration	4	63	0.79	0.0455	NOTCH1,WNT10B,EZH2,CDKN1A
GO:0048771	Tissue remodeling	7	96	0.85	0.0017	IGFBP5,NOTCH2,MDM2,CAV1,BMPR2,FOXC1,HIF1A
GO:0061383	Trabecula morphogenesis	4	48	0.91	0.0217	COL1A1,NOTCH1,WNT10B,RHOA
GO:0006366	Transcription by RNA polymerase II	20	406	0.68	7.53e-07	MNT,DDX5,CCND1,NR3C1,NOTCH2,RORA,E2F3,NOTCH1,PPARG,TAF6L,MED16,SP1,NR1I2,E2F2,PTEN,CDX2,CDKN1A,CREB1,ESR1,ENY2
GO:0006367	Transcription initiation from RNA polymerase II promoter	14	162	0.92	1.94e-07	CCND1,NR3C1,NOTCH2,RORA,E2F3,NOTCH1,PPARG,TAF6L,MED16,NR1I2,E2F2,PTEN,CDKN1A,ESR1
GO:0006351	Transcription, DNA-templated	22	567	0.58	6.62e-06	MNT,DDX5,CCND1,NR3C1,NOTCH2,RORA,E2F3,NOTCH1,PPARG,TAF6L,MED16,SP1,NR1I2,E2F1,E2F2,PTEN,SKI,CDX2,CDKN1A,CREB1,ESR1,ENY2
GO:0007179	Transforming growth factor beta receptor signaling pathway	7	98	0.84	0.0018	SMAD3,TGFBR2,SKI,NLK,CREB1,RHOA,SMAD5
GO:0007178	Transmembrane receptor protein serine/threonine kinase signaling pathway	12	195	0.78	4.75e-05	DDX5,MAPK14,SMAD3,TGFBR2,BMPR2,SKI,NLK,CREB1,RHOA,SMAD5,ACVR1B,RNF111
GO:0007169	Transmembrane receptor protein tyrosine kinase signaling pathway	14	518	0.42	0.014	COL1A1,MAPK14,GIGYF1,ELMO2,SPRED1,CRK,ROCK2,SHOC2,PTEN,FOXO1,FOXC1,RHOA,PIK3R1,TXNIP
GO:0006810	Transport	67	4353	0.18	0.0037	APOH,KLHL20,COL1A1,CCND1,CDKN1B,MAPK14,TMEM30A,SPARC,CANX,BCL2L2,RABGAP1L,EIF2S1,GNS,E2F3,ARCN1,ADD1,CPT1A,SCAMP2,HNRNPU,APP,ATP1B3,PPARG,ELMO2,IGF2BP1,ACOX1,CRK,HOOK3,DPYSL2,ARHGAP1,CLU,LASP1,NR1I2,HIP1,CAV1,HMGB1,E2F1,HTT,TGFBR2,QKI,CD47,ADAR,MCL1,GNAS,SURF4,ABCA1,CDX2,SLC5A3,AP1G1,PAFAH1B1,BCL2,CDKN1A,CREB1,ZFP36L1,ATP2B1,RHOA,PIK3R1,ENY2,HIF1A,KPNA2,SLC1A5,RAN,SLC38A1,B2M,LDLR,TXNIP,CLIP1,MYC
GO:0003186	Tricuspid valve morphogenesis	2	5	1.59	0.0233	TGFBR2,BMPR2
GO:0035295	Tube development	43	851	0.69	1.64e-15	ITGB8,MAPK14,SPARC,HES1,IGFBP5,SOX4,NOTCH2,RORA,GATA6,NOTCH1,ST14,FBXW7,ITGA5,SPRED1,SMAD3,CAV1,TGFBR2,ZEB1,QKI,PRKACB,PTEN,ATRX,BMPR2,ERRFI1,SKI,FOXC1,CDX2,BCL2,CDKN1A,ARHGAP35,CREB1,ZFP36L1,RHOA,CPS1,ESR1,ROBO1,DICER1,HIF1A,SMAD5,LDLR,ZEB2,CYP1B1,MYC
GO:0035148	Tube formation	9	147	0.78	0.00068	SOX4,NOTCH1,ST14,PRKACB,SKI,ARHGAP35,DICER1,HIF1A,ZEB2
GO:0035239	Tube morphogenesis	34	656	0.7	2.43e-12	ITGB8,MAPK14,HES1,SOX4,NOTCH2,RORA,GATA6,NOTCH1,ST14,FBXW7,ITGA5,SPRED1,SMAD3,CAV1,TGFBR2,ZEB1,QKI,PRKACB,PTEN,BMPR2,SKI,FOXC1,BCL2,ARHGAP35,ZFP36L1,RHOA,ESR1,ROBO1,DICER1,HIF1A,LDLR,ZEB2,CYP1B1,MYC
GO:0010992	Ubiquitin recycling	2	9	1.34	0.0495	UBE2S,FBXW7
GO:0001657	Ureteric bud development	6	86	0.83	0.0054	HES1,SMAD3,FOXC1,BCL2,SMAD5,MYC
GO:0001655	Urogenital system development	12	315	0.57	0.0024	HES1,SOX4,NOTCH2,NOTCH1,PLAG1,SMAD3,PTEN,FOXC1,BCL2,ESR1,SMAD5,MYC
GO:0097084	Vascular associated smooth muscle cell development	2	9	1.34	0.0495	HES1,NOTCH1
GO:0035886	Vascular associated smooth muscle cell differentiation	3	14	1.32	0.0088	HES1,GATA6,NOTCH1
GO:0048010	Vascular endothelial growth factor receptor signaling pathway	7	69	0.99	0.0003	MAPK14,ELMO2,CRK,ROCK2,FOXC1,RHOA,PIK3R1
GO:0003018	Vascular process in circulatory system	9	185	0.68	0.0029	ROCK2,CAV1,BMPR2,FOXC1,ARHGAP35,ATP2B1,RHOA,CPS1,SOD2
GO:0001944	Vasculature development	27	522	0.7	1.1e-09	ITGB8,COL1A1,MAPK14,HES1,SOX4,NOTCH2,MDM2,RORA,GATA6,NOTCH1,FBXW7,ITGA5,SPRED1,CAV1,TGFBR2,QKI,PTEN,BMPR2,ERRFI1,FOXO1,FOXC1,CDX2,ZFP36L1,ROBO1,HIF1A,LDLR,CYP1B1
GO:0001570	Vasculogenesis	8	72	1.03	5e-05	ITGB8,NOTCH1,FBXW7,SPRED1,CAV1,TGFBR2,QKI,ZFP36L1
GO:0060979	Vasculogenesis involved in coronary vascular morphogenesis	2	4	1.69	0.0178	NOTCH1,SPRED1
GO:0003281	Ventricular septum development	8	73	1.03	5.44e-05	HES1,SOX4,MDM2,NOTCH1,TGFBR2,MDM4,BMPR2,ROBO1
GO:0060412	Ventricular septum morphogenesis	6	42	1.14	0.00023	HES1,SOX4,NOTCH1,TGFBR2,BMPR2,ROBO1
GO:0016192	Vesicle-mediated transport	31	1805	0.22	0.0351	APOH,KLHL20,MAPK14,TMEM30A,SPARC,CANX,RABGAP1L,GNS,ARCN1,SCAMP2,APP,ELMO2,CRK,HOOK3,DPYSL2,ARHGAP1,CLU,HIP1,CAV1,HMGB1,HTT,TGFBR2,CD47,SURF4,ABCA1,CDX2,AP1G1,RHOA,PIK3R1,B2M,LDLR
GO:0016032	Viral process	24	776	0.48	6.74e-05	CANX,MDM2,SRCAP,FBXW7,HNRNPU,ITGA5,ROCK2,SP1,SMAD3,CAV1,HMGB1,E2F1,RBM38,AP1G1,CXCL12,DYRK1A,CREB1,RHOA,PIK3R1,KPNA2,SLC1A5,RAN,B2M,LDLR
GO:0016055	Wnt signaling pathway	10	351	0.44	0.0393	CCND1,WNT10B,CAV1,XIAP,PTEN,AGO1,NLK,CYLD,RHOA,CSNK1A1
GO:0042060	Wound healing	16	439	0.55	0.00041	APOH,COL1A1,SPARC,NOTCH2,GATA6,RHOC,ITGA5,SMAD3,MAFG,TGFBR2,PRKACB,GNAS,ARHGAP35,RHOA,PIK3R1,HIF1A
GO:0044319	Wound healing, spreading of cells	4	26	1.18	0.0038	RHOC,ITGA5,ARHGAP35,RHOA

## Sheet: MolFunc
# Term ID	Term description	Observed gene count	Background gene count	Strength	Dalse discovery rate	Matching proteins in your network (labels)
GO:0017002	Activin-activated receptor activity	3	8	1.56	0.009	TGFBR2,BMPR2,ACVR1B
GO:0034185	Apolipoprotein binding	3	18	1.21	0.0475	CANX,APP,ABCA1
GO:0051400	BH domain binding	3	12	1.39	0.0196	BCL2L2,MCL1,BCL2
GO:0005488	Binding	183	12516	0.15	1.8e-15	MNT,ASNS,APOH,KLHL20,APEX1,CAPN15,GABPB1,ITGB8,DDX5,COL1A1,CCND1,CDKN1B,MAPK14,SPARC,NR3C1,HES1,IGFBP5,SOX4,CANX,BCL2L2,MKNK2,RABGAP1L,KDM6B,EIF2S1,NOTCH2,GNS,MDM2,CCND2,MSMO1,RORA,SRCAP,E2F3,ZNF264,PTPN4,ARCN1,UBE2S,DNMT3A,ADD1,MSH3,CPT1A,CDK6,BNIP2,GATA6,MEF2D,CCT6A,NOTCH1,SPOPL,POU4F2,FBXW7,ZNF117,HNRNPU,APP,RHOC,ATP1B3,PPARG,ELMO2,IGF2BP1,NACC1,ACOX1,ITGA5,TAF6L,CFL2,SPRED1,RUNX1,CRK,MIDN,WNT…
GO:0097367	Carbohydrate derivative binding	38	2226	0.22	0.0492	ASNS,APOH,DDX5,MAPK14,MKNK2,GNS,SRCAP,UBE2S,MSH3,CDK6,CCT6A,HNRNPU,APP,RHOC,RUNX1,ROCK2,RHOBTB1,HMGB1,CHD4,TGFBR2,PRKACB,GNAS,ATRX,BMPR2,ABCA1,RND3,ARHGAP5,PAFAH1B1,DYRK1A,NLK,ARHGAP35,ATP2B1,RHOA,CPS1,CSNK1A1,DICER1,ACVR1B,RAN
GO:0043169	Cation binding	75	4242	0.24	3.94e-05	APEX1,CAPN15,COL1A1,SPARC,NR3C1,CANX,MKNK2,KDM6B,NOTCH2,GNS,MDM2,MSMO1,RORA,ZNF264,DNMT3A,BNIP2,GATA6,NOTCH1,ZNF117,APP,PPARG,ITGA5,RUNX1,ZNF431,ROCK2,LASP1,PLAG1,DNMT3B,SP1,SMAD3,FOXK2,NR1I2,RERE,CHD4,TGFBR2,DNMT1,RRM2,ADARB1,ZEB1,MDM4,ADAR,AMD1,PRKACB,GNAS,XIAP,ATRX,GLO1,BMPR2,ABCA1,BMI1,SKI,LONRF2,NLK,CDKN1A,ZNF12,ZFP36L1,CYLD,ATP2B1,CPS1,ESR1,ZBTB20,KLF6,RBM4B,KMT2A,DICER1,SMAD5,ACVR1B,SLC1A5…
GO:0050839	Cell adhesion molecule binding	16	538	0.46	0.0098	ITGB8,ADD1,APP,ITGA5,ARHGAP1,LASP1,LARP1,HMGB1,CD47,SERBP1,BMPR2,CXCL12,MPRIP,RDX,EIF4G2,RAN
GO:0003682	Chromatin binding	26	570	0.65	6.25e-08	MNT,APEX1,DDX5,KDM6B,DNMT3A,GATA6,NOTCH1,POU4F2,HNRNPU,PPARG,ZNF431,EZH2,DNMT3B,SMAD3,RERE,DNMT1,ZEB1,ATRX,BMI1,FOXO1,FOXC1,SATB2,ESR1,BAP1,ENY2,RAN
GO:0031490	Chromatin DNA binding	6	79	0.87	0.0111	APEX1,KDM6B,NOTCH1,HNRNPU,EZH2,SMAD3
GO:0000987	Cis-regulatory region sequence-specific DNA binding	37	701	0.71	5.31e-13	NR3C1,HES1,SOX4,KDM6B,RORA,E2F3,DNMT3A,GATA6,MEF2D,NOTCH1,POU4F2,ZNF117,HNRNPU,APP,PPARG,NACC1,RUNX1,ZNF431,EZH2,PLAG1,SP1,SMAD3,FOXK2,E2F1,MAFG,ZEB1,E2F2,AGO1,CDX2,CREB1,SATB2,ESR1,ZBTB20,KLF6,HIF1A,SMAD5,MYC
GO:0001046	Core promoter sequence-specific DNA binding	5	47	1.02	0.0098	NR3C1,APP,EZH2,AGO1,MYC
GO:0030332	Cyclin binding	4	31	1.1	0.0196	CDKN1B,CDK6,FBXW7,CDKN1A
GO:0008092	Cytoskeletal protein binding	23	973	0.36	0.0105	KLHL20,PTPN4,ADD1,HNRNPU,PPARG,CFL2,CRK,HOOK3,DPYSL2,CLU,ROCK2,PPP2R2A,LASP1,HIP1,HTT,BRCA2,AP1G1,MPRIP,PAFAH1B1,DYRK1A,RDX,RHOA,CLIP1
GO:0003886	DNA (cytosine-5-)-methyltransferase activity	3	3	1.99	0.0013	DNMT3A,DNMT3B,DNMT1
GO:0003677	DNA binding	67	2470	0.42	8.55e-12	MNT,APEX1,GABPB1,NR3C1,HES1,SOX4,KDM6B,RORA,SRCAP,E2F3,ZNF264,DNMT3A,MSH3,GATA6,MEF2D,NOTCH1,POU4F2,ZNF117,HNRNPU,APP,PPARG,NACC1,TAF6L,RUNX1,ZNF431,EZH2,PLAG1,DNMT3B,SP1,SMAD3,FOXK2,NR1I2,RERE,HMGB1,E2F1,SON,CHD4,MAFG,DNMT1,ZEB1,E2F2,ADAR,LCOR,AGO1,ATRX,FOXO1,BRCA2,FOXC1,CDX2,PURB,BCL2,ARHGAP35,ZNF12,CREB1,ZFP36L1,SATB2,ILF3,ESR1,ZBTB20,KLF6,KMT2A,DICER1,HIF1A,SMAD5,ZEB2,CASP8AP2,MYC
GO:0001216	DNA-binding transcription activator activity	24	452	0.71	1.78e-08	NR3C1,SOX4,E2F3,MEF2D,NOTCH1,POU4F2,RUNX1,PLAG1,SP1,SMAD3,FOXK2,NR1I2,E2F1,MAFG,E2F2,FOXO1,FOXC1,CREB1,SATB2,ESR1,KLF6,HIF1A,ZEB2,MYC
GO:0001228	DNA-binding transcription activator activity, RNA polymerase II-specific	23	449	0.7	7.68e-08	NR3C1,SOX4,E2F3,MEF2D,NOTCH1,POU4F2,RUNX1,PLAG1,SP1,SMAD3,FOXK2,NR1I2,MAFG,E2F2,FOXO1,FOXC1,CREB1,SATB2,ESR1,KLF6,HIF1A,ZEB2,MYC
GO:0003700	DNA-binding transcription factor activity	44	1238	0.54	1.03e-10	MNT,GABPB1,NR3C1,HES1,SOX4,RORA,E2F3,GATA6,MEF2D,NOTCH1,POU4F2,ZNF117,PPARG,BTG2,NACC1,RUNX1,EZH2,PLAG1,SP1,SMAD3,FOXK2,NR1I2,RERE,E2F1,MAFG,ZEB1,E2F2,LCOR,SKI,FOXO1,FOXC1,CDX2,PURB,CREB1,ZFP36L1,SATB2,ESR1,ZBTB20,KLF6,KMT2A,HIF1A,SMAD5,ZEB2,MYC
GO:0000981	DNA-binding transcription factor activity, RNA polymerase II-specific	42	1022	0.6	5.67e-12	MNT,NR3C1,HES1,SOX4,RORA,E2F3,GATA6,MEF2D,NOTCH1,POU4F2,PPARG,BTG2,NACC1,RUNX1,EZH2,PLAG1,SP1,SMAD3,FOXK2,NR1I2,RERE,E2F1,MAFG,ZEB1,E2F2,LCOR,SKI,FOXO1,FOXC1,CDX2,PURB,CREB1,ZFP36L1,SATB2,ESR1,ZBTB20,KLF6,KMT2A,HIF1A,SMAD5,ZEB2,MYC
GO:0140297	DNA-binding transcription factor binding	19	366	0.7	1.9e-06	APEX1,DDX5,MAPK14,NOTCH2,GATA6,MEF2D,PPARG,MED16,SP1,SMAD3,HMGB1,CHD4,SKI,BCL2,CREB1,ESR1,HIF1A,RAN,MYC
GO:0001227	DNA-binding transcription repressor activity, RNA polymerase II-specific	16	260	0.78	2.85e-06	MNT,NR3C1,HES1,POU4F2,PPARG,BTG2,NACC1,FOXK2,ZEB1,FOXO1,CDX2,PURB,ZBTB20,SMAD5,ZEB2,MYC
GO:0003690	Double-stranded DNA binding	46	1156	0.59	1.03e-12	MNT,APEX1,GABPB1,NR3C1,HES1,SOX4,KDM6B,RORA,E2F3,DNMT3A,MSH3,GATA6,MEF2D,NOTCH1,POU4F2,ZNF117,HNRNPU,APP,PPARG,NACC1,RUNX1,ZNF431,EZH2,PLAG1,SP1,SMAD3,FOXK2,NR1I2,HMGB1,E2F1,MAFG,ZEB1,E2F2,AGO1,FOXC1,CDX2,PURB,CREB1,SATB2,ESR1,ZBTB20,KLF6,KMT2A,HIF1A,SMAD5,MYC
GO:0003725	Double-stranded RNA binding	6	75	0.89	0.0097	HNRNPU,ADARB1,ADAR,AGO1,ILF3,DICER1
GO:0034452	Dynactin binding	3	12	1.39	0.0196	HOOK3,HTT,PAFAH1B1
GO:0070888	E-box binding	5	49	1	0.0107	HES1,PPARG,ZEB1,HIF1A,MYC
GO:0008047	Enzyme activator activity	14	520	0.42	0.0469	APOH,DAD1,RABGAP1L,BNIP2,APP,ATP1B3,ARHGAP1,CAV1,GNAS,ERRFI1,ARHGAP5,CDKN1A,ARHGAP35,CASP8AP2
GO:0019899	Enzyme binding	68	2239	0.47	9.46e-14	DDX5,COL1A1,CCND1,CDKN1B,MAPK14,NR3C1,HES1,RABGAP1L,NOTCH2,MDM2,CCND2,MSH3,GATA6,MEF2D,NOTCH1,SPOPL,FBXW7,HNRNPU,APP,ATP1B3,PPARG,ELMO2,NACC1,SPRED1,CRK,MIDN,ARHGAP1,CLU,ROCK2,BACE1,PPP2R2A,DNMT3B,SP1,SMAD3,CAV1,HMGB1,E2F1,HTT,FAS,CHD4,TGFBR2,MDM4,SHOC2,PRKACB,PTEN,AGO1,BMPR2,ABCA1,ERRFI1,SKI,FOXO1,BRCA2,AP1G1,PAFAH1B1,BCL2,RDX,NLK,CDKN1A,CREB1,CYLD,ESR1,PIK3R1,HIF1A,KPNA2,SMAD5,ACVR1B,LDLR,TXNIP
GO:0030234	Enzyme regulator activity	28	1044	0.42	0.00031	APOH,CCND1,CDKN1B,DAD1,RABGAP1L,CCND2,BNIP2,NOTCH1,FBXW7,APP,ATP1B3,SPRED1,ARHGAP1,PPP2R2A,CAV1,SHOC2,GNAS,XIAP,ERRFI1,SKI,ARHGAP5,CDKN1A,ARHGAP35,ESR1,PIK3R1,ZEB2,TXNIP,CASP8AP2
GO:1901363	Heterocyclic compound binding	111	5831	0.27	1.64e-11	MNT,ASNS,APEX1,GABPB1,DDX5,MAPK14,NR3C1,HES1,SOX4,CANX,MKNK2,KDM6B,EIF2S1,MDM2,RORA,SRCAP,E2F3,ZNF264,ARCN1,UBE2S,DNMT3A,ADD1,MSH3,CDK6,GATA6,MEF2D,CCT6A,NOTCH1,POU4F2,ZNF117,HNRNPU,APP,RHOC,PPARG,IGF2BP1,NACC1,ACOX1,TAF6L,RUNX1,ZNF431,ROCK2,EZH2,PLAG1,DNMT3B,SP1,SMAD3,FOXK2,NR1I2,LARP1,RERE,RHOBTB1,HMGB1,E2F1,RBM38,SON,CHD4,MAFG,TGFBR2,DNMT1,ADARB1,ZEB1,QKI,E2F2,ADAR,ACADSB,PRKACB,SERBP1,LCOR,GN…
GO:0042826	Histone deacetylase binding	9	114	0.89	0.00033	CCND1,HES1,MEF2D,NACC1,DNMT3B,SP1,CHD4,HIF1A,KPNA2
GO:0051427	Hormone receptor binding	8	188	0.62	0.0379	DDX5,PPARG,MED16,SMAD3,GNAS,ESR1,HIF1A,RAN
GO:0042802	Identical protein binding	40	1896	0.31	0.0007	ASNS,APOH,COL1A1,HES1,BCL2L2,MDM2,DNMT3A,ADD1,CPT1A,MEF2D,FBXW7,HNRNPU,APP,PPARG,RUNX1,HOOK3,DPYSL2,SP1,SMAD3,HIP1,CAV1,HTT,FAS,RRM2,MCL1,XIAP,PTEN,SKI,BRCA2,PAFAH1B1,BCL2,DYRK1A,CREB1,ESR1,ROBO1,KMT2A,SOD2,B2M,LDLR,CLIP1
GO:0005159	Insulin-like growth factor receptor binding	3	16	1.26	0.0374	CRK,GNAS,PIK3R1
GO:0043167	Ion binding	98	6188	0.19	3.88e-05	ASNS,APOH,APEX1,CAPN15,DDX5,COL1A1,MAPK14,SPARC,NR3C1,CANX,MKNK2,KDM6B,NOTCH2,GNS,MDM2,MSMO1,RORA,SRCAP,ZNF264,UBE2S,DNMT3A,MSH3,CDK6,BNIP2,GATA6,CCT6A,NOTCH1,ZNF117,HNRNPU,APP,RHOC,PPARG,ACOX1,ITGA5,RUNX1,ZNF431,ROCK2,LASP1,PLAG1,DNMT3B,SP1,SMAD3,FOXK2,NR1I2,HIP1,RERE,RHOBTB1,HMGB1,CHD4,TGFBR2,DNMT1,RRM2,ADARB1,ZEB1,MDM4,ADAR,ACADSB,AMD1,PRKACB,GNAS,XIAP,ATRX,GLO1,BMPR2,ABCA1,RND3,BMI1,SKI,ARHGA…
GO:0019900	Kinase binding	25	742	0.52	3.11e-05	CCND1,CDKN1B,MAPK14,NR3C1,CCND2,GATA6,ELMO2,SPRED1,CRK,MIDN,SMAD3,CAV1,E2F1,HTT,FAS,TGFBR2,PTEN,BMPR2,ERRFI1,SKI,CDKN1A,CYLD,ESR1,PIK3R1,HIF1A
GO:0046872	Metal ion binding	73	4160	0.23	7.92e-05	APEX1,CAPN15,COL1A1,SPARC,NR3C1,CANX,MKNK2,KDM6B,NOTCH2,GNS,MDM2,MSMO1,RORA,ZNF264,DNMT3A,BNIP2,GATA6,NOTCH1,ZNF117,APP,PPARG,ITGA5,RUNX1,ZNF431,ROCK2,LASP1,PLAG1,DNMT3B,SP1,SMAD3,FOXK2,NR1I2,RERE,CHD4,TGFBR2,DNMT1,RRM2,ADARB1,ZEB1,MDM4,ADAR,PRKACB,GNAS,XIAP,ATRX,GLO1,BMPR2,BMI1,SKI,LONRF2,NLK,CDKN1A,ZNF12,ZFP36L1,CYLD,ATP2B1,CPS1,ESR1,ZBTB20,KLF6,RBM4B,KMT2A,DICER1,SMAD5,ACVR1B,SLC1A5,RAN,SOD2,R…
GO:0098772	Molecular function regulator	82	3422	0.37	3.21e-12	MNT,APOH,APEX1,GABPB1,CCND1,CDKN1B,NR3C1,HES1,SOX4,DAD1,RABGAP1L,CCND2,RORA,SRCAP,E2F3,DNMT3A,BNIP2,GATA6,MEF2D,NOTCH1,POU4F2,FBXW7,ZNF117,HNRNPU,APP,ATP1B3,PPARG,BTG2,NACC1,TAF6L,SPRED1,RUNX1,WNT10B,ARHGAP1,EZH2,PPP2R2A,PLAG1,MED16,DNMT3B,SP1,SMAD3,FOXK2,NR1I2,RERE,CAV1,HMGB1,E2F1,MAFG,ZEB1,E2F2,SHOC2,LCOR,GNAS,XIAP,ERRFI1,SKI,FOXO1,FOXC1,CDX2,SLC5A3,ARHGAP5,PURB,CXCL12,BCL2,DYRK1A,CDKN1A,ARHGAP…
GO:0003730	mRNA 3-UTR binding	8	86	0.96	0.00036	DDX5,HNRNPU,IGF2BP1,LARP1,RBM38,SERBP1,ZFP36L1,ILF3
GO:0003729	mRNA binding	14	289	0.67	0.00021	DDX5,HNRNPU,IGF2BP1,LARP1,RBM38,ADARB1,QKI,SERBP1,METTL14,PURB,ZFP36L1,ILF3,RBM4B,EIF4G2
GO:0004879	Nuclear receptor activity	5	48	1.01	0.0104	NR3C1,RORA,PPARG,NR1I2,ESR1
GO:0003676	Nucleic acid binding	87	3947	0.33	2.42e-11	MNT,APEX1,GABPB1,DDX5,NR3C1,HES1,SOX4,CANX,KDM6B,EIF2S1,MDM2,RORA,SRCAP,E2F3,ZNF264,ARCN1,DNMT3A,ADD1,MSH3,GATA6,MEF2D,CCT6A,NOTCH1,POU4F2,ZNF117,HNRNPU,APP,PPARG,IGF2BP1,NACC1,TAF6L,RUNX1,ZNF431,ROCK2,EZH2,PLAG1,DNMT3B,SP1,SMAD3,FOXK2,NR1I2,LARP1,RERE,HMGB1,E2F1,RBM38,SON,CHD4,MAFG,DNMT1,ADARB1,ZEB1,QKI,E2F2,ADAR,SERBP1,LCOR,AGO1,ATRX,FOXO1,BRCA2,FOXC1,CDX2,METTL14,PURB,BCL2,RDX,ARHGAP35,ZNF12,C…
GO:0000166	Nucleotide binding	37	2119	0.23	0.041	ASNS,DDX5,MAPK14,MKNK2,SRCAP,UBE2S,MSH3,CDK6,CCT6A,HNRNPU,RHOC,ACOX1,RUNX1,ROCK2,RHOBTB1,CHD4,TGFBR2,DNMT1,ACADSB,PRKACB,GNAS,ATRX,BMPR2,ABCA1,RND3,CDX2,ARHGAP5,DYRK1A,NLK,ARHGAP35,ATP2B1,RHOA,CPS1,CSNK1A1,DICER1,ACVR1B,RAN
GO:0097159	Organic cyclic compound binding	112	5916	0.27	1.64e-11	MNT,ASNS,APEX1,GABPB1,DDX5,MAPK14,NR3C1,HES1,SOX4,CANX,MKNK2,KDM6B,EIF2S1,MDM2,RORA,SRCAP,E2F3,ZNF264,ARCN1,UBE2S,DNMT3A,ADD1,MSH3,CDK6,GATA6,MEF2D,CCT6A,NOTCH1,POU4F2,ZNF117,HNRNPU,APP,RHOC,PPARG,IGF2BP1,NACC1,ACOX1,TAF6L,RUNX1,ZNF431,ROCK2,EZH2,PLAG1,DNMT3B,SP1,SMAD3,FOXK2,NR1I2,LARP1,RERE,RHOBTB1,CAV1,HMGB1,E2F1,RBM38,SON,CHD4,MAFG,TGFBR2,DNMT1,ADARB1,ZEB1,QKI,E2F2,ADAR,ACADSB,PRKACB,SERBP1,LC…
GO:0019902	Phosphatase binding	10	194	0.7	0.0028	CDKN1B,MAPK14,PPARG,SPRED1,PPP2R2A,SMAD3,SHOC2,FOXO1,BCL2,PIK3R1
GO:0070878	Primary miRNA binding	3	10	1.47	0.0131	DDX5,EZH2,SMAD3
GO:1990841	Promoter-specific chromatin binding	7	61	1.05	0.00039	DDX5,POU4F2,HNRNPU,EZH2,DNMT1,BMI1,FOXC1
GO:0005515	Protein binding	138	7026	0.28	2.27e-17	MNT,ASNS,APOH,KLHL20,APEX1,ITGB8,DDX5,COL1A1,CCND1,CDKN1B,MAPK14,NR3C1,HES1,IGFBP5,CANX,BCL2L2,MKNK2,RABGAP1L,KDM6B,NOTCH2,MDM2,CCND2,RORA,SRCAP,E2F3,PTPN4,DNMT3A,ADD1,MSH3,CPT1A,CDK6,GATA6,MEF2D,CCT6A,NOTCH1,SPOPL,POU4F2,FBXW7,HNRNPU,APP,ATP1B3,PPARG,ELMO2,NACC1,ACOX1,ITGA5,TAF6L,CFL2,SPRED1,RUNX1,CRK,MIDN,WNT10B,HOOK3,DPYSL2,ARHGAP1,CLU,ROCK2,BACE1,PPP2R2A,LASP1,MED16,DNMT3B,SP1,SMAD3,NR1I2,LAR…
GO:0046983	Protein dimerization activity	26	1037	0.39	0.0019	MNT,HES1,BCL2L2,E2F3,ADD1,MEF2D,APP,TAF6L,RUNX1,CLU,SP1,SMAD3,HIP1,CAV1,E2F1,MAFG,RRM2,E2F2,MCL1,BCL2,PIK3R1,KMT2A,HIF1A,RAN,B2M,MYC
GO:0019904	Protein domain specific binding	29	716	0.6	7.68e-08	DDX5,HES1,BCL2L2,MDM2,CCT6A,APP,PPARG,ELMO2,ACOX1,CRK,ARHGAP1,SP1,SON,QKI,MCL1,PTEN,ATRX,BMI1,ERRFI1,SKI,ARHGAP5,BCL2,RDX,NLK,ATP2B1,RHOA,ROBO1,DICER1,HIF1A
GO:0046982	Protein heterodimerization activity	15	338	0.64	0.00026	BCL2L2,ADD1,MEF2D,APP,TAF6L,RUNX1,CLU,HIP1,CAV1,MAFG,MCL1,BCL2,PIK3R1,HIF1A,RAN
GO:0019901	Protein kinase binding	22	653	0.52	0.00014	CCND1,CDKN1B,MAPK14,NR3C1,CCND2,GATA6,ELMO2,SPRED1,CRK,SMAD3,CAV1,E2F1,TGFBR2,PTEN,BMPR2,ERRFI1,SKI,CDKN1A,CYLD,ESR1,PIK3R1,HIF1A
GO:0019903	Protein phosphatase binding	8	149	0.72	0.0105	CDKN1B,MAPK14,PPARG,PPP2R2A,SHOC2,FOXO1,BCL2,PIK3R1
GO:0044877	Protein-containing complex binding	37	1216	0.47	4.89e-07	APEX1,ITGB8,DDX5,CCND1,CDKN1B,SPARC,BCL2L2,EIF2S1,MDM2,UBE2S,ADD1,HNRNPU,APP,ITGA5,CFL2,CLU,EZH2,PPP2R2A,LASP1,SMAD3,LARP1,HIP1,CAV1,HMGB1,TGFBR2,GNAS,PTEN,ABCA1,CXCL12,MPRIP,PAFAH1B1,CDKN1A,CPS1,PIK3R1,ACVR1B,LDLR,MYC
GO:0035639	Purine ribonucleoside triphosphate binding	33	1799	0.25	0.0369	ASNS,DDX5,MAPK14,MKNK2,SRCAP,UBE2S,MSH3,CDK6,CCT6A,HNRNPU,RHOC,RUNX1,ROCK2,RHOBTB1,CHD4,TGFBR2,PRKACB,GNAS,ATRX,BMPR2,ABCA1,RND3,ARHGAP5,DYRK1A,NLK,ARHGAP35,ATP2B1,RHOA,CPS1,CSNK1A1,DICER1,ACVR1B,RAN
GO:0070491	Repressing transcription factor binding	8	73	1.03	0.00014	GATA6,PPARG,SP1,HMGB1,CHD4,SKI,BCL2,MYC
GO:0003723	RNA binding	35	1649	0.32	0.0023	APEX1,DDX5,NR3C1,SOX4,CANX,EIF2S1,MDM2,ARCN1,ADD1,CCT6A,HNRNPU,IGF2BP1,ROCK2,EZH2,SMAD3,LARP1,HMGB1,RBM38,SON,DNMT1,ADARB1,QKI,ADAR,SERBP1,AGO1,METTL14,PURB,RDX,ZFP36L1,ILF3,RBM4B,EIF4G2,DICER1,KPNA2,RAN
GO:0000978	RNA polymerase II cis-regulatory region sequence-specific DNA binding	34	672	0.69	8.55e-12	NR3C1,HES1,SOX4,KDM6B,RORA,DNMT3A,GATA6,MEF2D,NOTCH1,POU4F2,ZNF117,HNRNPU,APP,PPARG,NACC1,RUNX1,ZNF431,EZH2,PLAG1,SP1,SMAD3,FOXK2,MAFG,ZEB1,AGO1,CDX2,CREB1,SATB2,ESR1,ZBTB20,KLF6,HIF1A,SMAD5,MYC
GO:0001103	RNA polymerase II repressing transcription factor binding	4	35	1.05	0.0283	GATA6,PPARG,SP1,CHD4
GO:0000977	RNA polymerase II transcription regulatory region sequence-specific DNA binding	38	878	0.62	1.89e-11	MNT,NR3C1,HES1,SOX4,KDM6B,RORA,DNMT3A,GATA6,MEF2D,NOTCH1,POU4F2,ZNF117,HNRNPU,APP,PPARG,NACC1,RUNX1,ZNF431,EZH2,PLAG1,SP1,SMAD3,FOXK2,NR1I2,MAFG,ZEB1,AGO1,FOXC1,CDX2,PURB,CREB1,SATB2,ESR1,ZBTB20,KLF6,HIF1A,SMAD5,MYC
GO:0061629	RNA polymerase II-specific DNA-binding transcription factor binding	14	283	0.68	0.00017	APEX1,DDX5,MAPK14,NOTCH2,GATA6,PPARG,MED16,SP1,SMAD3,CHD4,CREB1,ESR1,HIF1A,RAN
GO:0043565	Sequence-specific DNA binding	50	1331	0.56	7.17e-13	MNT,APEX1,GABPB1,NR3C1,HES1,SOX4,KDM6B,RORA,E2F3,DNMT3A,GATA6,MEF2D,NOTCH1,POU4F2,ZNF117,HNRNPU,APP,PPARG,NACC1,RUNX1,ZNF431,EZH2,PLAG1,SP1,SMAD3,FOXK2,NR1I2,RERE,HMGB1,E2F1,MAFG,DNMT1,ZEB1,E2F2,AGO1,FOXO1,FOXC1,CDX2,PURB,BCL2,CREB1,SATB2,ESR1,ZBTB20,KLF6,KMT2A,HIF1A,SMAD5,ZEB2,MYC
GO:0046332	SMAD binding	8	75	1.02	0.00016	DDX5,SMAD3,TGFBR2,SKI,PURB,ACVR1B,RNF111,ZEB2
GO:0003707	Steroid hormone receptor activity	5	55	0.95	0.0168	NR3C1,RORA,PPARG,NR1I2,ESR1
GO:0032183	SUMO binding	3	15	1.29	0.0326	SERBP1,RNF111,CASP8AP2
GO:0003713	Transcription coactivator activity	15	316	0.66	0.00014	MNT,APEX1,SOX4,SRCAP,POU4F2,PPARG,TAF6L,MED16,NR1I2,RERE,HMGB1,ZEB1,FOXC1,DYRK1A,ENY2
GO:0001223	Transcription coactivator binding	6	27	1.34	8.36e-05	RORA,SMAD3,FOXO1,FOXC1,CREB1,ESR1
GO:0003712	Transcription coregulator activity	25	571	0.63	2.73e-07	MNT,APEX1,CCND1,SOX4,SRCAP,DNMT3A,POU4F2,HNRNPU,PPARG,TAF6L,EZH2,MED16,DNMT3B,SMAD3,NR1I2,RERE,HMGB1,ZEB1,SKI,FOXC1,CDX2,DYRK1A,CREB1,ENY2,CASP8AP2
GO:0003714	Transcription corepressor activity	13	236	0.73	0.00014	MNT,APEX1,CCND1,DNMT3A,POU4F2,HNRNPU,EZH2,DNMT3B,RERE,ZEB1,SKI,CDX2,CASP8AP2
GO:0008134	Transcription factor binding	36	672	0.72	7.17e-13	APEX1,DDX5,CCND1,MAPK14,HES1,NOTCH2,RORA,E2F3,DNMT3A,ADD1,GATA6,MEF2D,HNRNPU,PPARG,RUNX1,MED16,SP1,SMAD3,NR1I2,RERE,HMGB1,E2F1,CHD4,E2F2,SKI,FOXO1,FOXC1,PURB,BCL2,NLK,CREB1,ESR1,PIK3R1,HIF1A,RAN,MYC
GO:0140110	Transcription regulator activity	56	1657	0.52	7.17e-13	MNT,APEX1,GABPB1,CCND1,NR3C1,HES1,SOX4,RORA,SRCAP,E2F3,DNMT3A,GATA6,MEF2D,NOTCH1,POU4F2,ZNF117,HNRNPU,PPARG,BTG2,NACC1,TAF6L,RUNX1,EZH2,PLAG1,MED16,DNMT3B,SP1,SMAD3,FOXK2,NR1I2,RERE,HMGB1,E2F1,MAFG,ZEB1,E2F2,LCOR,SKI,FOXO1,FOXC1,CDX2,PURB,DYRK1A,CREB1,ZFP36L1,SATB2,ESR1,ZBTB20,KLF6,ENY2,KMT2A,HIF1A,SMAD5,ZEB2,CASP8AP2,MYC
GO:0000976	Transcription regulatory region sequence-specific DNA binding	44	1028	0.62	7.17e-13	MNT,GABPB1,NR3C1,HES1,SOX4,KDM6B,RORA,E2F3,DNMT3A,GATA6,MEF2D,NOTCH1,POU4F2,ZNF117,HNRNPU,APP,PPARG,NACC1,RUNX1,ZNF431,EZH2,PLAG1,SP1,SMAD3,FOXK2,NR1I2,HMGB1,E2F1,MAFG,ZEB1,E2F2,AGO1,FOXC1,CDX2,PURB,CREB1,SATB2,ESR1,ZBTB20,KLF6,KMT2A,HIF1A,SMAD5,MYC
GO:0046914	Transition metal ion binding	26	1076	0.37	0.0033	NR3C1,MDM2,MSMO1,RORA,GATA6,ZNF117,APP,PPARG,SMAD3,NR1I2,RERE,CHD4,DNMT1,RRM2,ZEB1,MDM4,GLO1,BMI1,SKI,CYLD,ESR1,RBM4B,KMT2A,SOD2,CYP1B1,CLIP1
GO:0031625	Ubiquitin protein ligase binding	15	296	0.69	7.16e-05	MDM2,SPOPL,FBXW7,CLU,SMAD3,PRKACB,SKI,FOXO1,BCL2,NLK,CDKN1A,HIF1A,SMAD5,ACVR1B,TXNIP
GO:0032182	Ubiquitin-like protein binding	6	95	0.79	0.0259	MDM2,FBXW7,SMAD3,SERBP1,RNF111,CASP8AP2
GO:0008270	Zinc ion binding	21	811	0.4	0.0068	NR3C1,MDM2,RORA,GATA6,ZNF117,PPARG,SMAD3,NR1I2,RERE,CHD4,DNMT1,ZEB1,MDM4,GLO1,BMI1,SKI,CYLD,ESR1,RBM4B,KMT2A,CLIP1

## Sheet: CellComp
# Term ID	Term description	Observed gene count	Background gene count	Strength	Dalse discovery rate	Matching proteins in your network (labels)
GO:1902494	Catalytic complex	31	1328	0.36	0.0012	KLHL20,DDX5,CCND1,CDKN1B,DAD1,KDM6B,CCND2,SRCAP,UBE2S,CDK6,SPOPL,FBXW7,HNRNPU,TAF6L,EZH2,PPP2R2A,RERE,CHD4,RRM2,SHOC2,GNAS,AGO1,BMI1,METTL14,CDKN1A,SATB2,PIK3R1,ENY2,KMT2A,DICER1,ACVR1B
GO:0005901	Caveola	5	78	0.8	0.044	ATP1B3,SPRED1,CAV1,TGFBR2,BMPR2
GO:0009986	Cell surface	22	824	0.41	0.0028	APOH,ITGB8,SPARC,NOTCH2,NOTCH1,HNRNPU,APP,ITGA5,CLU,BACE1,HMGB1,FAS,TGFBR2,CD47,BMPR2,ABCA1,CXCL12,ROBO1,ACVR1B,SLC38A1,B2M,LDLR
GO:0110165	Cellular anatomical entity	199	17788	0.04	8.59e-05	MNT,ASNS,APOH,KLHL20,APEX1,CAPN15,GABPB1,ITGB8,DDX5,COL1A1,CCND1,CDKN1B,MAPK14,TMEM30A,SPARC,NR3C1,HES1,IGFBP5,SOX4,CANX,BCL2L2,DAD1,MKNK2,RABGAP1L,KDM6B,EIF2S1,NOTCH2,GNS,MDM2,LAMC1,CCND2,MSMO1,RORA,VMP1,SRCAP,E2F3,ZNF264,PTPN4,ARCN1,UBE2S,DNMT3A,ADD1,MSH3,CPT1A,CDK6,BNIP2,SCAMP2,GATA6,MEF2D,CCT6A,NOTCH1,ST14,SPOPL,POU4F2,FBXW7,ZNF117,HNRNPU,APP,RHOC,ATP1B3,PPARG,ELMO2,IGF2BP1,BTG2,NACC1,ACOX1,I…
GO:0005813	Centrosome	16	565	0.44	0.0117	APEX1,CDK6,HNRNPU,HOOK3,ROCK2,PLAG1,E2F1,CHD4,PRKACB,SKI,BRCA2,PAFAH1B1,ZNF12,CYLD,CSNK1A1,CLIP1
GO:0000785	Chromatin	37	1220	0.47	3.64e-07	MNT,NR3C1,SOX4,KDM6B,CCND2,RORA,SRCAP,E2F3,DNMT3A,GATA6,MEF2D,POU4F2,PPARG,RUNX1,EZH2,SP1,SMAD3,FOXK2,NR1I2,HMGB1,E2F1,CHD4,DNMT1,ZEB1,E2F2,ATRX,FOXO1,FOXC1,CDX2,CREB1,SATB2,ESR1,KLF6,HIF1A,SMAD5,ZEB2,MYC
GO:0098687	Chromosomal region	11	318	0.53	0.0202	APEX1,DNMT3A,HNRNPU,EZH2,DNMT1,FBXO28,ATRX,BRCA2,PAFAH1B1,CSNK1A1,CLIP1
GO:0005694	Chromosome	45	1712	0.41	4.17e-07	MNT,APEX1,NR3C1,SOX4,KDM6B,CCND2,RORA,SRCAP,E2F3,DNMT3A,GATA6,MEF2D,POU4F2,HNRNPU,PPARG,RUNX1,EZH2,SP1,SMAD3,FOXK2,NR1I2,HMGB1,E2F1,CHD4,DNMT1,ZEB1,E2F2,FBXO28,ATRX,FOXO1,BRCA2,FOXC1,CDX2,PURB,PAFAH1B1,CREB1,SATB2,ESR1,KLF6,CSNK1A1,HIF1A,SMAD5,ZEB2,CLIP1,MYC
GO:0000775	Chromosome, centromeric region	8	193	0.61	0.0322	DNMT3A,HNRNPU,DNMT1,FBXO28,ATRX,PAFAH1B1,CSNK1A1,CLIP1
GO:0000307	Cyclin-dependent protein kinase holoenzyme complex	4	41	0.98	0.0327	CCND1,CCND2,CDK6,CDKN1A
GO:0005737	Cytoplasm	162	11428	0.14	3.11e-09	ASNS,APOH,KLHL20,APEX1,CAPN15,GABPB1,DDX5,COL1A1,CCND1,CDKN1B,MAPK14,TMEM30A,SPARC,NR3C1,HES1,IGFBP5,SOX4,CANX,BCL2L2,DAD1,MKNK2,RABGAP1L,EIF2S1,NOTCH2,GNS,MDM2,LAMC1,CCND2,MSMO1,VMP1,SRCAP,PTPN4,ARCN1,UBE2S,DNMT3A,ADD1,CPT1A,CDK6,BNIP2,SCAMP2,MEF2D,CCT6A,NOTCH1,SPOPL,POU4F2,FBXW7,HNRNPU,APP,RHOC,ATP1B3,PPARG,ELMO2,IGF2BP1,BTG2,NACC1,ACOX1,ITGA5,CFL2,SPRED1,CRK,MIDN,HOOK3,DPYSL2,ARHGAP1,CLU,ROCK2…
GO:0009898	Cytoplasmic side of plasma membrane	9	157	0.75	0.0028	PTPN4,HIP1,PTP4A1,GNAS,PTEN,ERRFI1,CYLD,ATP2B1,RHOA
GO:0005829	Cytosol	93	5193	0.24	1.75e-07	ASNS,KLHL20,CCND1,CDKN1B,MAPK14,NR3C1,BCL2L2,EIF2S1,MDM2,CCND2,PTPN4,ARCN1,UBE2S,ADD1,CDK6,BNIP2,CCT6A,NOTCH1,FBXW7,APP,RHOC,PPARG,ELMO2,IGF2BP1,BTG2,ACOX1,SPRED1,CRK,MIDN,HOOK3,DPYSL2,ARHGAP1,CLU,ROCK2,PPP2R2A,PLAG1,SMAD3,HIP1,RHOBTB1,ALDH9A1,HTT,FAS,RBM38,TGFBR2,RRM2,ADARB1,ZEB1,AMD1,MCL1,SHOC2,PRKACB,SERBP1,GNAS,XIAP,PTEN,SURF4,AGO1,GLO1,BMI1,ERRFI1,FOXO1,BRCA2,FOXC1,ARHGAP5,AP1G1,MPRIP,PAFAH1…
GO:0005788	Endoplasmic reticulum lumen	10	308	0.5	0.044	COL1A1,IGFBP5,CANX,LAMC1,APP,CLU,BACE1,TGOLN2,DNAJB11,B2M
GO:0000791	Euchromatin	4	39	1	0.0295	DNMT3A,POU4F2,SP1,CREB1
GO:0070062	Extracellular exosome	37	2099	0.23	0.0281	APOH,ITGB8,DDX5,CANX,EIF2S1,GNS,LAMC1,SCAMP2,CCT6A,APP,RHOC,ATP1B3,BTG2,TAF6L,CFL2,CRK,DPYSL2,ARHGAP1,CLU,ALDH9A1,FAS,CD47,PRKACB,SERBP1,GNAS,GLO1,CXCL12,PAFAH1B1,RDX,ATP2B1,RHOA,DICER1,SLC1A5,RAN,SOD2,SLC38A1,B2M
GO:0000118	Histone deacetylase complex	5	65	0.87	0.0254	SRCAP,TAF6L,RERE,CHD4,SATB2
GO:0043657	Host cell	11	256	0.62	0.0045	CCND1,NR3C1,CCND2,RORA,PPARG,NR1I2,MAFG,ESR1,KPNA2,RAN,MYC
GO:0042025	Host cell nucleus	10	190	0.71	0.0024	CCND1,NR3C1,CCND2,RORA,PPARG,NR1I2,MAFG,ESR1,KPNA2,MYC
GO:0005622	Intracellular	194	14276	0.12	2.48e-16	MNT,ASNS,APOH,KLHL20,APEX1,CAPN15,GABPB1,DDX5,COL1A1,CCND1,CDKN1B,MAPK14,TMEM30A,SPARC,NR3C1,HES1,IGFBP5,SOX4,CANX,BCL2L2,DAD1,MKNK2,RABGAP1L,KDM6B,EIF2S1,NOTCH2,GNS,MDM2,LAMC1,CCND2,MSMO1,RORA,VMP1,SRCAP,E2F3,ZNF264,PTPN4,ARCN1,UBE2S,DNMT3A,ADD1,MSH3,CPT1A,CDK6,BNIP2,SCAMP2,GATA6,MEF2D,CCT6A,NOTCH1,SPOPL,POU4F2,FBXW7,ZNF117,HNRNPU,APP,RHOC,ATP1B3,PPARG,ELMO2,IGF2BP1,BTG2,NACC1,ACOX1,ITGA5,TAF6L,…
GO:0043231	Intracellular membrane-bounded organelle	169	10761	0.18	5.82e-16	MNT,KLHL20,APEX1,GABPB1,DDX5,COL1A1,CCND1,CDKN1B,MAPK14,TMEM30A,SPARC,NR3C1,HES1,IGFBP5,SOX4,CANX,BCL2L2,DAD1,MKNK2,RABGAP1L,KDM6B,EIF2S1,NOTCH2,GNS,MDM2,LAMC1,CCND2,MSMO1,RORA,VMP1,SRCAP,E2F3,ZNF264,PTPN4,ARCN1,UBE2S,DNMT3A,ADD1,MSH3,CPT1A,CDK6,BNIP2,SCAMP2,GATA6,MEF2D,NOTCH1,SPOPL,POU4F2,FBXW7,ZNF117,HNRNPU,APP,PPARG,IGF2BP1,BTG2,NACC1,ACOX1,ITGA5,TAF6L,CFL2,SPRED1,RUNX1,CRK,MIDN,MSANTD4,HOOK3,…
GO:0043232	Intracellular non-membrane-bounded organelle	91	4880	0.26	4.82e-08	MNT,KLHL20,APEX1,GABPB1,DDX5,MAPK14,NR3C1,SOX4,CANX,KDM6B,EIF2S1,MDM2,CCND2,RORA,VMP1,SRCAP,E2F3,PTPN4,DNMT3A,ADD1,CDK6,GATA6,MEF2D,CCT6A,POU4F2,FBXW7,HNRNPU,APP,PPARG,IGF2BP1,CFL2,RUNX1,CRK,MIDN,HOOK3,DPYSL2,ROCK2,EZH2,LASP1,PLAG1,SP1,SMAD3,FOXK2,NR1I2,LARP1,HIP1,CAV1,HMGB1,E2F1,HTT,CHD4,DNMT1,ADARB1,ZEB1,E2F2,FBXO28,ADAR,PTP4A1,PRKACB,AGO1,ATRX,SKI,FOXO1,BRCA2,FOXC1,CDX2,PURB,MPRIP,PAFAH1B1,DYR…
GO:0043229	Intracellular organelle	182	12528	0.15	1.32e-15	MNT,APOH,KLHL20,APEX1,GABPB1,DDX5,COL1A1,CCND1,CDKN1B,MAPK14,TMEM30A,SPARC,NR3C1,HES1,IGFBP5,SOX4,CANX,BCL2L2,DAD1,MKNK2,RABGAP1L,KDM6B,EIF2S1,NOTCH2,GNS,MDM2,LAMC1,CCND2,MSMO1,RORA,VMP1,SRCAP,E2F3,ZNF264,PTPN4,ARCN1,UBE2S,DNMT3A,ADD1,MSH3,CPT1A,CDK6,BNIP2,SCAMP2,GATA6,MEF2D,CCT6A,NOTCH1,SPOPL,POU4F2,FBXW7,ZNF117,HNRNPU,APP,ATP1B3,PPARG,IGF2BP1,BTG2,NACC1,ACOX1,ITGA5,TAF6L,CFL2,SPRED1,RUNX1,CRK,M…
GO:0070013	Intracellular organelle lumen	125	5857	0.32	5.14e-18	MNT,APOH,KLHL20,APEX1,GABPB1,DDX5,COL1A1,CCND1,CDKN1B,MAPK14,SPARC,NR3C1,HES1,IGFBP5,SOX4,CANX,MKNK2,KDM6B,NOTCH2,GNS,MDM2,LAMC1,CCND2,RORA,VMP1,SRCAP,E2F3,PTPN4,UBE2S,DNMT3A,ADD1,MSH3,CDK6,GATA6,MEF2D,NOTCH1,POU4F2,FBXW7,HNRNPU,APP,PPARG,IGF2BP1,NACC1,ACOX1,TAF6L,CFL2,SPRED1,RUNX1,MIDN,CLU,BACE1,EZH2,PPP2R2A,PLAG1,MED16,DNMT3B,SP1,SMAD3,FOXK2,NR1I2,RERE,HMGB1,E2F1,HTT,FAS,SON,CHD4,MAFG,DNMT1,ADA…
GO:0045121	Membrane raft	12	324	0.56	0.0073	ADD1,APP,ATP1B3,SPRED1,CRK,BACE1,CAV1,FAS,TGFBR2,BMPR2,ABCA1,ATP2B1
GO:0043227	Membrane-bounded organelle	181	12427	0.15	1.87e-15	MNT,APOH,KLHL20,APEX1,GABPB1,ITGB8,DDX5,COL1A1,CCND1,CDKN1B,MAPK14,TMEM30A,SPARC,NR3C1,HES1,IGFBP5,SOX4,CANX,BCL2L2,DAD1,MKNK2,RABGAP1L,KDM6B,EIF2S1,NOTCH2,GNS,MDM2,LAMC1,CCND2,MSMO1,RORA,VMP1,SRCAP,E2F3,ZNF264,PTPN4,ARCN1,UBE2S,DNMT3A,ADD1,MSH3,CPT1A,CDK6,BNIP2,SCAMP2,GATA6,MEF2D,CCT6A,NOTCH1,SPOPL,POU4F2,FBXW7,ZNF117,HNRNPU,APP,RHOC,ATP1B3,PPARG,IGF2BP1,BTG2,NACC1,ACOX1,ITGA5,TAF6L,CFL2,SPRED1,…
GO:0005815	Microtubule organizing center	20	761	0.41	0.0063	APEX1,NR3C1,CDK6,HNRNPU,HOOK3,ROCK2,PLAG1,E2F1,HTT,CHD4,PRKACB,SKI,BRCA2,PAFAH1B1,ARHGAP35,ZNF12,CYLD,CSNK1A1,RAN,CLIP1
GO:0016604	Nuclear body	25	789	0.49	6.66e-05	KLHL20,APEX1,MAPK14,NR3C1,MKNK2,SRCAP,ADD1,POU4F2,HNRNPU,PLAG1,NR1I2,FAS,SON,PTEN,ATRX,BMI1,SKI,DYRK1A,CDKN1A,ZBTB20,CSNK1A1,RBM4B,HIF1A,RNF111,CASP8AP2
GO:0000790	Nuclear chromatin	35	1048	0.51	1.08e-07	MNT,NR3C1,SOX4,KDM6B,RORA,SRCAP,E2F3,DNMT3A,GATA6,MEF2D,POU4F2,PPARG,RUNX1,EZH2,SP1,SMAD3,FOXK2,NR1I2,HMGB1,E2F1,CHD4,ZEB1,E2F2,ATRX,FOXO1,FOXC1,CDX2,CREB1,SATB2,ESR1,KLF6,HIF1A,SMAD5,ZEB2,MYC
GO:0000228	Nuclear chromosome	39	1256	0.48	8.33e-08	MNT,APEX1,NR3C1,SOX4,KDM6B,RORA,SRCAP,E2F3,DNMT3A,GATA6,MEF2D,POU4F2,HNRNPU,PPARG,RUNX1,EZH2,SP1,SMAD3,FOXK2,NR1I2,HMGB1,E2F1,CHD4,ZEB1,E2F2,ATRX,FOXO1,BRCA2,FOXC1,CDX2,PURB,CREB1,SATB2,ESR1,KLF6,HIF1A,SMAD5,ZEB2,MYC
GO:0031981	Nuclear lumen	110	4733	0.35	1.03e-17	MNT,KLHL20,APEX1,GABPB1,DDX5,CCND1,CDKN1B,MAPK14,SPARC,NR3C1,HES1,SOX4,MKNK2,KDM6B,NOTCH2,MDM2,CCND2,RORA,VMP1,SRCAP,E2F3,PTPN4,UBE2S,DNMT3A,ADD1,MSH3,CDK6,GATA6,MEF2D,NOTCH1,POU4F2,FBXW7,HNRNPU,PPARG,IGF2BP1,NACC1,TAF6L,CFL2,SPRED1,RUNX1,MIDN,EZH2,PPP2R2A,PLAG1,MED16,DNMT3B,SP1,SMAD3,FOXK2,NR1I2,RERE,HMGB1,E2F1,HTT,FAS,SON,CHD4,MAFG,DNMT1,ADARB1,ZEB1,E2F2,MDM4,ADAR,MCL1,SHOC2,PRKACB,LCOR,XIAP,PT…
GO:0005654	Nucleoplasm	105	3973	0.41	4.3e-20	MNT,KLHL20,APEX1,GABPB1,DDX5,CCND1,CDKN1B,MAPK14,NR3C1,HES1,SOX4,MKNK2,KDM6B,NOTCH2,MDM2,CCND2,RORA,SRCAP,E2F3,PTPN4,UBE2S,DNMT3A,ADD1,MSH3,CDK6,GATA6,MEF2D,NOTCH1,POU4F2,FBXW7,HNRNPU,PPARG,IGF2BP1,NACC1,TAF6L,SPRED1,RUNX1,EZH2,PPP2R2A,PLAG1,MED16,DNMT3B,SP1,SMAD3,FOXK2,NR1I2,RERE,HMGB1,E2F1,HTT,FAS,SON,CHD4,MAFG,DNMT1,ADARB1,ZEB1,E2F2,MDM4,ADAR,MCL1,SHOC2,PRKACB,LCOR,XIAP,PTEN,AGO1,ATRX,GLO1,BMP…
GO:0005634	Nucleus	140	7390	0.27	2.38e-17	MNT,KLHL20,APEX1,GABPB1,DDX5,CCND1,CDKN1B,MAPK14,SPARC,NR3C1,HES1,SOX4,MKNK2,RABGAP1L,KDM6B,EIF2S1,NOTCH2,MDM2,CCND2,RORA,VMP1,SRCAP,E2F3,ZNF264,PTPN4,UBE2S,DNMT3A,ADD1,MSH3,CDK6,BNIP2,GATA6,MEF2D,NOTCH1,SPOPL,POU4F2,FBXW7,ZNF117,HNRNPU,APP,PPARG,IGF2BP1,BTG2,NACC1,TAF6L,CFL2,SPRED1,RUNX1,CRK,MIDN,MSANTD4,ZNF431,CLU,ROCK2,EZH2,PPP2R2A,PLAG1,MED16,DNMT3B,SP1,SMAD3,FOXK2,NR1I2,HIP1,RERE,HMGB1,E2F1,…
GO:0043226	Organelle	186	13515	0.13	1.14e-13	MNT,APOH,KLHL20,APEX1,GABPB1,ITGB8,DDX5,COL1A1,CCND1,CDKN1B,MAPK14,TMEM30A,SPARC,NR3C1,HES1,IGFBP5,SOX4,CANX,BCL2L2,DAD1,MKNK2,RABGAP1L,KDM6B,EIF2S1,NOTCH2,GNS,MDM2,LAMC1,CCND2,MSMO1,RORA,VMP1,SRCAP,E2F3,ZNF264,PTPN4,ARCN1,UBE2S,DNMT3A,ADD1,MSH3,CPT1A,CDK6,BNIP2,SCAMP2,GATA6,MEF2D,CCT6A,NOTCH1,SPOPL,POU4F2,FBXW7,ZNF117,HNRNPU,APP,RHOC,ATP1B3,PPARG,IGF2BP1,BTG2,NACC1,ACOX1,ITGA5,TAF6L,CFL2,SPRED1,…
GO:0048471	Perinuclear region of cytoplasm	22	727	0.47	0.00059	KLHL20,APEX1,SRCAP,BNIP2,FBXW7,APP,PPARG,IGF2BP1,ARHGAP1,CLU,CAV1,HTT,PRKACB,SERBP1,GNAS,ABCA1,SLC5A3,PAFAH1B1,CDKN1A,CYLD,PIK3R1,DICER1
GO:0034358	Plasma lipoprotein particle	4	38	1.01	0.0281	APOH,APP,CLU,LDLR
GO:0044853	Plasma membrane raft	6	109	0.73	0.0327	ADD1,ATP1B3,SPRED1,CAV1,TGFBR2,BMPR2
GO:0016605	PML body	7	101	0.83	0.0053	KLHL20,MKNK2,PTEN,ATRX,SKI,RNF111,CASP8AP2
GO:0032991	Protein-containing complex	105	5073	0.3	3.8e-13	APOH,KLHL20,APEX1,ITGB8,DDX5,COL1A1,CCND1,CDKN1B,NR3C1,HES1,IGFBP5,SOX4,CANX,BCL2L2,DAD1,KDM6B,EIF2S1,NOTCH2,MDM2,LAMC1,CCND2,SRCAP,E2F3,ARCN1,UBE2S,ADD1,MSH3,CDK6,GATA6,CCT6A,GIGYF1,NOTCH1,SPOPL,POU4F2,FBXW7,HNRNPU,APP,ATP1B3,PPARG,IGF2BP1,ITGA5,TAF6L,RUNX1,CRK,HOOK3,CLU,EZH2,PPP2R2A,MED16,SP1,SMAD3,NR1I2,RERE,CAV1,HMGB1,E2F1,HTT,FAS,RBM38,CHD4,WDR37,TGFBR2,RRM2,E2F2,ADAR,MCL1,SHOC2,PRKACB,GNAS,…
GO:0090575	RNA polymerase II transcription regulator complex	10	163	0.78	0.00078	E2F3,PPARG,TAF6L,RUNX1,SMAD3,NR1I2,E2F1,E2F2,CREB1,HIF1A
GO:1902554	Serine/threonine protein kinase complex	5	78	0.8	0.044	CCND1,CCND2,CDK6,CDKN1A,ACVR1B
GO:0098552	Side of membrane	18	531	0.52	0.00089	CANX,PTPN4,ITGA5,HIP1,FAS,TGFBR2,PTP4A1,GNAS,PTEN,ABCA1,ERRFI1,CXCL12,CYLD,ATP2B1,RHOA,SLC38A1,B2M,LDLR
GO:0005667	Transcription regulator complex	22	431	0.7	1.38e-07	APEX1,CCND1,SOX4,E2F3,GATA6,POU4F2,PPARG,TAF6L,RUNX1,SP1,SMAD3,NR1I2,HMGB1,E2F1,CHD4,E2F2,SKI,CDX2,CREB1,SATB2,HIF1A,SMAD5
GO:0017053	Transcription repressor complex	6	76	0.89	0.0075	CCND1,SP1,HMGB1,CHD4,SKI,CDX2
GO:1990234	Transferase complex	19	752	0.39	0.0128	KLHL20,CCND1,CDKN1B,DAD1,KDM6B,CCND2,UBE2S,CDK6,SPOPL,FBXW7,TAF6L,EZH2,BMI1,METTL14,CDKN1A,PIK3R1,ENY2,KMT2A,ACVR1B
GO:0031982	Vesicle	60	3879	0.18	0.0176	APOH,ITGB8,DDX5,COL1A1,CDKN1B,MAPK14,TMEM30A,SPARC,CANX,RABGAP1L,EIF2S1,GNS,MDM2,LAMC1,ARCN1,SCAMP2,CCT6A,NOTCH1,APP,RHOC,ATP1B3,BTG2,ITGA5,TAF6L,CFL2,CRK,DPYSL2,ARHGAP1,CLU,BACE1,HIP1,CAV1,HMGB1,ALDH9A1,HTT,FAS,CD47,PTP4A1,PRKACB,SERBP1,GNAS,SURF4,GLO1,ABCA1,BRCA2,AP1G1,CXCL12,PAFAH1B1,RDX,TGOLN2,ATP2B1,RHOA,DICER1,SLC1A5,RAN,SOD2,SLC38A1,B2M,LDLR,CLIP1
GO:0098805	Whole membrane	32	1715	0.26	0.0269	TMEM30A,SPARC,BCL2L2,MDM2,VMP1,ARCN1,ADD1,CPT1A,SCAMP2,APP,ATP1B3,ACOX1,SPRED1,CRK,ARHGAP1,BACE1,HIP1,CAV1,FAS,TGFBR2,CD47,MCL1,SURF4,BMPR2,ABCA1,AP1G1,BCL2,TGOLN2,ATP2B1,RHOA,B2M,LDLR

## Sheet: KEGGPath
#term ID	term description	observed gene count	background gene count	strength	false discovery rate	matching proteins in your network (labels)
hsa05221	Acute myeloid leukemia	4	66	0.77	0.0218	CCND1,RUNX1,PIK3R1,MYC
hsa04520	Adherens junction	4	67	0.76	0.0221	SMAD3,TGFBR2,NLK,RHOA
hsa04261	Adrenergic signaling in cardiomyocytes	8	147	0.72	0.0013	MAPK14,ATP1B3,PPP2R2A,PRKACB,GNAS,BCL2,CREB1,ATP2B1
hsa04933	AGE-RAGE signaling pathway in diabetic complications	9	98	0.95	1.55e-05	COL1A1,CCND1,CDKN1B,MAPK14,SMAD3,TGFBR2,FOXO1,BCL2,PIK3R1
hsa04925	Aldosterone synthesis and secretion	6	95	0.79	0.0034	ATP1B3,PRKACB,GNAS,CREB1,ATP2B1,LDLR
hsa05146	Amoebiasis	5	100	0.69	0.018	COL1A1,LAMC1,PRKACB,GNAS,PIK3R1
hsa04152	AMPK signaling pathway	7	120	0.75	0.0021	CCND1,CPT1A,PPARG,PPP2R2A,FOXO1,CREB1,PIK3R1
hsa04210	Apoptosis	6	132	0.65	0.0122	EIF2S1,FAS,MCL1,XIAP,BCL2,PIK3R1
hsa04140	Autophagy - animal	8	130	0.78	0.0007	EIF2S1,VMP1,HMGB1,PRKACB,PTEN,BCL2,PIK3R1,HIF1A
hsa04360	Axon guidance	8	177	0.64	0.0035	CFL2,DPYSL2,ROCK2,BMPR2,CXCL12,RHOA,ROBO1,PIK3R1
hsa05100	Bacterial invasion of epithelial cells	6	70	0.92	0.00095	ELMO2,ITGA5,CRK,CAV1,RHOA,PIK3R1
hsa04976	Bile secretion	4	89	0.64	0.0485	ATP1B3,PRKACB,GNAS,LDLR
hsa05219	Bladder cancer	7	41	1.22	5.87e-06	CCND1,MDM2,E2F3,E2F1,E2F2,CDKN1A,MYC
hsa05224	Breast cancer	16	145	1.03	3.73e-10	CCND1,HES1,NOTCH2,E2F3,CDK6,NOTCH1,WNT10B,SP1,E2F1,E2F2,PTEN,BRCA2,CDKN1A,ESR1,PIK3R1,MYC
hsa04625	C-type lectin receptor signaling pathway	5	102	0.68	0.019	MAPK14,MDM2,CYLD,RHOA,PIK3R1
hsa04024	cAMP signaling pathway	9	208	0.62	0.0024	ATP1B3,ACOX1,ROCK2,PRKACB,GNAS,CREB1,ATP2B1,RHOA,PIK3R1
hsa04110	Cell cycle	11	120	0.95	1.53e-06	CCND1,CDKN1B,MDM2,CCND2,E2F3,CDK6,SMAD3,E2F1,E2F2,CDKN1A,MYC
hsa04218	Cellular senescence	16	150	1.02	5.3e-10	CCND1,MAPK14,MDM2,CCND2,E2F3,CDK6,SMAD3,E2F1,TGFBR2,E2F2,PTEN,FOXO1,CDKN1A,ZFP36L1,PIK3R1,MYC
hsa05230	Central carbon metabolism in cancer	5	69	0.85	0.0049	PTEN,PIK3R1,HIF1A,SLC1A5,MYC
hsa04022	cGMP-PKG signaling pathway	6	162	0.56	0.0272	MEF2D,ATP1B3,ROCK2,CREB1,ATP2B1,RHOA
hsa05142	Chagas disease	6	99	0.77	0.0039	MAPK14,PPP2R2A,FAS,TGFBR2,GNAS,PIK3R1
hsa04062	Chemokine signaling pathway	6	186	0.5	0.0462	CRK,ROCK2,PRKACB,CXCL12,RHOA,PIK3R1
hsa04979	Cholesterol metabolism	3	48	0.78	0.0485	APOH,ABCA1,LDLR
hsa05220	Chronic myeloid leukemia	14	75	1.26	2.11e-11	CCND1,CDKN1B,MDM2,E2F3,CDK6,RUNX1,CRK,SMAD3,E2F1,TGFBR2,E2F2,CDKN1A,PIK3R1,MYC
hsa05030	Cocaine addiction	3	49	0.78	0.0499	PRKACB,GNAS,CREB1
hsa05210	Colorectal cancer	9	82	1.03	4.3e-06	CCND1,MSH3,SMAD3,TGFBR2,BCL2,CDKN1A,RHOA,PIK3R1,MYC
hsa04927	Cortisol synthesis and secretion	5	65	0.87	0.0039	SP1,PRKACB,GNAS,CREB1,LDLR
hsa04934	Cushing syndrome	14	153	0.95	3.71e-08	CCND1,CDKN1B,E2F3,CDK6,WNT10B,SP1,E2F1,E2F2,PRKACB,GNAS,CDKN1A,CREB1,KMT2A,LDLR
hsa00270	Cysteine and methionine metabolism	4	49	0.9	0.0092	DNMT3A,DNMT3B,DNMT1,AMD1
hsa04728	Dopaminergic synapse	5	128	0.58	0.04	MAPK14,PPP2R2A,PRKACB,GNAS,CREB1
hsa04512	ECM-receptor interaction	5	88	0.74	0.0112	ITGB8,COL1A1,LAMC1,ITGA5,CD47
hsa04961	Endocrine and other factor-regulated calcium reabsorption	5	53	0.96	0.002	ATP1B3,PRKACB,GNAS,ATP2B1,ESR1
hsa01522	Endocrine resistance	16	95	1.21	2.8e-12	CCND1,CDKN1B,MAPK14,NOTCH2,MDM2,E2F3,NOTCH1,SP1,E2F1,E2F2,PRKACB,GNAS,BCL2,CDKN1A,ESR1,PIK3R1
hsa05213	Endometrial cancer	5	57	0.93	0.0025	CCND1,PTEN,CDKN1A,PIK3R1,MYC
hsa05169	Epstein-Barr virus infection	16	193	0.91	1.17e-08	CCND1,CDKN1B,MAPK14,HES1,MDM2,CCND2,E2F3,CDK6,E2F1,FAS,E2F2,BCL2,CDKN1A,PIK3R1,B2M,MYC
hsa04012	ErbB signaling pathway	5	83	0.77	0.0092	CDKN1B,CRK,CDKN1A,PIK3R1,MYC
hsa04915	Estrogen signaling pathway	7	133	0.71	0.0034	SP1,PRKACB,GNAS,BCL2,CREB1,ESR1,PIK3R1
hsa00071	Fatty acid degradation	4	42	0.97	0.006	CPT1A,ACOX1,ALDH9A1,ACADSB
hsa05418	Fluid shear stress and atherosclerosis	6	130	0.65	0.0115	MAPK14,CAV1,BMPR2,BCL2,RHOA,PIK3R1
hsa04510	Focal adhesion	16	198	0.9	1.54e-08	ITGB8,COL1A1,CCND1,LAMC1,CCND2,ITGA5,CRK,ROCK2,CAV1,XIAP,PTEN,ARHGAP5,BCL2,ARHGAP35,RHOA,PIK3R1
hsa04068	FoxO signaling pathway	13	127	1	3.86e-08	CCND1,CDKN1B,MAPK14,MDM2,CCND2,SMAD3,TGFBR2,PTEN,FOXO1,NLK,CDKN1A,PIK3R1,SOD2
hsa05226	Gastric cancer	13	144	0.94	1.48e-07	CCND1,CDKN1B,E2F3,WNT10B,SMAD3,E2F1,TGFBR2,E2F2,CDX2,BCL2,CDKN1A,PIK3R1,MYC
hsa05214	Glioma	9	72	1.09	1.97e-06	CCND1,MDM2,E2F3,CDK6,E2F1,E2F2,PTEN,CDKN1A,PIK3R1
hsa04922	Glucagon signaling pathway	5	101	0.68	0.0185	CPT1A,PRKACB,GNAS,FOXO1,CREB1
hsa04935	Growth hormone synthesis, secretion and action	6	118	0.69	0.0078	MAPK14,CRK,PRKACB,GNAS,CREB1,PIK3R1
hsa04340	Hedgehog signaling pathway	5	47	1.02	0.0013	CCND1,CCND2,SPOPL,PRKACB,BCL2
hsa05161	Hepatitis B	12	159	0.87	2.44e-06	MAPK14,E2F3,SMAD3,E2F1,FAS,TGFBR2,E2F2,BCL2,CDKN1A,CREB1,PIK3R1,MYC
hsa05160	Hepatitis C	12	156	0.87	2.09e-06	CCND1,EIF2S1,E2F3,CDK6,PPP2R2A,E2F1,FAS,E2F2,CDKN1A,PIK3R1,LDLR,MYC
hsa05225	Hepatocellular carcinoma	12	160	0.86	2.5e-06	CCND1,E2F3,CDK6,WNT10B,SMAD3,E2F1,TGFBR2,E2F2,PTEN,CDKN1A,PIK3R1,MYC
hsa04066	HIF-1 signaling pathway	6	106	0.74	0.005	CDKN1B,MKNK2,BCL2,CDKN1A,PIK3R1,HIF1A
hsa04390	Hippo signaling pathway	8	153	0.71	0.0017	CCND1,CCND2,WNT10B,PPP2R2A,SMAD3,TGFBR2,BMPR2,MYC
hsa05163	Human cytomegalovirus infection	20	218	0.95	2.69e-11	CCND1,MAPK14,MDM2,E2F3,CDK6,CRK,ROCK2,SP1,E2F1,FAS,E2F2,PRKACB,GNAS,CXCL12,CDKN1A,CREB1,RHOA,PIK3R1,B2M,MYC
hsa05170	Human immunodeficiency virus 1 infection	8	204	0.58	0.0071	MAPK14,CFL2,CRK,FAS,AP1G1,BCL2,PIK3R1,B2M
hsa05165	Human papillomavirus infection	24	325	0.86	1.38e-11	ITGB8,COL1A1,CCND1,CDKN1B,HES1,NOTCH2,MDM2,LAMC1,CCND2,CDK6,NOTCH1,ITGA5,WNT10B,PPP2R2A,E2F1,FAS,CHD4,PRKACB,GNAS,PTEN,FOXO1,CDKN1A,CREB1,PIK3R1
hsa05166	Human T-cell leukemia virus 1 infection	17	211	0.89	5.35e-09	CCND1,CANX,CCND2,E2F3,SMAD3,E2F1,TGFBR2,E2F2,PRKACB,XIAP,PTEN,CDKN1A,CREB1,PIK3R1,RAN,B2M,MYC
hsa05164	Influenza A	6	165	0.55	0.0292	EIF2S1,CDK6,FAS,ADAR,PIK3R1,KPNA2
hsa04931	Insulin resistance	5	107	0.66	0.0218	CPT1A,PTEN,FOXO1,CREB1,PIK3R1
hsa04911	Insulin secretion	4	82	0.68	0.0399	ATP1B3,PRKACB,GNAS,CREB1
hsa04910	Insulin signaling pathway	5	133	0.56	0.0454	MKNK2,CRK,PRKACB,FOXO1,PIK3R1
hsa04630	JAK-STAT signaling pathway	7	160	0.63	0.0076	CCND1,CCND2,MCL1,BCL2,CDKN1A,PIK3R1,MYC
hsa05167	Kaposi sarcoma-associated herpesvirus infection	12	187	0.8	1.04e-05	CCND1,MAPK14,E2F3,CDK6,E2F1,FAS,E2F2,CDKN1A,CREB1,PIK3R1,HIF1A,MYC
hsa04670	Leukocyte transendothelial migration	7	109	0.8	0.0013	MAPK14,ROCK2,ARHGAP5,CXCL12,ARHGAP35,RHOA,PIK3R1
hsa04211	Longevity regulating pathway	6	87	0.83	0.0024	PPARG,PRKACB,FOXO1,CREB1,PIK3R1,SOD2
hsa04213	Longevity regulating pathway - multiple species	4	61	0.81	0.018	PRKACB,FOXO1,PIK3R1,SOD2
hsa04010	MAPK signaling pathway	8	288	0.43	0.0387	MAPK14,MKNK2,CRK,FAS,TGFBR2,PRKACB,NLK,MYC
hsa05162	Measles	9	138	0.8	0.00018	CCND1,CDKN1B,EIF2S1,CCND2,CDK6,FAS,ADAR,BCL2,PIK3R1
hsa05218	Melanoma	9	72	1.09	1.97e-06	CCND1,MDM2,E2F3,CDK6,E2F1,E2F2,PTEN,CDKN1A,PIK3R1
hsa05206	MicroRNAs in cancer	35	160	1.33	3.81e-31	CCND1,CDKN1B,SOX4,BCL2L2,NOTCH2,MDM2,CCND2,E2F3,DNMT3A,CDK6,NOTCH1,ST14,IGF2BP1,ITGA5,CRK,EZH2,DNMT3B,E2F1,DNMT1,ZEB1,E2F2,MDM4,MCL1,PTEN,BMPR2,BMI1,BCL2,RDX,CDKN1A,RHOA,PIK3R1,DICER1,ZEB2,CYP1B1,MYC
hsa04722	Neurotrophin signaling pathway	5	114	0.63	0.0271	MAPK14,CRK,BCL2,RHOA,PIK3R1
hsa05223	Non-small cell lung cancer	7	68	1	0.00011	CCND1,E2F3,CDK6,E2F1,E2F2,CDKN1A,PIK3R1
hsa04380	Osteoclast differentiation	6	122	0.68	0.009	MAPK14,PPARG,TGFBR2,CREB1,CYLD,PIK3R1
hsa04913	Ovarian steroidogenesis	4	50	0.89	0.0096	PRKACB,GNAS,LDLR,CYP1B1
hsa04921	Oxytocin signaling pathway	6	149	0.59	0.0203	CCND1,ROCK2,PRKACB,GNAS,CDKN1A,RHOA
hsa04115	p53 signaling pathway	10	72	1.13	1.8e-07	CCND1,MDM2,CCND2,CDK6,FAS,RRM2,MDM4,PTEN,BCL2,CDKN1A
hsa05212	Pancreatic cancer	10	73	1.12	1.93e-07	CCND1,E2F3,CDK6,SMAD3,E2F1,TGFBR2,E2F2,BRCA2,CDKN1A,PIK3R1
hsa04928	Parathyroid hormone synthesis, secretion and action	8	103	0.88	0.00017	MEF2D,SP1,PRKACB,GNAS,BCL2,CDKN1A,CREB1,RHOA
hsa05200	Pathways in cancer	36	517	0.83	7.21e-17	CCND1,CDKN1B,HES1,NOTCH2,MDM2,LAMC1,CCND2,E2F3,MSH3,CDK6,NOTCH1,PPARG,RUNX1,CRK,WNT10B,ROCK2,SP1,SMAD3,E2F1,FAS,TGFBR2,E2F2,PRKACB,GNAS,XIAP,PTEN,FOXO1,BRCA2,CXCL12,BCL2,CDKN1A,RHOA,ESR1,PIK3R1,HIF1A,MYC
hsa05235	PD-L1 expression and PD-1 checkpoint pathway in cancer	4	88	0.65	0.0472	MAPK14,PTEN,PIK3R1,HIF1A
hsa05133	Pertussis	4	74	0.72	0.0292	MAPK14,ITGA5,CFL2,RHOA
hsa04151	PI3K-Akt signaling pathway	17	350	0.67	2.76e-06	ITGB8,COL1A1,CCND1,CDKN1B,MDM2,LAMC1,CCND2,CDK6,ITGA5,PPP2R2A,MCL1,PTEN,BCL2,CDKN1A,CREB1,PIK3R1,MYC
hsa04611	Platelet activation	8	122	0.81	0.00048	COL1A1,MAPK14,ROCK2,PRKACB,GNAS,ARHGAP35,RHOA,PIK3R1
hsa01524	Platinum drug resistance	7	70	0.99	0.00013	MDM2,MSH3,FAS,XIAP,BCL2,CDKN1A,PIK3R1
hsa05020	Prion disease	8	265	0.47	0.0257	MAPK14,EIF2S1,LAMC1,NOTCH1,CAV1,PRKACB,CREB1,PIK3R1
hsa04917	Prolactin signaling pathway	5	69	0.85	0.0049	CCND1,MAPK14,CCND2,ESR1,PIK3R1
hsa05215	Prostate cancer	13	96	1.12	2.56e-09	CCND1,CDKN1B,MDM2,E2F3,E2F1,ZEB1,E2F2,PTEN,FOXO1,BCL2,CDKN1A,CREB1,PIK3R1
hsa05205	Proteoglycans in cancer	18	196	0.95	3.5e-10	DDX5,COL1A1,CCND1,MAPK14,MDM2,ITGA5,WNT10B,ROCK2,CAV1,FAS,PRKACB,RDX,CDKN1A,RHOA,ESR1,PIK3R1,HIF1A,MYC
hsa04810	Regulation of actin cytoskeleton	10	209	0.67	0.0007	ITGB8,ITGA5,CFL2,CRK,ROCK2,CXCL12,RDX,ARHGAP35,RHOA,PIK3R1
hsa04926	Relaxin signaling pathway	7	128	0.73	0.0028	COL1A1,MAPK14,TGFBR2,PRKACB,GNAS,CREB1,PIK3R1
hsa05211	Renal cell carcinoma	4	66	0.77	0.0218	CRK,CDKN1A,PIK3R1,HIF1A
hsa04970	Salivary secretion	4	89	0.64	0.0485	ATP1B3,PRKACB,GNAS,ATP2B1
hsa05131	Shigellosis	10	218	0.65	0.00093	MAPK14,MDM2,ELMO2,ITGA5,CRK,ROCK2,FOXO1,BCL2,RHOA,PIK3R1
hsa04550	Signaling pathways regulating pluripotency of stem cells	8	140	0.75	0.001	MAPK14,WNT10B,SMAD3,BMPR2,BMI1,PIK3R1,SMAD5,MYC
hsa05222	Small cell lung cancer	13	92	1.14	1.74e-09	CCND1,CDKN1B,LAMC1,E2F3,CDK6,E2F1,E2F2,XIAP,PTEN,BCL2,CDKN1A,PIK3R1,MYC
hsa04071	Sphingolipid signaling pathway	7	116	0.77	0.0018	MAPK14,ROCK2,PPP2R2A,PTEN,BCL2,RHOA,PIK3R1
hsa04350	TGF-beta signaling pathway	7	91	0.87	0.00054	SP1,SMAD3,TGFBR2,BMPR2,RHOA,SMAD5,MYC
hsa04659	Th17 cell differentiation	6	101	0.76	0.0042	MAPK14,RORA,RUNX1,SMAD3,TGFBR2,HIF1A
hsa05216	Thyroid cancer	4	36	1.03	0.0039	CCND1,PPARG,CDKN1A,MYC
hsa04919	Thyroid hormone signaling pathway	12	119	0.99	1.71e-07	CCND1,NOTCH2,MDM2,NOTCH1,ATP1B3,MED16,PRKACB,FOXO1,ESR1,PIK3R1,HIF1A,MYC
hsa04918	Thyroid hormone synthesis	5	74	0.82	0.0062	CANX,ATP1B3,PRKACB,GNAS,CREB1
hsa04530	Tight junction	7	156	0.64	0.0068	CCND1,RUNX1,ROCK2,PPP2R2A,PRKACB,RDX,RHOA
hsa05145	Toxoplasmosis	5	105	0.67	0.0209	MAPK14,LAMC1,XIAP,BCL2,LDLR
hsa05202	Transcriptional misregulation in cancer	15	171	0.93	1.75e-08	DDX5,CDKN1B,MDM2,CCND2,PPARG,RUNX1,SP1,TGFBR2,ZEB1,BMI1,FOXO1,AFF1,CDKN1A,KMT2A,MYC
hsa04120	Ubiquitin mediated proteolysis	5	135	0.56	0.0471	MDM2,UBE2S,FBXW7,RHOBTB1,XIAP
hsa04962	Vasopressin-regulated water reabsorption	3	44	0.82	0.041	PRKACB,GNAS,CREB1
hsa05203	Viral carcinogenesis	11	182	0.77	4.82e-05	CCND1,CDKN1B,MDM2,CCND2,CDK6,CHD4,PRKACB,CDKN1A,CREB1,RHOA,PIK3R1
hsa04310	Wnt signaling pathway	9	154	0.76	0.0004	CCND1,CCND2,WNT10B,ROCK2,SMAD3,PRKACB,NLK,RHOA,MYC
hsa05135	Yersinia infection	7	125	0.74	0.0025	MAPK14,ELMO2,ITGA5,CRK,ROCK2,RHOA,PIK3R1
