# Supplementary material for: Differentially Expressed Candidate miRNAs of Day 16 Bovine Embryos on the Regulation of Pregnancy Establishment in Dairy Cows
Source: Animals (Basel). 2023 Sep 28;13(19):3052. doi: 10.3390/ani13193052 (PMC10571895; doi:10.3390/ani13193052)
Supplement: Supplementary file 1 [file animals-13-03052-s001.zip › animals-2614912-supplementary/SupplementaryFileS4_miRNAPredGene.xlsx]

## Sheet: miRNAPredGeneList
ID	Accession	Predicted Target Gene	TargetID	Experiment	Literature		Predict Target Genes (duplcates removed)
hsa-mir-17-5p	MIMAT0000070	A1CF	29974	PAR-CLIP	22100165		A1CF
hsa-mir-128-3p	MIMAT0000424	A2M	2	Microarray	17612493		A2M
hsa-mir-128-3p	MIMAT0000424	A2M	2	Microarray	17612493		A2ML1
hsa-mir-199a-5p	MIMAT0000231	A2ML1	144568	HITS-CLIP	23824327		A4GALT
hsa-mir-200b-3p	MIMAT0000318	A4GALT	53947	Microarrays	tarbase		AAAS
hsa-mir-218-5p	MIMAT0000275	AAAS	8086	HITS-CLIP	23212916		AACS
hsa-mir-218-5p	MIMAT0000275	AAAS	8086	HITS-CLIP	23212916		AADAC
hsa-mir-107	MIMAT0000104	AAAS	8086	Microarrays	tarbase		AADAT
hsa-mir-191-5p	MIMAT0000440	AAAS	8086	Microarrays	tarbase		AAED1
hsa-mir-191-5p	MIMAT0000440	AACS	65985	CLASH	23622248		AAK1
hsa-mir-191-5p	MIMAT0000440	AACS	65985	CLASH	23622248		AAMDC
hsa-mir-210-3p	MIMAT0000267	AADAC	13	Microarrays	tarbase		AAMP
hsa-mir-107	MIMAT0000104	AADAT	51166	Microarrays	tarbase		AANAT
hsa-mir-210-3p	MIMAT0000267	AADAT	51166	Microarrays	tarbase		AAR2
hsa-mir-25-3p	MIMAT0000081	AAED1	195827	HITS-CLIP	23706177		AARS2
hsa-mir-17-5p	MIMAT0000070	AAK1	22848	HITS-CLIP	22473208		AASDH
hsa-mir-17-5p	MIMAT0000070	AAK1	22848	HITS-CLIP	22473208		AASDHPPT
hsa-mir-138-5p	MIMAT0000430	AAK1	22848	HITS-CLIP, Microarrays	tarbase		AASS
hsa-mir-26a-5p	MIMAT0000082	AAK1	22848	HITS-CLIP	tarbase		AATF
hsa-mir-26b-5p	MIMAT0000083	AAK1	22848	HITS-CLIP	tarbase		ABAT
hsa-mir-191-5p	MIMAT0000440	AAK1	22848	Microarrays	tarbase		ABCA1
hsa-mir-30e-3p	MIMAT0000693	AAK1	22848	HITS-CLIP	tarbase		ABCA12
hsa-mir-26b-5p	MIMAT0000083	AAMDC	28971	Microarray	19088304		ABCA13
hsa-mir-26b-5p	MIMAT0000083	AAMDC	28971	Microarray	19088304		ABCA2
hsa-mir-191-5p	MIMAT0000440	AAMDC	28971	Microarrays	tarbase		ABCA3
hsa-mir-210-3p	MIMAT0000267	AAMP	14	Microarrays	tarbase		ABCA5
hsa-mir-30e-3p	MIMAT0000693	AAMP	14	HITS-CLIP	tarbase		ABCA6
hsa-mir-26a-5p	MIMAT0000082	AANAT	15	Microarrays	tarbase		ABCA7
hsa-mir-128-3p	MIMAT0000424	AAR2	25980	HITS-CLIP	tarbase		ABCB1
hsa-mir-191-5p	MIMAT0000440	AAR2	25980	Microarrays	tarbase		ABCB10
hsa-mir-186-5p	MIMAT0000456	AARS2	57505	PAR-CLIP	tarbase		ABCB4
hsa-mir-30d-5p	MIMAT0000245	AASDH	132949	HITS-CLIP	tarbase		ABCB6
hsa-mir-210-3p	MIMAT0000267	AASDH	132949	Microarrays	tarbase		ABCB7
hsa-mir-30e-5p	MIMAT0000692	AASDH	132949	HITS-CLIP	tarbase		ABCB9
hsa-mir-186-5p	MIMAT0000456	AASDHPPT	60496	PAR-CLIP	21572407|20371350		ABCC1
hsa-mir-186-5p	MIMAT0000456	AASDHPPT	60496	PAR-CLIP	21572407|20371350		ABCC10
hsa-mir-191-5p	MIMAT0000440	AASDHPPT	60496	RNA-Seq	tarbase		ABCC2
hsa-mir-210-3p	MIMAT0000267	AASDHPPT	60496	Microarrays	tarbase		ABCC3
hsa-mir-30e-3p	MIMAT0000693	AASDHPPT	60496	HITS-CLIP	tarbase		ABCC4
hsa-mir-218-5p	MIMAT0000275	AASS	10157	HITS-CLIP	tarbase		ABCC5
hsa-mir-26a-5p	MIMAT0000082	AASS	10157	Microarrays	tarbase		ABCC6
hsa-mir-210-3p	MIMAT0000267	AATF	26574	Microarrays	tarbase		ABCD1
hsa-mir-210-3p	MIMAT0000267	AATF	26574	Microarrays	tarbase		ABCD3
hsa-mir-26a-5p	MIMAT0000082	ABAT	18	HITS-CLIP, Microarrays	tarbase		ABCD4
hsa-mir-30d-5p	MIMAT0000245	ABAT	18	HITS-CLIP	tarbase		ABCE1
hsa-mir-210-3p	MIMAT0000267	ABAT	18	Microarrays	tarbase		ABCF1
hsa-mir-30e-5p	MIMAT0000692	ABAT	18	HITS-CLIP	tarbase		ABCF2
hsa-mir-17-5p	MIMAT0000070	ABCA1	19	ELISA//HITS-CLIP//Luciferase reporter assay//qRT-PCR//Western blot	22473208|25785043		ABCF3
hsa-mir-26a-5p	MIMAT0000082	ABCA1	19	Immunoblot//Luciferase reporter assay//qRT-PCR	22673513		ABCG1
hsa-mir-26b-5p	MIMAT0000083	ABCA1	19	Immunoblot//Luciferase reporter assay//Microarray//qRT-PCR	22673513|19088304		ABCG2
hsa-mir-128-3p	MIMAT0000424	ABCA1	19	Luciferase reporter assay//Microarray//qRT-PCR//Western blot	23990020		ABCG4
hsa-mir-17-5p	MIMAT0000070	ABCA1	19	ELISA//HITS-CLIP//Luciferase reporter assay//qRT-PCR//Western blot	22473208|25785043		ABCG5
hsa-mir-26a-5p	MIMAT0000082	ABCA1	19	Immunoblot//Luciferase reporter assay//qRT-PCR	22673513		ABCG8
hsa-mir-26b-5p	MIMAT0000083	ABCA1	19	Immunoblot//Luciferase reporter assay//Microarray//qRT-PCR	22673513|19088304		ABHD10
hsa-mir-128-3p	MIMAT0000424	ABCA1	19	Luciferase reporter assay//Microarray//qRT-PCR//Western blot	23990020		ABHD11
hsa-mir-25-3p	MIMAT0000081	ABCA1	19	PAR-CLIP	tarbase		ABHD12
hsa-mir-107	MIMAT0000104	ABCA1	19	Microarrays	tarbase		ABHD13
hsa-mir-191-5p	MIMAT0000440	ABCA1	19	Microarrays	tarbase		ABHD14A-ACY1
hsa-mir-210-3p	MIMAT0000267	ABCA1	19	Microarrays	tarbase		ABHD14B
hsa-mir-30d-5p	MIMAT0000245	ABCA12	26154	PAR-CLIP	tarbase		ABHD15
hsa-mir-30e-5p	MIMAT0000692	ABCA12	26154	PAR-CLIP	tarbase		ABHD16A
hsa-mir-218-5p	MIMAT0000275	ABCA13	154664	HITS-CLIP	23212916		ABHD17B
hsa-mir-218-5p	MIMAT0000275	ABCA13	154664	HITS-CLIP	23212916		ABHD17C
hsa-mir-320a	MIMAT0000510	ABCA2	20	HITS-CLIP	23706177		ABHD18
hsa-mir-210-3p	MIMAT0000267	ABCA2	20	HITS-CLIP	tarbase		ABHD2
hsa-mir-107	MIMAT0000104	ABCA3	21	HITS-CLIP	tarbase		ABHD3
hsa-mir-17-3p	MIMAT0000071	ABCA3	21	HITS-CLIP	tarbase		ABHD4
hsa-mir-17-5p	MIMAT0000070	ABCA3	21	PAR-CLIP	tarbase		ABHD5
hsa-mir-218-5p	MIMAT0000275	ABCA5	23461	HITS-CLIP	tarbase		ABHD6
hsa-mir-107	MIMAT0000104	ABCA5	23461	Microarrays	tarbase		ABHD8
hsa-mir-210-3p	MIMAT0000267	ABCA5	23461	Microarrays	tarbase		ABI1
hsa-mir-26b-5p	MIMAT0000083	ABCA6	23460	Microarray	19088304		ABI2
hsa-mir-26b-5p	MIMAT0000083	ABCA6	23460	Microarray	19088304		ABI3BP
hsa-mir-210-3p	MIMAT0000267	ABCA6	23460	Microarrays	tarbase		ABL1
hsa-mir-26a-5p	MIMAT0000082	ABCA6	23460	Microarrays	tarbase		ABL2
hsa-mir-17-5p	MIMAT0000070	ABCA7	10347	CLEAR-CLIP	tarbase		ABLIM1
hsa-mir-186-5p	MIMAT0000456	ABCB1	5243	Luciferase reporter assay	26626440		ABLIM2
hsa-mir-107	MIMAT0000104	ABCB1	5243	HITS-CLIP, Microarrays	tarbase		ABLIM3
hsa-mir-200b-3p	MIMAT0000318	ABCB1	5243	Microarrays	tarbase		ABR
hsa-mir-128-3p	MIMAT0000424	ABCB10	23456	Microarrays	tarbase		ABRACL
hsa-mir-26a-5p	MIMAT0000082	ABCB10	23456	Microarrays	tarbase		ABRAXAS2
hsa-mir-107	MIMAT0000104	ABCB4	5244	HITS-CLIP	tarbase		ABT1
hsa-mir-26b-5p	MIMAT0000083	ABCB6	10058	Microarray	19088304		ABTB1
hsa-mir-26b-5p	MIMAT0000083	ABCB6	10058	Microarray	19088304		ABTB2
hsa-mir-186-5p	MIMAT0000456	ABCB6	10058	PAR-CLIP	tarbase		ACAA1
hsa-mir-191-5p	MIMAT0000440	ABCB6	10058	RIP-Seq	tarbase		ACAA2
hsa-mir-17-3p	MIMAT0000071	ABCB7	22	CLASH	23622248		ACACA
hsa-mir-26a-5p	MIMAT0000082	ABCB7	22	CLASH	23622248		ACAD9
hsa-mir-17-5p	MIMAT0000070	ABCB7	22	HITS-CLIP	tarbase		ACADL
hsa-mir-26a-5p	MIMAT0000082	ABCB9	23457	CLASH	23622248		ACADM
hsa-mir-210-3p	MIMAT0000267	ABCB9	23457	immunoprecipitaion//Microarray//qRT-PCR	19826008		ACADS
hsa-mir-200b-3p	MIMAT0000318	ABCB9	23457	Microarrays	tarbase		ACADSB
hsa-mir-199a-5p	MIMAT0000231	ABCC1	4363	HITS-CLIP	23313552		ACADVL
hsa-mir-199a-5p	MIMAT0000231	ABCC1	4363	HITS-CLIP	23313552		ACAP2
hsa-mir-17-3p	MIMAT0000071	ABCC1	4363	HITS-CLIP	tarbase		ACAP3
hsa-mir-17-3p	MIMAT0000071	ABCC1	4363	HITS-CLIP	tarbase		ACAT1
hsa-mir-181b-5p	MIMAT0000257	ABCC1	4363	HITS-CLIP	tarbase		ACAT2
hsa-mir-181b-5p	MIMAT0000257	ABCC1	4363	HITS-CLIP	tarbase		ACBD3
hsa-mir-200b-3p	MIMAT0000318	ABCC1	4363	HITS-CLIP	tarbase		ACBD5
hsa-mir-200b-3p	MIMAT0000318	ABCC1	4363	HITS-CLIP	tarbase		ACBD7
hsa-mir-191-5p	MIMAT0000440	ABCC1	4363	Microarrays	tarbase		ACCS
hsa-mir-191-5p	MIMAT0000440	ABCC1	4363	Microarrays	tarbase		ACD
hsa-mir-30d-5p	MIMAT0000245	ABCC10	89845	Microarrays	tarbase		ACE2
hsa-mir-107	MIMAT0000104	ABCC2	1244	Microarrays	tarbase		ACER2
hsa-mir-191-5p	MIMAT0000440	ABCC2	1244	Microarrays	tarbase		ACER3
hsa-mir-210-3p	MIMAT0000267	ABCC2	1244	Microarrays	tarbase		ACHE
hsa-mir-210-3p	MIMAT0000267	ABCC3	8714	Microarrays	tarbase		ACIN1
hsa-mir-107	MIMAT0000104	ABCC4	10257	Microarrays	tarbase		ACKR1
hsa-mir-17-3p	MIMAT0000071	ABCC5	10057	HITS-CLIP	tarbase		ACKR3
hsa-mir-17-5p	MIMAT0000070	ABCC5	10057	HITS-CLIP	tarbase		ACKR4
hsa-mir-210-3p	MIMAT0000267	ABCC5	10057	HITS-CLIP	tarbase		ACLY
hsa-mir-30e-3p	MIMAT0000693	ABCC5	10057	HITS-CLIP	tarbase		ACMSD
hsa-mir-191-5p	MIMAT0000440	ABCC6	368	Microarrays	tarbase		ACO2
hsa-mir-191-5p	MIMAT0000440	ABCC6	368	Microarrays	tarbase		ACOT12
hsa-mir-26b-5p	MIMAT0000083	ABCD1	215	Microarray	19088304		ACOT13
hsa-mir-26b-5p	MIMAT0000083	ABCD1	215	Microarray	19088304		ACOT2
hsa-mir-191-5p	MIMAT0000440	ABCD3	5825	Microarrays	tarbase		ACOT4
hsa-mir-210-3p	MIMAT0000267	ABCD3	5825	Microarrays	tarbase		ACOT7
hsa-mir-26b-5p	MIMAT0000083	ABCD4	5826	Microarray	19088304		ACOT8
hsa-mir-26b-5p	MIMAT0000083	ABCD4	5826	Microarray	19088304		ACOT9
hsa-mir-138-5p	MIMAT0000430	ABCD4	5826	HITS-CLIP	tarbase		ACOX1
hsa-mir-25-3p	MIMAT0000081	ABCD4	5826	HITS-CLIP	tarbase		ACOX2
hsa-mir-26a-5p	MIMAT0000082	ABCE1	6059	HITS-CLIP	tarbase		ACOX3
hsa-mir-26b-5p	MIMAT0000083	ABCE1	6059	HITS-CLIP	tarbase		ACP1
hsa-mir-191-5p	MIMAT0000440	ABCE1	6059	RIP-Seq, RNA-Seq	tarbase		ACP2
hsa-mir-210-3p	MIMAT0000267	ABCE1	6059	Microarrays	tarbase		ACP5
hsa-mir-26b-5p	MIMAT0000083	ABCF1	23	Microarray	19088304		ACPP
hsa-mir-26b-5p	MIMAT0000083	ABCF1	23	Microarray	19088304		ACRV1
hsa-mir-17-3p	MIMAT0000071	ABCF1	23	HITS-CLIP	tarbase		ACSBG1
hsa-mir-17-3p	MIMAT0000071	ABCF1	23	HITS-CLIP	tarbase		ACSF2
hsa-mir-17-3p	MIMAT0000071	ABCF1	23	HITS-CLIP	tarbase		ACSF3
hsa-mir-17-3p	MIMAT0000071	ABCF1	23	HITS-CLIP	tarbase		ACSL1
hsa-mir-17-3p	MIMAT0000071	ABCF1	23	HITS-CLIP	tarbase		ACSL3
hsa-mir-17-3p	MIMAT0000071	ABCF1	23	HITS-CLIP	tarbase		ACSL4
hsa-mir-17-3p	MIMAT0000071	ABCF1	23	HITS-CLIP	tarbase		ACSL5
hsa-mir-26a-5p	MIMAT0000082	ABCF1	23	HITS-CLIP	tarbase		ACSM3
hsa-mir-26a-5p	MIMAT0000082	ABCF1	23	HITS-CLIP	tarbase		ACSS1
hsa-mir-26a-5p	MIMAT0000082	ABCF1	23	HITS-CLIP	tarbase		ACSS2
hsa-mir-26a-5p	MIMAT0000082	ABCF1	23	HITS-CLIP	tarbase		ACSS3
hsa-mir-26a-5p	MIMAT0000082	ABCF1	23	HITS-CLIP	tarbase		ACTA2
hsa-mir-26a-5p	MIMAT0000082	ABCF1	23	HITS-CLIP	tarbase		ACTB
hsa-mir-26a-5p	MIMAT0000082	ABCF1	23	HITS-CLIP	tarbase		ACTBL2
hsa-mir-107	MIMAT0000104	ABCF1	23	Microarrays	tarbase		ACTC1
hsa-mir-107	MIMAT0000104	ABCF1	23	Microarrays	tarbase		ACTG2
hsa-mir-107	MIMAT0000104	ABCF1	23	Microarrays	tarbase		ACTL10
hsa-mir-107	MIMAT0000104	ABCF1	23	Microarrays	tarbase		ACTL6A
hsa-mir-107	MIMAT0000104	ABCF1	23	Microarrays	tarbase		ACTL8
hsa-mir-107	MIMAT0000104	ABCF1	23	Microarrays	tarbase		ACTL9
hsa-mir-107	MIMAT0000104	ABCF1	23	Microarrays	tarbase		ACTN1
hsa-mir-25-3p	MIMAT0000081	ABCF2	10061	HITS-CLIP//PAR-CLIP	24398324|23446348|21572407|20371350|26701625		ACTN4
hsa-mir-107	MIMAT0000104	ABCF2	10061	HITS-CLIP//PAR-CLIP	24398324|23446348|21572407|20371350|26701625		ACTR10
hsa-mir-218-5p	MIMAT0000275	ABCF2	10061	HITS-CLIP	23212916		ACTR1A
hsa-mir-186-5p	MIMAT0000456	ABCF2	10061	CLASH	23622248		ACTR1B
hsa-mir-320a	MIMAT0000510	ABCF2	10061	CLASH	23622248		ACTR2
hsa-mir-25-3p	MIMAT0000081	ABCF2	10061	HITS-CLIP//PAR-CLIP	24398324|23446348|21572407|20371350|26701625		ACTR3
hsa-mir-107	MIMAT0000104	ABCF2	10061	HITS-CLIP//PAR-CLIP	24398324|23446348|21572407|20371350|26701625		ACTR3B
hsa-mir-218-5p	MIMAT0000275	ABCF2	10061	HITS-CLIP	23212916		ACTR3C
hsa-mir-191-5p	MIMAT0000440	ABCF3	55324	Microarrays	tarbase		ACTR5
hsa-mir-128-3p	MIMAT0000424	ABCG1	9619	Luciferase reporter assay//Microarray//qRT-PCR//Western blot	23990020		ACTR6
hsa-mir-128-3p	MIMAT0000424	ABCG1	9619	Luciferase reporter assay//Microarray//qRT-PCR//Western blot	23990020		ACTR8
hsa-mir-26b-5p	MIMAT0000083	ABCG2	9429	Microarray	19088304		ACTRT3
hsa-mir-320a	MIMAT0000510	ABCG2	9429	Luciferase reporter assay//Western blot	28008607		ACVR1
hsa-mir-26b-5p	MIMAT0000083	ABCG2	9429	Microarray	19088304		ACVR1B
hsa-mir-200b-3p	MIMAT0000318	ABCG2	9429	Microarrays	tarbase		ACVR2A
hsa-mir-30d-5p	MIMAT0000245	ABCG2	9429	Microarrays	tarbase		ACVR2B
hsa-mir-26b-5p	MIMAT0000083	ABCG4	64137	Microarray	19088304		ACVRL1
hsa-mir-26b-5p	MIMAT0000083	ABCG4	64137	Microarray	19088304		ACY3
hsa-mir-191-5p	MIMAT0000440	ABCG5	64240	Microarrays	tarbase		ACYP1
hsa-mir-26a-5p	MIMAT0000082	ABCG5	64240	Microarrays	tarbase		ACYP2
hsa-mir-30d-5p	MIMAT0000245	ABCG5	64240	Microarrays	tarbase		ADA
hsa-mir-17-5p	MIMAT0000070	ABCG8	64241	HITS-CLIP	23313552		ADAD2
hsa-mir-30d-5p	MIMAT0000245	ABHD10	55347	PAR-CLIP, HITS-CLIP	tarbase		ADAM10
hsa-mir-128-3p	MIMAT0000424	ABHD10	55347	Microarrays	tarbase		ADAM11
hsa-mir-30e-5p	MIMAT0000692	ABHD10	55347	PAR-CLIP, HITS-CLIP	tarbase		ADAM12
hsa-mir-218-5p	MIMAT0000275	ABHD11	83451	HITS-CLIP	23212916		ADAM15
hsa-mir-218-5p	MIMAT0000275	ABHD11	83451	HITS-CLIP	23212916		ADAM17
hsa-mir-320a	MIMAT0000510	ABHD12	26090	PAR-CLIP	27292025		ADAM18
hsa-mir-320a	MIMAT0000510	ABHD12	26090	PAR-CLIP	27292025		ADAM19
hsa-mir-17-5p	MIMAT0000070	ABHD13	84945	PAR-CLIP	tarbase		ADAM20
hsa-mir-186-5p	MIMAT0000456	ABHD13	84945	PAR-CLIP, HITS-CLIP	tarbase		ADAM21
hsa-mir-191-5p	MIMAT0000440	ABHD13	84945	RIP-Seq	tarbase		ADAM22
hsa-mir-210-3p	MIMAT0000267	ABHD13	84945	Microarrays	tarbase		ADAM23
hsa-mir-26a-5p	MIMAT0000082	ABHD13	84945	Microarrays	tarbase		ADAM29
hsa-mir-107	MIMAT0000104	ABHD14A-ACY1	100526760	HITS-CLIP	tarbase		ADAM32
hsa-mir-107	MIMAT0000104	ABHD14B	84836	PAR-CLIP	tarbase		ADAM9
hsa-mir-26a-5p	MIMAT0000082	ABHD14B	84836	HITS-CLIP	tarbase		ADAMTS1
hsa-mir-26b-5p	MIMAT0000083	ABHD14B	84836	HITS-CLIP	tarbase		ADAMTS12
hsa-mir-191-5p	MIMAT0000440	ABHD14B	84836	Microarrays	tarbase		ADAMTS13
hsa-mir-210-3p	MIMAT0000267	ABHD14B	84836	Microarrays	tarbase		ADAMTS14
hsa-mir-17-5p	MIMAT0000070	ABHD15	116236	PAR-CLIP	22012620		ADAMTS15
hsa-mir-320a	MIMAT0000510	ABHD16A	7920	CLASH	23622248		ADAMTS17
hsa-mir-107	MIMAT0000104	ABHD17B	51104	HITS-CLIP	tarbase		ADAMTS19
hsa-mir-186-5p	MIMAT0000456	ABHD17B	51104	HITS-CLIP	tarbase		ADAMTS2
hsa-mir-200b-3p	MIMAT0000318	ABHD17B	51104	HITS-CLIP	tarbase		ADAMTS4
hsa-mir-128-3p	MIMAT0000424	ABHD17B	51104	Microarrays	tarbase		ADAMTS5
hsa-mir-128-3p	MIMAT0000424	ABHD17C	58489	PAR-CLIP//Sequencing	20371350		ADAMTS6
hsa-mir-128-3p	MIMAT0000424	ABHD17C	58489	PAR-CLIP//Sequencing	20371350		ADAMTS9
hsa-mir-17-3p	MIMAT0000071	ABHD17C	58489	PAR-CLIP	tarbase		ADAMTSL1
hsa-mir-320a	MIMAT0000510	ABHD17C	58489	PAR-CLIP	tarbase		ADAMTSL3
hsa-mir-200b-3p	MIMAT0000318	ABHD17C	58489	Microarrays	tarbase		ADAMTSL4
hsa-mir-26a-5p	MIMAT0000082	ABHD17C	58489	Microarrays	tarbase		ADAP2
hsa-mir-17-5p	MIMAT0000070	ABHD18	80167	HITS-CLIP	23313552		ADAR
hsa-mir-17-5p	MIMAT0000070	ABHD2	11057	HITS-CLIP	22473208		ADARB1
hsa-mir-26a-5p	MIMAT0000082	ABHD2	11057	HITS-CLIP	22473208		ADAT1
hsa-mir-26b-5p	MIMAT0000083	ABHD2	11057	HITS-CLIP	22473208		ADAT2
hsa-mir-218-5p	MIMAT0000275	ABHD2	11057	HITS-CLIP	23212916		ADAT3
hsa-mir-186-5p	MIMAT0000456	ABHD2	11057	PAR-CLIP	22100165		ADCK1
hsa-mir-17-5p	MIMAT0000070	ABHD2	11057	HITS-CLIP	22473208		ADCY2
hsa-mir-26a-5p	MIMAT0000082	ABHD2	11057	HITS-CLIP	22473208		ADCY3
hsa-mir-26b-5p	MIMAT0000083	ABHD2	11057	HITS-CLIP	22473208		ADCY6
hsa-mir-218-5p	MIMAT0000275	ABHD2	11057	HITS-CLIP	23212916		ADCY9
hsa-mir-210-3p	MIMAT0000267	ABHD2	11057	Microarrays	tarbase		ADCYAP1
hsa-mir-191-5p	MIMAT0000440	ABHD3	171586	HITS-CLIP, RIP-Seq	tarbase		ADCYAP1R1
hsa-mir-191-5p	MIMAT0000440	ABHD4	63874	Microarrays	tarbase		ADD1
hsa-mir-17-5p	MIMAT0000070	ABHD5	51099	HITS-CLIP, Chimeric fragments	tarbase		ADD2
hsa-mir-186-5p	MIMAT0000456	ABHD5	51099	PAR-CLIP, HITS-CLIP	tarbase		ADD3
hsa-mir-25-3p	MIMAT0000081	ABHD5	51099	PAR-CLIP, Chimeric fragments	tarbase		ADGB
hsa-mir-191-5p	MIMAT0000440	ABHD5	51099	RIP-Seq, Microarrays	tarbase		ADGRA2
hsa-mir-128-3p	MIMAT0000424	ABHD5	51099	Microarrays	tarbase		ADGRE5
hsa-mir-107	MIMAT0000104	ABHD6	57406	HITS-CLIP, Microarrays	tarbase		ADGRG6
hsa-mir-128-3p	MIMAT0000424	ABHD6	57406	Microarrays	tarbase		ADGRG7
hsa-mir-128-3p	MIMAT0000424	ABHD8	79575	HITS-CLIP	tarbase		ADGRL2
hsa-mir-26a-5p	MIMAT0000082	ABHD8	79575	Microarrays	tarbase		ADH1A
hsa-mir-17-3p	MIMAT0000071	ABI1	10006	HITS-CLIP	tarbase		ADH1C
hsa-mir-25-3p	MIMAT0000081	ABI1	10006	HITS-CLIP	tarbase		ADH5
hsa-mir-17-5p	MIMAT0000070	ABI2	10152	CLASH//HITS-CLIP	23622248|23706177		ADH6
hsa-mir-200b-3p	MIMAT0000318	ABI2	10152	PAR-CLIP	24398324		ADI1
hsa-mir-186-5p	MIMAT0000456	ABI2	10152	PAR-CLIP	tarbase		ADIPOR1
hsa-mir-30e-5p	MIMAT0000692	ABI2	10152	PAR-CLIP	tarbase		ADIPOR2
hsa-mir-181b-5p	MIMAT0000257	ABI3BP	25890	HITS-CLIP	tarbase		ADIRF
hsa-mir-218-5p	MIMAT0000275	ABI3BP	25890	HITS-CLIP, Microarrays	tarbase		ADK
hsa-mir-17-3p	MIMAT0000071	ABL1	25	PAR-CLIP	26701625		ADM
hsa-mir-218-5p	MIMAT0000275	ABL1	25	HITS-CLIP	23212916		ADM2
hsa-mir-218-5p	MIMAT0000275	ABL1	25	HITS-CLIP	23212916		ADNP
hsa-mir-107	MIMAT0000104	ABL1	25	HITS-CLIP, PAR-CLIP	tarbase		ADNP2
hsa-mir-128-3p	MIMAT0000424	ABL1	25	HITS-CLIP	tarbase		ADO
hsa-mir-26a-5p	MIMAT0000082	ABL1	25	HITS-CLIP	tarbase		ADORA2A
hsa-mir-191-5p	MIMAT0000440	ABL1	25	Microarrays	tarbase		ADORA2B
hsa-mir-210-3p	MIMAT0000267	ABL1	25	Microarrays	tarbase		ADORA3
hsa-mir-30e-3p	MIMAT0000693	ABL1	25	PAR-CLIP	tarbase		ADPGK
hsa-mir-107	MIMAT0000104	ABL2	27	PAR-CLIP	24398324|23446348|21572407|20371350		ADPRHL1
hsa-mir-107	MIMAT0000104	ABL2	27	PAR-CLIP	24398324|23446348|21572407|20371350		ADPRHL2
hsa-mir-128-3p	MIMAT0000424	ABL2	27	HITS-CLIP	tarbase		ADRA2A
hsa-mir-17-3p	MIMAT0000071	ABL2	27	HITS-CLIP	tarbase		ADRB1
hsa-mir-17-5p	MIMAT0000070	ABL2	27	HITS-CLIP, PAR-CLIP	tarbase		ADRB2
hsa-mir-186-5p	MIMAT0000456	ABL2	27	PAR-CLIP	tarbase		ADRM1
hsa-mir-199a-5p	MIMAT0000231	ABL2	27	HITS-CLIP	tarbase		ADSL
hsa-mir-200b-3p	MIMAT0000318	ABL2	27	HITS-CLIP	tarbase		AEBP1
hsa-mir-25-3p	MIMAT0000081	ABL2	27	HITS-CLIP	tarbase		AEBP2
hsa-mir-26a-5p	MIMAT0000082	ABL2	27	HITS-CLIP, PAR-CLIP	tarbase		AEN
hsa-mir-26b-5p	MIMAT0000083	ABL2	27	HITS-CLIP, PAR-CLIP	tarbase		AFAP1
hsa-mir-320a	MIMAT0000510	ABLIM1	3983	CLASH	23622248		AFAP1L1
hsa-mir-210-3p	MIMAT0000267	ABLIM1	3983	Microarrays	tarbase		AFAP1L2
hsa-mir-26a-5p	MIMAT0000082	ABLIM1	3983	Microarrays	tarbase		AFF1
hsa-mir-200b-3p	MIMAT0000318	ABLIM2	84448	Microarrays	tarbase		AFF3
hsa-mir-200b-3p	MIMAT0000318	ABLIM3	22885	Microarrays	tarbase		AFF4
hsa-mir-210-3p	MIMAT0000267	ABLIM3	22885	Microarrays	tarbase		AFM
hsa-mir-186-5p	MIMAT0000456	ABR	29	PAR-CLIP	tarbase		AFMID
hsa-mir-186-5p	MIMAT0000456	ABR	29	PAR-CLIP	tarbase		AFP
hsa-mir-186-5p	MIMAT0000456	ABR	29	PAR-CLIP	tarbase		AFTPH
hsa-mir-30e-3p	MIMAT0000693	ABRACL	58527	PAR-CLIP	tarbase		AGA
hsa-mir-186-5p	MIMAT0000456	ABRAXAS2	23172	HITS-CLIP	23824327		AGAP1
hsa-mir-200b-3p	MIMAT0000318	ABT1	29777	PAR-CLIP	20371350		AGAP2
hsa-mir-186-5p	MIMAT0000456	ABT1	29777	CLASH	23622248		AGAP3
hsa-mir-107	MIMAT0000104	ABT1	29777	PAR-CLIP	tarbase		AGAP5
hsa-mir-128-3p	MIMAT0000424	ABT1	29777	HITS-CLIP	tarbase		AGBL3
hsa-mir-191-5p	MIMAT0000440	ABT1	29777	RIP-Seq, Microarrays	tarbase		AGBL5
hsa-mir-107	MIMAT0000104	ABTB1	80325	Microarrays	tarbase		AGER
hsa-mir-107	MIMAT0000104	ABTB2	25841	Microarrays	tarbase		AGFG1
hsa-mir-191-5p	MIMAT0000440	ABTB2	25841	Microarrays	tarbase		AGFG2
hsa-mir-25-3p	MIMAT0000081	ACAA1	30	HITS-CLIP	tarbase		AGGF1
hsa-mir-128-3p	MIMAT0000424	ACAA1	30	HITS-CLIP	tarbase		AGL
hsa-mir-191-5p	MIMAT0000440	ACAA1	30	Microarrays	tarbase		AGMAT
hsa-mir-26b-5p	MIMAT0000083	ACAA2	10449	Microarray	19088304		AGMO
hsa-mir-186-5p	MIMAT0000456	ACAA2	10449	CLASH	23622248		AGO1
hsa-mir-26b-5p	MIMAT0000083	ACAA2	10449	Microarray	19088304		AGO2
hsa-mir-218-5p	MIMAT0000275	ACACA	31	HITS-CLIP	23212916		AGO3
hsa-mir-218-5p	MIMAT0000275	ACACA	31	HITS-CLIP	23212916		AGO4
hsa-mir-320a	MIMAT0000510	ACACA	31	HITS-CLIP	tarbase		AGPAT1
hsa-mir-320a	MIMAT0000510	ACACA	31	HITS-CLIP	tarbase		AGPAT2
hsa-mir-200b-3p	MIMAT0000318	ACACA	31	Microarrays	tarbase		AGPAT3
hsa-mir-200b-3p	MIMAT0000318	ACACA	31	Microarrays	tarbase		AGPAT4
hsa-mir-107	MIMAT0000104	ACAD9	28976	HITS-CLIP, Microarrays	tarbase		AGPAT5
hsa-mir-128-3p	MIMAT0000424	ACAD9	28976	HITS-CLIP	tarbase		AGPS
hsa-mir-17-3p	MIMAT0000071	ACAD9	28976	HITS-CLIP	tarbase		AGR2
hsa-mir-210-3p	MIMAT0000267	ACADL	33	Microarrays	tarbase		AGRN
hsa-mir-26b-5p	MIMAT0000083	ACADM	34	Microarray	19088304		AGT
hsa-mir-128-3p	MIMAT0000424	ACADM	34	Microarray	17612493		AGTPBP1
hsa-mir-26b-5p	MIMAT0000083	ACADM	34	Microarray	19088304		AGTR1
hsa-mir-128-3p	MIMAT0000424	ACADM	34	Microarray	17612493		AGTRAP
hsa-mir-181b-5p	MIMAT0000257	ACADM	34	HITS-CLIP	tarbase		AHCTF1
hsa-mir-26a-5p	MIMAT0000082	ACADM	34	HITS-CLIP	tarbase		AHCYL2
hsa-mir-210-3p	MIMAT0000267	ACADM	34	Microarrays	tarbase		AHI1
hsa-mir-26b-5p	MIMAT0000083	ACADS	35	Microarray	19088304		AHNAK
hsa-mir-26b-5p	MIMAT0000083	ACADS	35	Microarray	19088304		AHNAK2
hsa-mir-210-3p	MIMAT0000267	ACADS	35	Microarrays	tarbase		AHR
hsa-mir-17-5p	MIMAT0000070	ACADSB	36	HITS-CLIP	22473208		AHRR
hsa-mir-26b-5p	MIMAT0000083	ACADSB	36	Microarray	19088304		AHSA1
hsa-mir-26b-5p	MIMAT0000083	ACADSB	36	Microarray	19088304		AICDA
hsa-mir-107	MIMAT0000104	ACADSB	36	PAR-CLIP	tarbase		AIDA
hsa-mir-199a-5p	MIMAT0000231	ACADSB	36	HITS-CLIP	tarbase		AIF1
hsa-mir-320a	MIMAT0000510	ACADSB	36	PAR-CLIP	tarbase		AIF1L
hsa-mir-210-3p	MIMAT0000267	ACADSB	36	Microarrays	tarbase		AIFM1
hsa-mir-107	MIMAT0000104	ACADVL	37	HITS-CLIP	tarbase		AIFM2
hsa-mir-17-3p	MIMAT0000071	ACADVL	37	HITS-CLIP	tarbase		AIFM3
hsa-mir-210-3p	MIMAT0000267	ACADVL	37	Microarrays	tarbase		AIG1
hsa-mir-17-5p	MIMAT0000070	ACAP2	23527	HITS-CLIP	22473208		AIMP1
hsa-mir-30d-5p	MIMAT0000245	ACAP2	23527	HITS-CLIP	tarbase		AIP
hsa-mir-320a	MIMAT0000510	ACAP2	23527	HITS-CLIP	tarbase		AJUBA
hsa-mir-210-3p	MIMAT0000267	ACAP2	23527	Microarrays	tarbase		AK1
hsa-mir-30e-5p	MIMAT0000692	ACAP2	23527	HITS-CLIP	tarbase		AK2
hsa-mir-138-5p	MIMAT0000430	ACAP3	116983	HITS-CLIP	tarbase		AK3
hsa-mir-107	MIMAT0000104	ACAT1	38	PAR-CLIP	tarbase		AK4
hsa-mir-26a-5p	MIMAT0000082	ACAT2	39	HITS-CLIP	tarbase		AK5
hsa-mir-138-5p	MIMAT0000430	ACAT2	39	Microarrays	tarbase		AK6
hsa-mir-200b-3p	MIMAT0000318	ACAT2	39	Microarrays	tarbase		AK9
hsa-mir-210-3p	MIMAT0000267	ACAT2	39	Microarrays	tarbase		AKAP1
hsa-mir-30e-3p	MIMAT0000693	ACAT2	39	HITS-CLIP	tarbase		AKAP10
hsa-mir-26b-5p	MIMAT0000083	ACBD3	64746	Microarray	19088304		AKAP11
hsa-mir-26b-5p	MIMAT0000083	ACBD3	64746	Microarray	19088304		AKAP12
hsa-mir-17-3p	MIMAT0000071	ACBD3	64746	HITS-CLIP	tarbase		AKAP13
hsa-mir-186-5p	MIMAT0000456	ACBD3	64746	PAR-CLIP	tarbase		AKAP3
hsa-mir-30d-5p	MIMAT0000245	ACBD3	64746	PAR-CLIP	tarbase		AKAP5
hsa-mir-320a	MIMAT0000510	ACBD3	64746	PAR-CLIP, HITS-CLIP	tarbase		AKAP6
hsa-mir-107	MIMAT0000104	ACBD3	64746	Microarrays	tarbase		AKAP7
hsa-mir-128-3p	MIMAT0000424	ACBD3	64746	Microarrays	tarbase		AKAP8
hsa-mir-30e-3p	MIMAT0000693	ACBD3	64746	HITS-CLIP	tarbase		AKAP8L
hsa-mir-30e-5p	MIMAT0000692	ACBD3	64746	PAR-CLIP	tarbase		AKAP9
hsa-mir-17-5p	MIMAT0000070	ACBD5	91452	HITS-CLIP	22473208		AKIP1
hsa-mir-26a-5p	MIMAT0000082	ACBD5	91452	HITS-CLIP	23313552		AKIRIN1
hsa-mir-26b-5p	MIMAT0000083	ACBD5	91452	HITS-CLIP	23313552		AKIRIN2
hsa-mir-26a-5p	MIMAT0000082	ACBD5	91452	HITS-CLIP	23313552		AKNA
hsa-mir-26b-5p	MIMAT0000083	ACBD5	91452	HITS-CLIP	23313552		AKNAD1
hsa-mir-107	MIMAT0000104	ACBD5	91452	HITS-CLIP	tarbase		AKR1A1
hsa-mir-30d-5p	MIMAT0000245	ACBD5	91452	PAR-CLIP	tarbase		AKR1B1
hsa-mir-191-5p	MIMAT0000440	ACBD5	91452	Microarrays	tarbase		AKR1B10
hsa-mir-210-3p	MIMAT0000267	ACBD5	91452	Microarrays	tarbase		AKR1C2
hsa-mir-320a	MIMAT0000510	ACBD5	91452	Chimeric fragments	tarbase		AKR1C3
hsa-mir-107	MIMAT0000104	ACBD7	414149	Microarrays	tarbase		AKR7A2
hsa-mir-210-3p	MIMAT0000267	ACCS	84680	Microarrays	tarbase		AKR7A3
hsa-mir-138-5p	MIMAT0000430	ACD	65057	Microarrays	tarbase		AKT1
hsa-mir-17-5p	MIMAT0000070	ACD	65057	PAR-CLIP	tarbase		AKT1S1
hsa-mir-210-3p	MIMAT0000267	ACD	65057	Microarrays	tarbase		AKT2
hsa-mir-26a-5p	MIMAT0000082	ACD	65057	Microarrays	tarbase		AKT3
hsa-mir-26b-5p	MIMAT0000083	ACE2	59272	Microarray	19088304		AKTIP
hsa-mir-26b-5p	MIMAT0000083	ACE2	59272	Microarray	19088304		ALAS1
hsa-mir-210-3p	MIMAT0000267	ACE2	59272	Microarrays	tarbase		ALB
hsa-mir-17-5p	MIMAT0000070	ACER2	340485	PAR-CLIP	24398324		ALCAM
hsa-mir-218-5p	MIMAT0000275	ACER2	340485	PAR-CLIP	tarbase		ALDH16A1
hsa-mir-186-5p	MIMAT0000456	ACER3	55331	PAR-CLIP	23446348|22012620|21572407|20371350		ALDH18A1
hsa-mir-128-3p	MIMAT0000424	ACER3	55331	Microarrays	tarbase		ALDH1A1
hsa-mir-210-3p	MIMAT0000267	ACER3	55331	Microarrays	tarbase		ALDH1A3
hsa-mir-191-5p	MIMAT0000440	ACHE	43	Microarrays	tarbase		ALDH1B1
hsa-mir-218-5p	MIMAT0000275	ACIN1	22985	HITS-CLIP	23212916		ALDH2
hsa-mir-218-5p	MIMAT0000275	ACIN1	22985	HITS-CLIP	23212916		ALDH3A1
hsa-mir-107	MIMAT0000104	ACIN1	22985	PAR-CLIP	tarbase		ALDH3A2
hsa-mir-186-5p	MIMAT0000456	ACIN1	22985	HITS-CLIP	tarbase		ALDH3B1
hsa-mir-191-5p	MIMAT0000440	ACIN1	22985	PAR-CLIP, Microarrays	tarbase		ALDH3B2
hsa-mir-138-5p	MIMAT0000430	ACIN1	22985	HITS-CLIP	tarbase		ALDH4A1
hsa-mir-26a-5p	MIMAT0000082	ACKR1	2532	Microarrays	tarbase		ALDH5A1
hsa-mir-107	MIMAT0000104	ACKR3	57007	Microarrays	tarbase		ALDH6A1
hsa-mir-210-3p	MIMAT0000267	ACKR4	51554	Microarrays	tarbase		ALDH8A1
hsa-mir-17-3p	MIMAT0000071	ACLY	47	HITS-CLIP	tarbase		ALDH9A1
hsa-mir-17-5p	MIMAT0000070	ACLY	47	HITS-CLIP	tarbase		ALDOA
hsa-mir-107	MIMAT0000104	ACLY	47	Microarrays	tarbase		ALDOC
hsa-mir-210-3p	MIMAT0000267	ACLY	47	Microarrays	tarbase		ALG1
hsa-mir-107	MIMAT0000104	ACMSD	130013	Microarrays	tarbase		ALG10
hsa-mir-191-5p	MIMAT0000440	ACO2	50	RIP-Seq	tarbase		ALG10B
hsa-mir-26a-5p	MIMAT0000082	ACO2	50	Microarrays	tarbase		ALG13
hsa-mir-186-5p	MIMAT0000456	ACOT12	134526	CLASH	23622248		ALG14
hsa-mir-218-5p	MIMAT0000275	ACOT13	55856	HITS-CLIP	tarbase		ALG2
hsa-mir-210-3p	MIMAT0000267	ACOT13	55856	Microarrays	tarbase		ALG3
hsa-mir-17-5p	MIMAT0000070	ACOT2	10965	CLASH	23622248		ALG6
hsa-mir-128-3p	MIMAT0000424	ACOT4	122970	Microarrays	tarbase		ALG8
hsa-mir-17-5p	MIMAT0000070	ACOT7	11332	HITS-CLIP	tarbase		ALG9
hsa-mir-200b-3p	MIMAT0000318	ACOT7	11332	Microarrays	tarbase		ALKBH1
hsa-mir-191-5p	MIMAT0000440	ACOT8	10005	Microarrays	tarbase		ALKBH2
hsa-mir-17-5p	MIMAT0000070	ACOT9	23597	HITS-CLIP//PAR-CLIP	23313552|27292025|27418678		ALKBH3
hsa-mir-191-5p	MIMAT0000440	ACOT9	23597	Microarrays	tarbase		ALKBH4
hsa-mir-17-5p	MIMAT0000070	ACOX1	51	HITS-CLIP	19536157		ALKBH5
hsa-mir-107	MIMAT0000104	ACOX1	51	HITS-CLIP	tarbase		ALKBH6
hsa-mir-191-5p	MIMAT0000440	ACOX1	51	Microarrays	tarbase		ALKBH7
hsa-mir-30e-3p	MIMAT0000693	ACOX1	51	HITS-CLIP	tarbase		ALKBH8
hsa-mir-26b-5p	MIMAT0000083	ACOX2	8309	Microarray	19088304		ALLC
hsa-mir-26b-5p	MIMAT0000083	ACOX2	8309	Microarray	19088304		ALMS1
hsa-mir-107	MIMAT0000104	ACOX2	8309	Microarrays	tarbase		ALOX5
hsa-mir-26a-5p	MIMAT0000082	ACOX2	8309	Microarrays	tarbase		ALOX5AP
hsa-mir-17-3p	MIMAT0000071	ACOX3	8310	HITS-CLIP	tarbase		ALPI
hsa-mir-191-5p	MIMAT0000440	ACOX3	8310	Microarrays	tarbase		ALPK3
hsa-mir-25-3p	MIMAT0000081	ACP1	52	CLASH	23622248		ALPP
hsa-mir-191-5p	MIMAT0000440	ACP1	52	Microarrays	tarbase		ALS2
hsa-mir-17-5p	MIMAT0000070	ACP1	52	Chimeric fragments	tarbase		ALX1
hsa-mir-30e-3p	MIMAT0000693	ACP1	52	PAR-CLIP	tarbase		ALYREF
hsa-mir-30d-5p	MIMAT0000245	ACP2	53	HITS-CLIP	tarbase		AMACR
hsa-mir-30e-5p	MIMAT0000692	ACP2	53	HITS-CLIP	tarbase		AMBRA1
hsa-mir-191-5p	MIMAT0000440	ACP5	54	Microarrays	tarbase		AMD1
hsa-mir-320a	MIMAT0000510	ACPP	55	PAR-CLIP	22100165		AMDHD1
hsa-mir-25-3p	MIMAT0000081	ACPP	55	HITS-CLIP	tarbase		AMDHD2
hsa-mir-107	MIMAT0000104	ACPP	55	Microarrays	tarbase		AMELX
hsa-mir-210-3p	MIMAT0000267	ACPP	55	Microarrays	tarbase		AMER1
hsa-mir-128-3p	MIMAT0000424	ACRV1	56	Microarrays	tarbase		AMFR
hsa-mir-30d-5p	MIMAT0000245	ACSBG1	23205	Microarrays	tarbase		AMIGO1
hsa-mir-26b-5p	MIMAT0000083	ACSF2	80221	Microarray	19088304		AMMECR1
hsa-mir-26b-5p	MIMAT0000083	ACSF2	80221	Microarray	19088304		AMMECR1L
hsa-mir-191-5p	MIMAT0000440	ACSF2	80221	Microarrays	tarbase		AMN1
hsa-mir-210-3p	MIMAT0000267	ACSF2	80221	Microarrays	tarbase		AMOT
hsa-mir-26a-5p	MIMAT0000082	ACSF2	80221	Microarrays	tarbase		AMOTL1
hsa-mir-26a-5p	MIMAT0000082	ACSF3	197322	Microarrays	tarbase		AMOTL2
hsa-mir-191-5p	MIMAT0000440	ACSL1	2180	CLASH	23622248		AMPD1
hsa-mir-191-5p	MIMAT0000440	ACSL1	2180	CLASH	23622248		AMPD3
hsa-mir-107	MIMAT0000104	ACSL1	2180	HITS-CLIP, Microarrays	tarbase		AMTN
hsa-mir-26a-5p	MIMAT0000082	ACSL1	2180	HITS-CLIP	tarbase		AMZ1
hsa-mir-26b-5p	MIMAT0000083	ACSL1	2180	HITS-CLIP	tarbase		AMZ2
hsa-mir-30d-5p	MIMAT0000245	ACSL1	2180	HITS-CLIP	tarbase		ANAPC1
hsa-mir-200b-3p	MIMAT0000318	ACSL1	2180	Microarrays	tarbase		ANAPC10
hsa-mir-30e-5p	MIMAT0000692	ACSL1	2180	HITS-CLIP	tarbase		ANAPC11
hsa-mir-26a-5p	MIMAT0000082	ACSL3	2181	HITS-CLIP	22473208		ANAPC13
hsa-mir-26b-5p	MIMAT0000083	ACSL3	2181	HITS-CLIP	22473208		ANAPC15
hsa-mir-26a-5p	MIMAT0000082	ACSL3	2181	HITS-CLIP	22473208		ANAPC16
hsa-mir-26b-5p	MIMAT0000083	ACSL3	2181	HITS-CLIP	22473208		ANAPC2
hsa-mir-107	MIMAT0000104	ACSL3	2181	PAR-CLIP	tarbase		ANAPC4
hsa-mir-17-5p	MIMAT0000070	ACSL3	2181	PAR-CLIP	tarbase		ANAPC5
hsa-mir-191-5p	MIMAT0000440	ACSL3	2181	PAR-CLIP	tarbase		ANAPC7
hsa-mir-128-3p	MIMAT0000424	ACSL3	2181	HITS-CLIP	tarbase		ANG
hsa-mir-210-3p	MIMAT0000267	ACSL3	2181	Microarrays	tarbase		ANGEL1
hsa-mir-17-5p	MIMAT0000070	ACSL4	2182	HITS-CLIP//PAR-CLIP	21572407		ANGEL2
hsa-mir-200b-3p	MIMAT0000318	ACSL4	2182	PAR-CLIP	22100165		ANGPT4
hsa-mir-186-5p	MIMAT0000456	ACSL4	2182	PAR-CLIP	21572407		ANGPTL1
hsa-mir-17-5p	MIMAT0000070	ACSL4	2182	HITS-CLIP//PAR-CLIP	21572407		ANGPTL2
hsa-mir-186-5p	MIMAT0000456	ACSL4	2182	PAR-CLIP	21572407		ANK1
hsa-mir-107	MIMAT0000104	ACSL4	2182	PAR-CLIP	tarbase		ANK3
hsa-mir-181b-5p	MIMAT0000257	ACSL4	2182	PAR-CLIP, HITS-CLIP	tarbase		ANKEF1
hsa-mir-26a-5p	MIMAT0000082	ACSL4	2182	PAR-CLIP, HITS-CLIP	tarbase		ANKFY1
hsa-mir-26b-5p	MIMAT0000083	ACSL4	2182	PAR-CLIP	tarbase		ANKH
hsa-mir-30d-5p	MIMAT0000245	ACSL4	2182	HITS-CLIP	tarbase		ANKHD1
hsa-mir-218-5p	MIMAT0000275	ACSL4	2182	HITS-CLIP	tarbase		ANKHD1-EIF4EBP3
hsa-mir-30e-5p	MIMAT0000692	ACSL4	2182	HITS-CLIP	tarbase		ANKIB1
hsa-mir-128-3p	MIMAT0000424	ACSL5	51703	Microarray	17612493		ANKLE2
hsa-mir-128-3p	MIMAT0000424	ACSL5	51703	Microarray	17612493		ANKMY2
hsa-mir-191-5p	MIMAT0000440	ACSL5	51703	Microarrays	tarbase		ANKRA2
hsa-mir-210-3p	MIMAT0000267	ACSL5	51703	Microarrays	tarbase		ANKRD1
hsa-mir-107	MIMAT0000104	ACSM3	6296	Microarrays	tarbase		ANKRD10
hsa-mir-128-3p	MIMAT0000424	ACSM3	6296	Microarrays	tarbase		ANKRD11
hsa-mir-25-3p	MIMAT0000081	ACSS1	84532	CLASH	23622248		ANKRD12
hsa-mir-191-5p	MIMAT0000440	ACSS1	84532	CLASH	23622248		ANKRD13A
hsa-mir-200b-3p	MIMAT0000318	ACSS2	55902	Microarrays	tarbase		ANKRD13B
hsa-mir-128-3p	MIMAT0000424	ACSS3	79611	Microarrays	tarbase		ANKRD13C
hsa-mir-186-5p	MIMAT0000456	ACTA2	59	HITS-CLIP	tarbase		ANKRD16
hsa-mir-199a-5p	MIMAT0000231	ACTA2	59	Microarrays, Western Blot	tarbase		ANKRD17
hsa-mir-218-5p	MIMAT0000275	ACTA2	59	HITS-CLIP	tarbase		ANKRD18A
hsa-mir-26a-5p	MIMAT0000082	ACTA2	59	Western Blot, Microarrays	tarbase		ANKRD23
hsa-mir-191-5p	MIMAT0000440	ACTA2	59	Microarrays	tarbase		ANKRD24
hsa-mir-200b-3p	MIMAT0000318	ACTA2	59	Microarrays	tarbase		ANKRD26
hsa-mir-218-5p	MIMAT0000275	ACTB	60	HITS-CLIP	23212916		ANKRD27
hsa-mir-320a	MIMAT0000510	ACTB	60	CLASH	23622248		ANKRD28
hsa-mir-218-5p	MIMAT0000275	ACTB	60	HITS-CLIP	23212916		ANKRD29
hsa-mir-107	MIMAT0000104	ACTB	60	HITS-CLIP	tarbase		ANKRD33B
hsa-mir-17-5p	MIMAT0000070	ACTB	60	HITS-CLIP	tarbase		ANKRD36
hsa-mir-25-3p	MIMAT0000081	ACTB	60	HITS-CLIP, PAR-CLIP	tarbase		ANKRD36B
hsa-mir-191-5p	MIMAT0000440	ACTB	60	RIP-Seq	tarbase		ANKRD36BP1
hsa-mir-320a	MIMAT0000510	ACTBL2	345651	PAR-CLIP	22100165		ANKRD36BP2
hsa-mir-25-3p	MIMAT0000081	ACTC1	70	HITS-CLIP	27418678		ANKRD36C
hsa-mir-30d-5p	MIMAT0000245	ACTC1	70	HITS-CLIP	27418678		ANKRD39
hsa-mir-30e-5p	MIMAT0000692	ACTC1	70	HITS-CLIP	27418678		ANKRD40
hsa-mir-320a	MIMAT0000510	ACTC1	70	HITS-CLIP	tarbase		ANKRD42
hsa-mir-107	MIMAT0000104	ACTC1	70	Microarrays	tarbase		ANKRD44
hsa-mir-320a	MIMAT0000510	ACTG1	71	CLASH	23622248		ANKRD46
hsa-mir-107	MIMAT0000104	ACTG1	71	HITS-CLIP, PAR-CLIP	tarbase		ANKRD49
hsa-mir-186-5p	MIMAT0000456	ACTG1	71	PAR-CLIP, HITS-CLIP	tarbase		ANKRD50
hsa-mir-25-3p	MIMAT0000081	ACTG1	71	PAR-CLIP	tarbase		ANKRD52
hsa-mir-107	MIMAT0000104	ACTG2	72	Microarrays	tarbase		ANKRD7
hsa-mir-200b-3p	MIMAT0000318	ACTL10	170487	Microarrays	tarbase		ANKS1A
hsa-mir-25-3p	MIMAT0000081	ACTL6A	86	CLASH	23622248		ANKS1B
hsa-mir-26a-5p	MIMAT0000082	ACTL8	81569	CLASH	23622248		ANKS4B
hsa-mir-186-5p	MIMAT0000456	ACTL8	81569	CLASH	23622248		ANKS6
hsa-mir-186-5p	MIMAT0000456	ACTL8	81569	CLASH	23622248		ANKZF1
hsa-mir-200b-3p	MIMAT0000318	ACTL9	284382	Microarrays	tarbase		ANLN
hsa-mir-218-5p	MIMAT0000275	ACTN1	87	HITS-CLIP//Luciferase reporter assay//qRT-PCR	19890957|23212916		ANO1
hsa-mir-218-5p	MIMAT0000275	ACTN1	87	HITS-CLIP//Luciferase reporter assay//qRT-PCR	19890957|23212916		ANO10
hsa-mir-107	MIMAT0000104	ACTN1	87	HITS-CLIP	tarbase		ANO2
hsa-mir-199a-5p	MIMAT0000231	ACTN1	87	HITS-CLIP	tarbase		ANO3
hsa-mir-26a-5p	MIMAT0000082	ACTN4	81	CLASH	23622248		ANO5
hsa-mir-320a	MIMAT0000510	ACTN4	81	CLASH	23622248		ANO6
hsa-mir-17-3p	MIMAT0000071	ACTN4	81	PAR-CLIP	tarbase		ANP32A
hsa-mir-17-3p	MIMAT0000071	ACTN4	81	PAR-CLIP	tarbase		ANP32B
hsa-mir-218-5p	MIMAT0000275	ACTN4	81	HITS-CLIP	tarbase		ANP32D
hsa-mir-218-5p	MIMAT0000275	ACTN4	81	HITS-CLIP	tarbase		ANP32E
hsa-mir-191-5p	MIMAT0000440	ACTN4	81	Microarrays	tarbase		ANTXR1
hsa-mir-191-5p	MIMAT0000440	ACTN4	81	Microarrays	tarbase		ANTXR2
hsa-mir-186-5p	MIMAT0000456	ACTR10	55860	PAR-CLIP	tarbase		ANXA1
hsa-mir-210-3p	MIMAT0000267	ACTR1A	10121	CLASH	23622248		ANXA10
hsa-mir-138-5p	MIMAT0000430	ACTR1A	10121	HITS-CLIP	27418678		ANXA11
hsa-mir-17-3p	MIMAT0000071	ACTR1A	10121	HITS-CLIP	tarbase		ANXA13
hsa-mir-181b-5p	MIMAT0000257	ACTR1A	10121	HITS-CLIP	tarbase		ANXA2
hsa-mir-30d-5p	MIMAT0000245	ACTR1A	10121	HITS-CLIP	tarbase		ANXA3
hsa-mir-30e-3p	MIMAT0000693	ACTR1A	10121	HITS-CLIP	tarbase		ANXA5
hsa-mir-30e-5p	MIMAT0000692	ACTR1A	10121	HITS-CLIP	tarbase		ANXA7
hsa-mir-30e-3p	MIMAT0000693	ACTR1B	10120	HITS-CLIP, PAR-CLIP	tarbase		ANXA8
hsa-mir-17-5p	MIMAT0000070	ACTR2	10097	PAR-CLIP	23446348|21572407|20371350|26701625		ANXA8L1
hsa-mir-107	MIMAT0000104	ACTR2	10097	PAR-CLIP	21572407		ANXA9
hsa-mir-218-5p	MIMAT0000275	ACTR2	10097	HITS-CLIP	23212916		AOAH
hsa-mir-17-5p	MIMAT0000070	ACTR2	10097	PAR-CLIP	23446348|21572407|20371350|26701625		AOC1
hsa-mir-107	MIMAT0000104	ACTR2	10097	PAR-CLIP	21572407		AOC2
hsa-mir-218-5p	MIMAT0000275	ACTR2	10097	HITS-CLIP	23212916		AOC3
hsa-mir-17-3p	MIMAT0000071	ACTR2	10097	HITS-CLIP	tarbase		AOX1
hsa-mir-320a	MIMAT0000510	ACTR2	10097	HITS-CLIP, PAR-CLIP	tarbase		AP1AR
hsa-mir-30e-3p	MIMAT0000693	ACTR2	10097	HITS-CLIP	tarbase		AP1B1
hsa-mir-17-5p	MIMAT0000070	ACTR3	10096	PAR-CLIP, HITS-CLIP	tarbase		AP1G1
hsa-mir-186-5p	MIMAT0000456	ACTR3	10096	HITS-CLIP	tarbase		AP1M1
hsa-mir-26a-5p	MIMAT0000082	ACTR3	10096	HITS-CLIP	tarbase		AP1M2
hsa-mir-26b-5p	MIMAT0000083	ACTR3	10096	HITS-CLIP	tarbase		AP1S1
hsa-mir-26a-5p	MIMAT0000082	ACTR3B	57180	HITS-CLIP	tarbase		AP1S2
hsa-mir-107	MIMAT0000104	ACTR3B	57180	Microarrays	tarbase		AP1S3
hsa-mir-210-3p	MIMAT0000267	ACTR3B	57180	Microarrays	tarbase		AP2A1
hsa-mir-191-5p	MIMAT0000440	ACTR3C	653857	Microarrays	tarbase		AP2A2
hsa-mir-26b-5p	MIMAT0000083	ACTR5	79913	Microarray	19088304		AP2B1
hsa-mir-26b-5p	MIMAT0000083	ACTR5	79913	Microarray	19088304		AP2M1
hsa-mir-191-5p	MIMAT0000440	ACTR5	79913	Microarrays	tarbase		AP2S1
hsa-mir-200b-3p	MIMAT0000318	ACTR6	64431	Microarrays	tarbase		AP3B1
hsa-mir-26b-5p	MIMAT0000083	ACTR8	93973	Microarray	19088304		AP3D1
hsa-mir-218-5p	MIMAT0000275	ACTR8	93973	HITS-CLIP	23212916		AP3M1
hsa-mir-26b-5p	MIMAT0000083	ACTR8	93973	Microarray	19088304		AP3M2
hsa-mir-218-5p	MIMAT0000275	ACTR8	93973	HITS-CLIP	23212916		AP3S1
hsa-mir-128-3p	MIMAT0000424	ACTRT3	84517	Microarrays	tarbase		AP3S2
hsa-mir-26a-5p	MIMAT0000082	ACVR1	90	Luciferase reporter assay//qRT-PCR	23227223		AP4B1
hsa-mir-186-5p	MIMAT0000456	ACVR1	90	PAR-CLIP//Sequencing	20371350|21572407		AP5M1
hsa-mir-26a-5p	MIMAT0000082	ACVR1	90	Luciferase reporter assay//qRT-PCR	23227223		AP5S1
hsa-mir-186-5p	MIMAT0000456	ACVR1	90	PAR-CLIP//Sequencing	20371350|21572407		AP5Z1
hsa-mir-128-3p	MIMAT0000424	ACVR1	90	HITS-CLIP	tarbase		APAF1
hsa-mir-17-3p	MIMAT0000071	ACVR1	90	HITS-CLIP	tarbase		APBB2
hsa-mir-17-5p	MIMAT0000070	ACVR1B	91	PAR-CLIP	23446348|21572407|20371350|26701625		APC
hsa-mir-26b-5p	MIMAT0000083	ACVR1B	91	CLASH	23622248		APCDD1
hsa-mir-199a-5p	MIMAT0000231	ACVR1B	91	Immunoprecipitaion//Luciferase reporter assay//qRT-PCR//Western blot	25258381		APCDD1L
hsa-mir-210-3p	MIMAT0000267	ACVR1B	91	immunoprecipitaion//qRT-PCR	19826008		APEH
hsa-mir-26b-5p	MIMAT0000083	ACVR1B	91	CLASH	23622248		APEX1
hsa-mir-26a-5p	MIMAT0000082	ACVR1B	91	HITS-CLIP	tarbase		APEX2
hsa-mir-128-3p	MIMAT0000424	ACVR1B	91	Microarrays	tarbase		APH1A
hsa-mir-200b-3p	MIMAT0000318	ACVR1B	91	Microarrays	tarbase		API5
hsa-mir-186-5p	MIMAT0000456	ACVR2A	92	Sequencing	20371350		APLF
hsa-mir-186-5p	MIMAT0000456	ACVR2A	92	Sequencing	20371350		APLN
hsa-mir-107	MIMAT0000104	ACVR2B	93	PAR-CLIP	21572407		APLP1
hsa-mir-107	MIMAT0000104	ACVR2B	93	PAR-CLIP	21572407		APLP2
hsa-mir-128-3p	MIMAT0000424	ACVR2B	93	HITS-CLIP, Microarrays	tarbase		APMAP
hsa-mir-17-3p	MIMAT0000071	ACVR2B	93	PAR-CLIP	tarbase		APOA1
hsa-mir-181b-5p	MIMAT0000257	ACVR2B	93	HITS-CLIP	tarbase		APOA2
hsa-mir-186-5p	MIMAT0000456	ACVR2B	93	HITS-CLIP	tarbase		APOB
hsa-mir-200b-3p	MIMAT0000318	ACVR2B	93	HITS-CLIP	tarbase		APOBEC1
hsa-mir-320a	MIMAT0000510	ACVR2B	93	HITS-CLIP, PAR-CLIP	tarbase		APOBEC3B
hsa-mir-17-3p	MIMAT0000071	ACVRL1	94	HITS-CLIP	tarbase		APOBEC3C
hsa-mir-26a-5p	MIMAT0000082	ACY3	91703	Microarrays	tarbase		APOBEC3F
hsa-mir-181b-5p	MIMAT0000257	ACYP1	97	HITS-CLIP	22473208		APOBEC3G
hsa-mir-128-3p	MIMAT0000424	ACYP1	97	Microarrays	tarbase		APOC1
hsa-mir-200b-3p	MIMAT0000318	ACYP2	98	Microarrays	tarbase		APOC3
hsa-mir-210-3p	MIMAT0000267	ACYP2	98	Microarrays	tarbase		APOD
hsa-mir-26a-5p	MIMAT0000082	ACYP2	98	Microarrays	tarbase		APOE
hsa-mir-128-3p	MIMAT0000424	ADA	100	Microarrays	tarbase		APOF
hsa-mir-26a-5p	MIMAT0000082	ADAD2	161931	Microarrays	tarbase		APOH
hsa-mir-107	MIMAT0000104	ADAM10	102	HITS-CLIP, Microarrays	tarbase		APOL1
hsa-mir-199a-5p	MIMAT0000231	ADAM10	102	HITS-CLIP	tarbase		APOL2
hsa-mir-26a-5p	MIMAT0000082	ADAM10	102	HITS-CLIP	tarbase		APOL3
hsa-mir-26b-5p	MIMAT0000083	ADAM10	102	HITS-CLIP	tarbase		APOL6
hsa-mir-320a	MIMAT0000510	ADAM10	102	PAR-CLIP	tarbase		APOLD1
hsa-mir-128-3p	MIMAT0000424	ADAM10	102	HITS-CLIP	tarbase		APOM
hsa-mir-210-3p	MIMAT0000267	ADAM10	102	Microarrays	tarbase		APOO
hsa-mir-210-3p	MIMAT0000267	ADAM11	4185	HITS-CLIP	tarbase		APOOL
hsa-mir-218-5p	MIMAT0000275	ADAM12	8038	HITS-CLIP	23212916		APP
hsa-mir-200b-3p	MIMAT0000318	ADAM12	8038	Luciferase reporter assay//qRT-PCR//Western blot	25886595		APPBP2
hsa-mir-218-5p	MIMAT0000275	ADAM12	8038	HITS-CLIP	23212916		APPL1
hsa-mir-181b-5p	MIMAT0000257	ADAM12	8038	HITS-CLIP	tarbase		APPL2
hsa-mir-107	MIMAT0000104	ADAM12	8038	Microarrays	tarbase		APRT
hsa-mir-17-3p	MIMAT0000071	ADAM15	8751	HITS-CLIP	tarbase		APTX
hsa-mir-17-5p	MIMAT0000070	ADAM15	8751	HITS-CLIP	tarbase		AQP1
hsa-mir-210-3p	MIMAT0000267	ADAM15	8751	Microarrays	tarbase		AQP11
hsa-mir-26a-5p	MIMAT0000082	ADAM17	6868	Immunofluorescence//Luciferase reporter assay//Microarray//PAR-CLIP//qRT-PCR//Western blot	24398324|24375761		AQP3
hsa-mir-26b-5p	MIMAT0000083	ADAM17	6868	PAR-CLIP	24398324		AQP4
hsa-mir-181b-5p	MIMAT0000257	ADAM17	6868	HITS-CLIP	23313552		AQR
hsa-mir-218-5p	MIMAT0000275	ADAM17	6868	HITS-CLIP	23212916		AR
hsa-mir-26a-5p	MIMAT0000082	ADAM17	6868	Immunofluorescence//Luciferase reporter assay//Microarray//PAR-CLIP//qRT-PCR//Western blot	24398324|24375761		ARAF
hsa-mir-26b-5p	MIMAT0000083	ADAM17	6868	PAR-CLIP	24398324		ARAP1
hsa-mir-181b-5p	MIMAT0000257	ADAM17	6868	HITS-CLIP	23313552		ARAP2
hsa-mir-218-5p	MIMAT0000275	ADAM17	6868	HITS-CLIP	23212916		ARAP3
hsa-mir-17-5p	MIMAT0000070	ADAM17	6868	HITS-CLIP, CLEAR-CLIP	tarbase		ARC
hsa-mir-107	MIMAT0000104	ADAM17	6868	Microarrays	tarbase		ARCN1
hsa-mir-191-5p	MIMAT0000440	ADAM17	6868	Microarrays	tarbase		AREG
hsa-mir-210-3p	MIMAT0000267	ADAM17	6868	Microarrays	tarbase		AREL1
hsa-mir-26b-5p	MIMAT0000083	ADAM18	8749	Microarray	19088304		ARF1
hsa-mir-26b-5p	MIMAT0000083	ADAM18	8749	Microarray	19088304		ARF3
hsa-mir-26a-5p	MIMAT0000082	ADAM19	8728	PAR-CLIP, Microarrays	tarbase		ARF4
hsa-mir-26b-5p	MIMAT0000083	ADAM19	8728	PAR-CLIP	tarbase		ARF5
hsa-mir-30d-5p	MIMAT0000245	ADAM19	8728	PAR-CLIP	tarbase		ARF6
hsa-mir-107	MIMAT0000104	ADAM19	8728	Microarrays	tarbase		ARFGAP1
hsa-mir-200b-3p	MIMAT0000318	ADAM19	8728	Microarrays	tarbase		ARFGAP2
hsa-mir-30e-5p	MIMAT0000692	ADAM19	8728	PAR-CLIP	tarbase		ARFGAP3
hsa-mir-26a-5p	MIMAT0000082	ADAM20	8748	Microarrays	tarbase		ARFGEF1
hsa-mir-107	MIMAT0000104	ADAM21	8747	Microarrays	tarbase		ARFGEF2
hsa-mir-218-5p	MIMAT0000275	ADAM22	53616	HITS-CLIP	tarbase		ARFIP1
hsa-mir-138-5p	MIMAT0000430	ADAM23	8745	HITS-CLIP	tarbase		ARFIP2
hsa-mir-26b-5p	MIMAT0000083	ADAM29	11086	Microarray	19088304		ARFRP1
hsa-mir-26b-5p	MIMAT0000083	ADAM29	11086	Microarray	19088304		ARG2
hsa-mir-191-5p	MIMAT0000440	ADAM32	203102	Microarrays	tarbase		ARGFX
hsa-mir-191-5p	MIMAT0000440	ADAM32	203102	Microarrays	tarbase		ARGLU1
hsa-mir-26b-5p	MIMAT0000083	ADAM9	8754	Microarray	19088304		ARHGAP1
hsa-mir-30d-5p	MIMAT0000245	ADAM9	8754	HITS-CLIP	23313552		ARHGAP10
hsa-mir-30e-5p	MIMAT0000692	ADAM9	8754	HITS-CLIP	23313552		ARHGAP11A
hsa-mir-26b-5p	MIMAT0000083	ADAM9	8754	Microarray	19088304		ARHGAP11B
hsa-mir-17-5p	MIMAT0000070	ADAM9	8754	HITS-CLIP	tarbase		ARHGAP12
hsa-mir-17-5p	MIMAT0000070	ADAM9	8754	HITS-CLIP	tarbase		ARHGAP17
hsa-mir-186-5p	MIMAT0000456	ADAM9	8754	HITS-CLIP	tarbase		ARHGAP18
hsa-mir-186-5p	MIMAT0000456	ADAM9	8754	HITS-CLIP	tarbase		ARHGAP19
hsa-mir-191-5p	MIMAT0000440	ADAM9	8754	PAR-CLIP	tarbase		ARHGAP20
hsa-mir-191-5p	MIMAT0000440	ADAM9	8754	PAR-CLIP	tarbase		ARHGAP21
hsa-mir-200b-3p	MIMAT0000318	ADAM9	8754	HITS-CLIP	tarbase		ARHGAP23
hsa-mir-200b-3p	MIMAT0000318	ADAM9	8754	HITS-CLIP	tarbase		ARHGAP24
hsa-mir-218-5p	MIMAT0000275	ADAM9	8754	HITS-CLIP	tarbase		ARHGAP26
hsa-mir-218-5p	MIMAT0000275	ADAM9	8754	HITS-CLIP	tarbase		ARHGAP29
hsa-mir-107	MIMAT0000104	ADAM9	8754	Microarrays	tarbase		ARHGAP30
hsa-mir-107	MIMAT0000104	ADAM9	8754	Microarrays	tarbase		ARHGAP31
hsa-mir-30e-5p	MIMAT0000692	ADAM9	8754	HITS-CLIP	23313552		ARHGAP32
hsa-mir-26b-5p	MIMAT0000083	ADAMTS1	9510	Microarray	19088304		ARHGAP35
hsa-mir-26b-5p	MIMAT0000083	ADAMTS1	9510	Microarray	19088304		ARHGAP39
hsa-mir-128-3p	MIMAT0000424	ADAMTS1	9510	HITS-CLIP	tarbase		ARHGAP4
hsa-mir-138-5p	MIMAT0000430	ADAMTS1	9510	Microarrays	tarbase		ARHGAP42
hsa-mir-17-3p	MIMAT0000071	ADAMTS1	9510	HITS-CLIP, PAR-CLIP	tarbase		ARHGAP44
hsa-mir-17-5p	MIMAT0000070	ADAMTS1	9510	HITS-CLIP	tarbase		ARHGAP5
hsa-mir-181b-5p	MIMAT0000257	ADAMTS1	9510	HITS-CLIP	tarbase		ARHGDIA
hsa-mir-30d-5p	MIMAT0000245	ADAMTS1	9510	HITS-CLIP	tarbase		ARHGDIB
hsa-mir-25-3p	MIMAT0000081	ADAMTS1	9510	Chimeric fragments	tarbase		ARHGEF1
hsa-mir-30e-5p	MIMAT0000692	ADAMTS1	9510	HITS-CLIP	tarbase		ARHGEF10
hsa-mir-26b-5p	MIMAT0000083	ADAMTS12	81792	Microarray	19088304		ARHGEF11
hsa-mir-26b-5p	MIMAT0000083	ADAMTS12	81792	Microarray	19088304		ARHGEF12
hsa-mir-138-5p	MIMAT0000430	ADAMTS12	81792	Microarrays	tarbase		ARHGEF15
hsa-mir-138-5p	MIMAT0000430	ADAMTS12	81792	Microarrays	tarbase		ARHGEF17
hsa-mir-218-5p	MIMAT0000275	ADAMTS13	11093	Microarrays	tarbase		ARHGEF18
hsa-mir-218-5p	MIMAT0000275	ADAMTS13	11093	Microarrays	tarbase		ARHGEF19
hsa-mir-107	MIMAT0000104	ADAMTS14	140766	Microarrays	tarbase		ARHGEF2
hsa-mir-191-5p	MIMAT0000440	ADAMTS15	170689	Microarrays	tarbase		ARHGEF28
hsa-mir-30d-5p	MIMAT0000245	ADAMTS17	170691	Microarrays	tarbase		ARHGEF3
hsa-mir-25-3p	MIMAT0000081	ADAMTS19	171019	HITS-CLIP	tarbase		ARHGEF37
hsa-mir-128-3p	MIMAT0000424	ADAMTS2	9509	HITS-CLIP	tarbase		ARHGEF39
hsa-mir-128-3p	MIMAT0000424	ADAMTS2	9509	HITS-CLIP	tarbase		ARHGEF40
hsa-mir-181b-5p	MIMAT0000257	ADAMTS2	9509	HITS-CLIP	tarbase		ARHGEF5
hsa-mir-181b-5p	MIMAT0000257	ADAMTS2	9509	HITS-CLIP	tarbase		ARHGEF7
hsa-mir-128-3p	MIMAT0000424	ADAMTS4	9507	Microarray	17612493		ARHGEF9
hsa-mir-128-3p	MIMAT0000424	ADAMTS4	9507	Microarray	17612493		ARID1A
hsa-mir-128-3p	MIMAT0000424	ADAMTS5	11096	HITS-CLIP	23824327		ARID1B
hsa-mir-128-3p	MIMAT0000424	ADAMTS5	11096	HITS-CLIP	23824327		ARID2
hsa-mir-138-5p	MIMAT0000430	ADAMTS5	11096	HITS-CLIP	tarbase		ARID3A
hsa-mir-181b-5p	MIMAT0000257	ADAMTS5	11096	HITS-CLIP	tarbase		ARID3B
hsa-mir-200b-3p	MIMAT0000318	ADAMTS5	11096	HITS-CLIP	tarbase		ARID4A
hsa-mir-210-3p	MIMAT0000267	ADAMTS5	11096	HITS-CLIP	tarbase		ARID4B
hsa-mir-26a-5p	MIMAT0000082	ADAMTS5	11096	HITS-CLIP	tarbase		ARID5B
hsa-mir-26b-5p	MIMAT0000083	ADAMTS5	11096	HITS-CLIP	tarbase		ARIH1
hsa-mir-30e-3p	MIMAT0000693	ADAMTS5	11096	HITS-CLIP	tarbase		ARIH2
hsa-mir-200b-3p	MIMAT0000318	ADAMTS6	11174	Microarrays	tarbase		ARIH2OS
hsa-mir-26a-5p	MIMAT0000082	ADAMTS6	11174	Microarrays	tarbase		ARL1
hsa-mir-17-3p	MIMAT0000071	ADAMTS9	56999	HITS-CLIP	tarbase		ARL10
hsa-mir-17-5p	MIMAT0000070	ADAMTS9	56999	HITS-CLIP	tarbase		ARL13B
hsa-mir-107	MIMAT0000104	ADAMTS9	56999	Microarrays	tarbase		ARL14
hsa-mir-25-3p	MIMAT0000081	ADAMTSL1	92949	CLASH	23622248		ARL14EP
hsa-mir-30e-3p	MIMAT0000693	ADAMTSL3	57188	HITS-CLIP	tarbase		ARL15
hsa-mir-26a-5p	MIMAT0000082	ADAMTSL4	54507	Microarrays	tarbase		ARL16
hsa-mir-26b-5p	MIMAT0000083	ADAP2	55803	Microarray	19088304		ARL17A
hsa-mir-30d-5p	MIMAT0000245	ADAP2	55803	CLASH	23622248		ARL2
hsa-mir-26b-5p	MIMAT0000083	ADAP2	55803	Microarray	19088304		ARL2BP
hsa-mir-17-5p	MIMAT0000070	ADAR	103	Luciferase reporter assay//PAR-CLIP	23592263|21572407|23728176		ARL3
hsa-mir-17-5p	MIMAT0000070	ADAR	103	Luciferase reporter assay//PAR-CLIP	23592263|21572407|23728176		ARL4A
hsa-mir-107	MIMAT0000104	ADAR	103	HITS-CLIP	tarbase		ARL4C
hsa-mir-128-3p	MIMAT0000424	ADAR	103	HITS-CLIP	tarbase		ARL4D
hsa-mir-17-3p	MIMAT0000071	ADAR	103	HITS-CLIP	tarbase		ARL5A
hsa-mir-200b-3p	MIMAT0000318	ADAR	103	HITS-CLIP	tarbase		ARL5B
hsa-mir-210-3p	MIMAT0000267	ADAR	103	PAR-CLIP, Microarrays	tarbase		ARL5C
hsa-mir-26a-5p	MIMAT0000082	ADAR	103	HITS-CLIP, PAR-CLIP	tarbase		ARL6
hsa-mir-26b-5p	MIMAT0000083	ADAR	103	HITS-CLIP	tarbase		ARL6IP1
hsa-mir-138-5p	MIMAT0000430	ADAR	103	Microarrays	tarbase		ARL6IP4
hsa-mir-30e-3p	MIMAT0000693	ADAR	103	HITS-CLIP	tarbase		ARL6IP5
hsa-mir-17-5p	MIMAT0000070	ADARB1	104	CLASH	23622248		ARL6IP6
hsa-mir-26b-5p	MIMAT0000083	ADARB1	104	Sequencing	20371350		ARL8A
hsa-mir-218-5p	MIMAT0000275	ADARB1	104	HITS-CLIP	23212916		ARL8B
hsa-mir-17-5p	MIMAT0000070	ADARB1	104	CLASH	23622248		ARL9
hsa-mir-218-5p	MIMAT0000275	ADARB1	104	HITS-CLIP	23212916		ARMC1
hsa-mir-17-3p	MIMAT0000071	ADARB1	104	HITS-CLIP	tarbase		ARMC4
hsa-mir-181b-5p	MIMAT0000257	ADARB1	104	HITS-CLIP	tarbase		ARMC5
hsa-mir-199a-5p	MIMAT0000231	ADARB1	104	HITS-CLIP	tarbase		ARMC6
hsa-mir-200b-3p	MIMAT0000318	ADARB1	104	Microarrays	tarbase		ARMC7
hsa-mir-191-5p	MIMAT0000440	ADAT1	23536	Microarrays	tarbase		ARMC8
hsa-mir-17-5p	MIMAT0000070	ADAT2	134637	PAR-CLIP	22012620		ARMC9
hsa-mir-30e-3p	MIMAT0000693	ADAT2	134637	HITS-CLIP	tarbase		ARMCX1
hsa-mir-218-5p	MIMAT0000275	ADAT3	113179	PAR-CLIP	tarbase		ARMCX2
hsa-mir-191-5p	MIMAT0000440	ADCK1	57143	HITS-CLIP	tarbase		ARMCX3
hsa-mir-320a	MIMAT0000510	ADCY1	107	CLASH	23622248		ARMT1
hsa-mir-128-3p	MIMAT0000424	ADCY2	108	HITS-CLIP	tarbase		ARNT
hsa-mir-107	MIMAT0000104	ADCY2	108	Microarrays	tarbase		ARNT2
hsa-mir-107	MIMAT0000104	ADCY3	109	Microarrays	tarbase		ARNTL
hsa-mir-26a-5p	MIMAT0000082	ADCY3	109	Microarrays	tarbase		ARNTL2
hsa-mir-17-5p	MIMAT0000070	ADCY3	109	Chimeric fragments	tarbase		ARPC1A
hsa-mir-107	MIMAT0000104	ADCY6	112	HITS-CLIP	tarbase		ARPC1B
hsa-mir-128-3p	MIMAT0000424	ADCY6	112	PAR-CLIP, HITS-CLIP	tarbase		ARPC2
hsa-mir-30d-5p	MIMAT0000245	ADCY6	112	Microarrays	tarbase		ARPC3
hsa-mir-181b-5p	MIMAT0000257	ADCY9	115	Flow//Luciferase reporter assay//PAR-CLIP//qRT-PCR//Western blot	24269684|26701625		ARPC4
hsa-mir-200b-3p	MIMAT0000318	ADCY9	115	HITS-CLIP	tarbase		ARPC5
hsa-mir-30d-5p	MIMAT0000245	ADCY9	115	HITS-CLIP	tarbase		ARPC5L
hsa-mir-210-3p	MIMAT0000267	ADCY9	115	Microarrays	tarbase		ARPP19
hsa-mir-30e-5p	MIMAT0000692	ADCY9	115	HITS-CLIP	tarbase		ARPP21
hsa-mir-107	MIMAT0000104	ADCYAP1	116	Microarrays	tarbase		ARRB1
hsa-mir-128-3p	MIMAT0000424	ADCYAP1R1	117	HITS-CLIP	tarbase		ARRB2
hsa-mir-17-5p	MIMAT0000070	ADD1	118	HITS-CLIP	22473208		ARRDC1-AS1
hsa-mir-128-3p	MIMAT0000424	ADD1	118	PAR-CLIP	24398324		ARRDC3
hsa-mir-320a	MIMAT0000510	ADD1	118	PAR-CLIP	26701625		ARRDC4
hsa-mir-17-5p	MIMAT0000070	ADD1	118	HITS-CLIP	22473208		ARSB
hsa-mir-107	MIMAT0000104	ADD1	118	HITS-CLIP	tarbase		ARSG
hsa-mir-17-3p	MIMAT0000071	ADD1	118	HITS-CLIP	tarbase		ARSJ
hsa-mir-107	MIMAT0000104	ADD2	119	CLASH	23622248		ARSK
hsa-mir-107	MIMAT0000104	ADD2	119	CLASH	23622248		ART1
hsa-mir-128-3p	MIMAT0000424	ADD3	120	HITS-CLIP	tarbase		ART3
hsa-mir-181b-5p	MIMAT0000257	ADD3	120	HITS-CLIP	tarbase		ART4
hsa-mir-25-3p	MIMAT0000081	ADD3	120	PAR-CLIP	tarbase		ARV1
hsa-mir-320a	MIMAT0000510	ADD3	120	PAR-CLIP	tarbase		ARVCF
hsa-mir-191-5p	MIMAT0000440	ADD3	120	RIP-Seq	tarbase		AS3MT
hsa-mir-210-3p	MIMAT0000267	ADD3	120	Microarrays	tarbase		ASAH1
hsa-mir-30e-3p	MIMAT0000693	ADD3	120	HITS-CLIP	tarbase		ASAH2B
hsa-mir-26b-5p	MIMAT0000083	ADGB	79747	Microarray	19088304		ASAP1
hsa-mir-26b-5p	MIMAT0000083	ADGB	79747	Microarray	19088304		ASAP2
hsa-mir-138-5p	MIMAT0000430	ADGRA2	25960	Immunohistochemistry//Luciferase reporter assay//Microarray//qRT-PCR//Western blot	24582749		ASB1
hsa-mir-26b-5p	MIMAT0000083	ADGRE5	976	Microarray	19088304		ASB11
hsa-mir-26b-5p	MIMAT0000083	ADGRG6	57211	Microarray	19088304		ASB13
hsa-mir-26a-5p	MIMAT0000082	ADGRG7	84873	PAR-CLIP	26701625		ASB16
hsa-mir-26b-5p	MIMAT0000083	ADGRG7	84873	PAR-CLIP	26701625		ASB2
hsa-mir-26b-5p	MIMAT0000083	ADGRL2	23266	Microarray	19088304		ASB3
hsa-mir-210-3p	MIMAT0000267	ADH1A	124	Microarrays	tarbase		ASB6
hsa-mir-107	MIMAT0000104	ADH1C	126	Microarrays	tarbase		ASB7
hsa-mir-210-3p	MIMAT0000267	ADH1C	126	Microarrays	tarbase		ASB8
hsa-mir-218-5p	MIMAT0000275	ADH5	128	HITS-CLIP	23212916		ASB9
hsa-mir-218-5p	MIMAT0000275	ADH5	128	HITS-CLIP	23212916		ASCC1
hsa-mir-210-3p	MIMAT0000267	ADH6	130	Microarrays	tarbase		ASCC2
hsa-mir-26b-5p	MIMAT0000083	ADI1	55256	Microarray	19088304		ASCC3
hsa-mir-26b-5p	MIMAT0000083	ADI1	55256	Microarray	19088304		ASCL1
hsa-mir-107	MIMAT0000104	ADI1	55256	HITS-CLIP	tarbase		ASCL2
hsa-mir-107	MIMAT0000104	ADI1	55256	HITS-CLIP	tarbase		ASF1A
hsa-mir-186-5p	MIMAT0000456	ADI1	55256	HITS-CLIP	tarbase		ASF1B
hsa-mir-186-5p	MIMAT0000456	ADI1	55256	HITS-CLIP	tarbase		ASGR1
hsa-mir-26a-5p	MIMAT0000082	ADI1	55256	HITS-CLIP	tarbase		ASGR2
hsa-mir-26a-5p	MIMAT0000082	ADI1	55256	HITS-CLIP	tarbase		ASH1L
hsa-mir-107	MIMAT0000104	ADIPOR1	51094	HITS-CLIP, PAR-CLIP	tarbase		ASH2L
hsa-mir-186-5p	MIMAT0000456	ADIPOR1	51094	HITS-CLIP	tarbase		ASIC1
hsa-mir-218-5p	MIMAT0000275	ADIPOR1	51094	PAR-CLIP	tarbase		ASIP
hsa-mir-17-5p	MIMAT0000070	ADIPOR1	51094	Chimeric fragments	tarbase		ASL
hsa-mir-186-5p	MIMAT0000456	ADIPOR2	79602	PAR-CLIP	21572407|20371350		ASNA1
hsa-mir-186-5p	MIMAT0000456	ADIPOR2	79602	PAR-CLIP	21572407|20371350		ASNS
hsa-mir-218-5p	MIMAT0000275	ADIPOR2	79602	HITS-CLIP	tarbase		ASNSD1
hsa-mir-218-5p	MIMAT0000275	ADIPOR2	79602	HITS-CLIP	tarbase		ASPH
hsa-mir-26a-5p	MIMAT0000082	ADIPOR2	79602	PAR-CLIP	tarbase		ASPHD1
hsa-mir-26a-5p	MIMAT0000082	ADIPOR2	79602	PAR-CLIP	tarbase		ASPM
hsa-mir-26b-5p	MIMAT0000083	ADIPOR2	79602	PAR-CLIP	tarbase		ASPN
hsa-mir-26b-5p	MIMAT0000083	ADIPOR2	79602	PAR-CLIP	tarbase		ASPRV1
hsa-mir-30d-5p	MIMAT0000245	ADIPOR2	79602	PAR-CLIP	tarbase		ASS1
hsa-mir-30d-5p	MIMAT0000245	ADIPOR2	79602	PAR-CLIP	tarbase		ASTE1
hsa-mir-210-3p	MIMAT0000267	ADIPOR2	79602	Microarrays	tarbase		ASTN2
hsa-mir-210-3p	MIMAT0000267	ADIPOR2	79602	Microarrays	tarbase		ASXL1
hsa-mir-30e-5p	MIMAT0000692	ADIPOR2	79602	PAR-CLIP	tarbase		ASXL2
hsa-mir-30e-5p	MIMAT0000692	ADIPOR2	79602	PAR-CLIP	tarbase		ASXL3
hsa-mir-210-3p	MIMAT0000267	ADIRF	10974	Microarrays	tarbase		ATAD1
hsa-mir-107	MIMAT0000104	ADK	132	HITS-CLIP	tarbase		ATAD2
hsa-mir-26a-5p	MIMAT0000082	ADM	133	CLASH//PAR-CLIP	23622248|23592263|23446348|22012620|21572407|20371350|26701625		ATAD2B
hsa-mir-26b-5p	MIMAT0000083	ADM	133	PAR-CLIP//Sequencing	20371350|23592263|23446348|22012620|21572407|26701625		ATAD5
hsa-mir-26a-5p	MIMAT0000082	ADM	133	CLASH//PAR-CLIP	23622248|23592263|23446348|22012620|21572407|20371350|26701625		ATAT1
hsa-mir-26b-5p	MIMAT0000083	ADM	133	PAR-CLIP//Sequencing	20371350|23592263|23446348|22012620|21572407|26701625		ATF1
hsa-mir-181b-5p	MIMAT0000257	ADM	133	HITS-CLIP	tarbase		ATF2
hsa-mir-25-3p	MIMAT0000081	ADM	133	HITS-CLIP, PAR-CLIP	tarbase		ATF3
hsa-mir-107	MIMAT0000104	ADM	133	Microarrays	tarbase		ATF4
hsa-mir-191-5p	MIMAT0000440	ADM	133	Microarrays	tarbase		ATF5
hsa-mir-200b-3p	MIMAT0000318	ADM	133	Microarrays	tarbase		ATF6
hsa-mir-320a	MIMAT0000510	ADM	133	Chimeric fragments	tarbase		ATF6B
hsa-mir-26a-5p	MIMAT0000082	ADM2	79924	HITS-CLIP	23824327		ATF7
hsa-mir-26b-5p	MIMAT0000083	ADM2	79924	HITS-CLIP	23824327		ATF7IP
hsa-mir-200b-3p	MIMAT0000318	ADM2	79924	Microarrays	tarbase		ATF7IP2
hsa-mir-26b-5p	MIMAT0000083	ADNP	23394	Microarray	19088304		ATG10
hsa-mir-26b-5p	MIMAT0000083	ADNP	23394	Microarray	19088304		ATG101
hsa-mir-128-3p	MIMAT0000424	ADNP	23394	HITS-CLIP	tarbase		ATG12
hsa-mir-17-3p	MIMAT0000071	ADNP	23394	HITS-CLIP	tarbase		ATG13
hsa-mir-17-5p	MIMAT0000070	ADNP	23394	HITS-CLIP	tarbase		ATG14
hsa-mir-191-5p	MIMAT0000440	ADNP	23394	PAR-CLIP, Microarrays	tarbase		ATG16L1
hsa-mir-200b-3p	MIMAT0000318	ADNP	23394	HITS-CLIP	tarbase		ATG2A
hsa-mir-218-5p	MIMAT0000275	ADNP	23394	HITS-CLIP, PAR-CLIP	tarbase		ATG2B
hsa-mir-26a-5p	MIMAT0000082	ADNP	23394	HITS-CLIP	tarbase		ATG3
hsa-mir-30d-5p	MIMAT0000245	ADNP	23394	HITS-CLIP	tarbase		ATG4C
hsa-mir-320a	MIMAT0000510	ADNP	23394	HITS-CLIP	tarbase		ATG5
hsa-mir-107	MIMAT0000104	ADNP2	22850	PAR-CLIP	tarbase		ATG7
hsa-mir-17-5p	MIMAT0000070	ADNP2	22850	PAR-CLIP, HITS-CLIP	tarbase		ATG9A
hsa-mir-181b-5p	MIMAT0000257	ADNP2	22850	PAR-CLIP	tarbase		ATL2
hsa-mir-218-5p	MIMAT0000275	ADNP2	22850	PAR-CLIP	tarbase		ATL3
hsa-mir-25-3p	MIMAT0000081	ADNP2	22850	HITS-CLIP	tarbase		ATM
hsa-mir-191-5p	MIMAT0000440	ADNP2	22850	Microarrays	tarbase		ATMIN
hsa-mir-30d-5p	MIMAT0000245	ADO	84890	PAR-CLIP	20371350		ATN1
hsa-mir-128-3p	MIMAT0000424	ADO	84890	Sequencing	20371350		ATOH8
hsa-mir-30e-5p	MIMAT0000692	ADO	84890	PAR-CLIP	20371350		ATOX1
hsa-mir-30d-5p	MIMAT0000245	ADO	84890	PAR-CLIP	20371350		ATP10B
hsa-mir-181b-5p	MIMAT0000257	ADO	84890	HITS-CLIP	tarbase		ATP11A
hsa-mir-218-5p	MIMAT0000275	ADO	84890	PAR-CLIP	tarbase		ATP11B
hsa-mir-191-5p	MIMAT0000440	ADO	84890	RIP-Seq	tarbase		ATP11C
hsa-mir-30e-5p	MIMAT0000692	ADO	84890	PAR-CLIP	20371350		ATP13A2
hsa-mir-17-3p	MIMAT0000071	ADORA2A	135	HITS-CLIP	tarbase		ATP13A3
hsa-mir-128-3p	MIMAT0000424	ADORA2B	136	Luciferase reporter assay//PAR-CLIP//qRT-PCR//Western blot	21572407|26478435		ATP1A1
hsa-mir-30e-3p	MIMAT0000693	ADORA2B	136	PAR-CLIP	21572407		ATP1A2
hsa-mir-128-3p	MIMAT0000424	ADORA2B	136	Luciferase reporter assay//PAR-CLIP//qRT-PCR//Western blot	21572407|26478435		ATP1A3
hsa-mir-191-5p	MIMAT0000440	ADORA2B	136	RIP-Seq, Microarrays	tarbase		ATP1B1
hsa-mir-200b-3p	MIMAT0000318	ADORA2B	136	Microarrays	tarbase		ATP1B3
hsa-mir-210-3p	MIMAT0000267	ADORA2B	136	Microarrays	tarbase		ATP2A2
hsa-mir-107	MIMAT0000104	ADORA3	140	HITS-CLIP	19536157		ATP2A3
hsa-mir-26b-5p	MIMAT0000083	ADPGK	83440	Microarray	19088304		ATP2B1
hsa-mir-26b-5p	MIMAT0000083	ADPGK	83440	Microarray	19088304		ATP2B4
hsa-mir-30d-5p	MIMAT0000245	ADPGK	83440	PAR-CLIP	tarbase		ATP4A
hsa-mir-191-5p	MIMAT0000440	ADPGK	83440	RIP-Seq, Microarrays	tarbase		ATP5A1
hsa-mir-30e-5p	MIMAT0000692	ADPGK	83440	PAR-CLIP	tarbase		ATP5B
hsa-mir-30d-5p	MIMAT0000245	ADPRHL1	113622	PAR-CLIP	23592263		ATP5G3
hsa-mir-30e-5p	MIMAT0000692	ADPRHL1	113622	PAR-CLIP	23592263		ATP5O
hsa-mir-25-3p	MIMAT0000081	ADPRHL2	54936	HITS-CLIP	tarbase		ATP6
hsa-mir-26b-5p	MIMAT0000083	ADRA2A	150	Microarray	19088304		ATP6AP1
hsa-mir-26b-5p	MIMAT0000083	ADRA2A	150	Microarray	19088304		ATP6V0E1
hsa-mir-30d-5p	MIMAT0000245	ADRA2A	150	HITS-CLIP	tarbase		ATP6V0E2
hsa-mir-200b-3p	MIMAT0000318	ADRA2A	150	Microarrays	tarbase		ATP6V1A
hsa-mir-210-3p	MIMAT0000267	ADRA2A	150	Microarrays	tarbase		ATP6V1B2
hsa-mir-30e-5p	MIMAT0000692	ADRA2A	150	HITS-CLIP	tarbase		ATP6V1C1
hsa-mir-218-5p	MIMAT0000275	ADRB1	153	PAR-CLIP	tarbase		ATP6V1C2
hsa-mir-25-3p	MIMAT0000081	ADRB1	153	HITS-CLIP, PAR-CLIP	tarbase		ATP6V1D
hsa-mir-128-3p	MIMAT0000424	ADRB2	154	Microarrays	tarbase		ATP6V1E1
hsa-mir-17-5p	MIMAT0000070	ADRB2	154	Luciferase Reporter Assay	tarbase		ATP6V1E2
hsa-mir-186-5p	MIMAT0000456	ADRM1	11047	PAR-CLIP	tarbase		ATP6V1G1
hsa-mir-17-3p	MIMAT0000071	ADSL	158	HITS-CLIP	tarbase		ATP6V1H
hsa-mir-128-3p	MIMAT0000424	AEBP1	165	Microarrays	tarbase		ATP7A
hsa-mir-107	MIMAT0000104	AEBP2	121536	HITS-CLIP, PAR-CLIP	tarbase		ATP7B
hsa-mir-25-3p	MIMAT0000081	AEBP2	121536	HITS-CLIP	tarbase		ATP8A1
hsa-mir-26a-5p	MIMAT0000082	AEBP2	121536	HITS-CLIP	tarbase		ATP8A2
hsa-mir-26b-5p	MIMAT0000083	AEBP2	121536	HITS-CLIP	tarbase		ATP8B1
hsa-mir-25-3p	MIMAT0000081	AEN	64782	PAR-CLIP	21572407		ATP8B2
hsa-mir-26b-5p	MIMAT0000083	AEN	64782	Microarray	19088304		ATP8B3
hsa-mir-186-5p	MIMAT0000456	AEN	64782	Sequencing	20371350		ATP9A
hsa-mir-26b-5p	MIMAT0000083	AEN	64782	Microarray	19088304		ATP9B
hsa-mir-186-5p	MIMAT0000456	AEN	64782	Sequencing	20371350		ATPAF1
hsa-mir-128-3p	MIMAT0000424	AEN	64782	PAR-CLIP	tarbase		ATPAF2
hsa-mir-181b-5p	MIMAT0000257	AEN	64782	PAR-CLIP	tarbase		ATR
hsa-mir-218-5p	MIMAT0000275	AEN	64782	PAR-CLIP, HITS-CLIP	tarbase		ATRAID
hsa-mir-320a	MIMAT0000510	AEN	64782	PAR-CLIP	tarbase		ATRN
hsa-mir-191-5p	MIMAT0000440	AEN	64782	Microarrays	tarbase		ATRNL1
hsa-mir-26b-5p	MIMAT0000083	AFAP1	60312	Microarray	19088304		ATRX
hsa-mir-26b-5p	MIMAT0000083	AFAP1	60312	Microarray	19088304		ATXN1
hsa-mir-107	MIMAT0000104	AFAP1	60312	Microarrays	tarbase		ATXN10
hsa-mir-17-3p	MIMAT0000071	AFAP1L1	134265	HITS-CLIP	tarbase		ATXN1L
hsa-mir-210-3p	MIMAT0000267	AFAP1L2	84632	Microarrays	tarbase		ATXN2L
hsa-mir-17-5p	MIMAT0000070	AFF1	4299	HITS-CLIP	22473208		ATXN3
hsa-mir-17-5p	MIMAT0000070	AFF1	4299	HITS-CLIP	22473208		ATXN7
hsa-mir-218-5p	MIMAT0000275	AFF1	4299	HITS-CLIP	tarbase		ATXN7L1
hsa-mir-26a-5p	MIMAT0000082	AFF1	4299	Microarrays	tarbase		ATXN7L3
hsa-mir-128-3p	MIMAT0000424	AFF3	3899	HITS-CLIP	tarbase		ATXN7L3B
hsa-mir-25-3p	MIMAT0000081	AFF3	3899	PAR-CLIP	tarbase		AUH
hsa-mir-30d-5p	MIMAT0000245	AFF3	3899	HITS-CLIP	tarbase		AUNIP
hsa-mir-107	MIMAT0000104	AFF3	3899	Microarrays	tarbase		AUP1
hsa-mir-30e-5p	MIMAT0000692	AFF3	3899	HITS-CLIP	tarbase		AURKA
hsa-mir-30d-5p	MIMAT0000245	AFF4	27125	HITS-CLIP	22473208		AURKAIP1
hsa-mir-181b-5p	MIMAT0000257	AFF4	27125	HITS-CLIP	22473208		AURKB
hsa-mir-128-3p	MIMAT0000424	AFF4	27125	Sequencing	20371350		AUTS2
hsa-mir-30e-5p	MIMAT0000692	AFF4	27125	HITS-CLIP	22473208		AVEN
hsa-mir-30d-5p	MIMAT0000245	AFF4	27125	HITS-CLIP	22473208		AVIL
hsa-mir-181b-5p	MIMAT0000257	AFF4	27125	HITS-CLIP	22473208		AVL9
hsa-mir-128-3p	MIMAT0000424	AFF4	27125	Sequencing	20371350		AVPI1
hsa-mir-107	MIMAT0000104	AFF4	27125	HITS-CLIP	tarbase		AVPR1A
hsa-mir-17-3p	MIMAT0000071	AFF4	27125	PAR-CLIP	tarbase		AVPR2
hsa-mir-17-5p	MIMAT0000070	AFF4	27125	PAR-CLIP, HITS-CLIP	tarbase		AXDND1
hsa-mir-186-5p	MIMAT0000456	AFF4	27125	PAR-CLIP, HITS-CLIP	tarbase		AXIN1
hsa-mir-25-3p	MIMAT0000081	AFF4	27125	HITS-CLIP	tarbase		AXIN2
hsa-mir-320a	MIMAT0000510	AFF4	27125	PAR-CLIP, HITS-CLIP	tarbase		AXL
hsa-mir-218-5p	MIMAT0000275	AFF4	27125	HITS-CLIP	tarbase		AZGP1
hsa-mir-191-5p	MIMAT0000440	AFF4	27125	Microarrays	tarbase		AZI2
hsa-mir-210-3p	MIMAT0000267	AFF4	27125	Microarrays	tarbase		AZIN1
hsa-mir-30e-5p	MIMAT0000692	AFF4	27125	HITS-CLIP	22473208		AZU1
hsa-mir-30e-3p	MIMAT0000693	AFF4	27125	HITS-CLIP	tarbase		B2M
hsa-mir-30d-5p	MIMAT0000245	AFM	173	HITS-CLIP	tarbase		B3GALNT1
hsa-mir-30e-5p	MIMAT0000692	AFM	173	HITS-CLIP	tarbase		B3GALNT2
hsa-mir-218-5p	MIMAT0000275	AFMID	125061	HITS-CLIP	tarbase		B3GALT1
hsa-mir-191-5p	MIMAT0000440	AFMID	125061	Microarrays	tarbase		B3GALT4
hsa-mir-191-5p	MIMAT0000440	AFP	174	Microarrays	tarbase		B3GALT5
hsa-mir-181b-5p	MIMAT0000257	AFTPH	54812	PAR-CLIP	tarbase		B3GALT6
hsa-mir-26a-5p	MIMAT0000082	AFTPH	54812	HITS-CLIP	tarbase		B3GAT1
hsa-mir-26b-5p	MIMAT0000083	AFTPH	54812	HITS-CLIP	tarbase		B3GAT3
hsa-mir-320a	MIMAT0000510	AFTPH	54812	HITS-CLIP	tarbase		B3GNT2
hsa-mir-138-5p	MIMAT0000430	AFTPH	54812	HITS-CLIP	tarbase		B3GNT5
hsa-mir-191-5p	MIMAT0000440	AFTPH	54812	RIP-Seq, Microarrays	tarbase		B3GNT7
hsa-mir-128-3p	MIMAT0000424	AFTPH	54812	Microarrays	tarbase		B4GALT1
hsa-mir-210-3p	MIMAT0000267	AFTPH	54812	Microarrays	tarbase		B4GALT3
hsa-mir-200b-3p	MIMAT0000318	AGA	175	Microarrays	tarbase		B4GALT4
hsa-mir-181b-5p	MIMAT0000257	AGAP1	116987	HITS-CLIP	tarbase		B4GALT5
hsa-mir-26b-5p	MIMAT0000083	AGAP1	116987	HITS-CLIP	tarbase		B4GALT6
hsa-mir-128-3p	MIMAT0000424	AGAP1	116987	HITS-CLIP	tarbase		B4GALT7
hsa-mir-210-3p	MIMAT0000267	AGAP1	116987	Microarrays	tarbase		B9D1
hsa-mir-30e-3p	MIMAT0000693	AGAP1	116987	HITS-CLIP	tarbase		BAALC
hsa-mir-128-3p	MIMAT0000424	AGAP2	116986	PAR-CLIP	tarbase		BAAT
hsa-mir-138-5p	MIMAT0000430	AGAP2	116986	HITS-CLIP	tarbase		BABAM1
hsa-mir-199a-5p	MIMAT0000231	AGAP3	116988	HITS-CLIP	tarbase		BACE1
hsa-mir-128-3p	MIMAT0000424	AGAP5	729092	HITS-CLIP	tarbase		BACH1
hsa-mir-186-5p	MIMAT0000456	AGBL3	340351	CLASH	23622248		BAG1
hsa-mir-186-5p	MIMAT0000456	AGBL3	340351	CLASH	23622248		BAG2
hsa-mir-25-3p	MIMAT0000081	AGBL5	60509	PAR-CLIP	21572407		BAG3
hsa-mir-191-5p	MIMAT0000440	AGBL5	60509	RIP-Seq	tarbase		BAG4
hsa-mir-191-5p	MIMAT0000440	AGER	177	Microarrays	tarbase		BAG5
hsa-mir-191-5p	MIMAT0000440	AGER	177	Microarrays	tarbase		BAG6
hsa-mir-191-5p	MIMAT0000440	AGER	177	Microarrays	tarbase		BAGE5
hsa-mir-191-5p	MIMAT0000440	AGER	177	Microarrays	tarbase		BAHCC1
hsa-mir-191-5p	MIMAT0000440	AGER	177	Microarrays	tarbase		BAHD1
hsa-mir-191-5p	MIMAT0000440	AGER	177	Microarrays	tarbase		BAIAP2L1
hsa-mir-191-5p	MIMAT0000440	AGER	177	Microarrays	tarbase		BAK1
hsa-mir-107	MIMAT0000104	AGFG1	3267	HITS-CLIP, PAR-CLIP	tarbase		BAMBI
hsa-mir-17-3p	MIMAT0000071	AGFG1	3267	PAR-CLIP	tarbase		BANF1
hsa-mir-186-5p	MIMAT0000456	AGFG1	3267	PAR-CLIP	tarbase		BANP
hsa-mir-218-5p	MIMAT0000275	AGFG1	3267	HITS-CLIP	tarbase		BAP1
hsa-mir-25-3p	MIMAT0000081	AGFG1	3267	HITS-CLIP	tarbase		BARD1
hsa-mir-26a-5p	MIMAT0000082	AGFG1	3267	PAR-CLIP	tarbase		BARX2
hsa-mir-26b-5p	MIMAT0000083	AGFG1	3267	PAR-CLIP	tarbase		BASP1
hsa-mir-320a	MIMAT0000510	AGFG1	3267	HITS-CLIP	tarbase		BATF
hsa-mir-191-5p	MIMAT0000440	AGFG1	3267	Microarrays	tarbase		BATF3
hsa-mir-17-5p	MIMAT0000070	AGFG1	3267	Chimeric fragments	tarbase		BAX
hsa-mir-17-5p	MIMAT0000070	AGFG2	3268	HITS-CLIP	22473208		BAZ1A
hsa-mir-17-5p	MIMAT0000070	AGFG2	3268	HITS-CLIP	22473208		BAZ1B
hsa-mir-181b-5p	MIMAT0000257	AGGF1	55109	HITS-CLIP	tarbase		BAZ2A
hsa-mir-30d-5p	MIMAT0000245	AGGF1	55109	PAR-CLIP	tarbase		BAZ2B
hsa-mir-17-5p	MIMAT0000070	AGGF1	55109	HITS-CLIP	tarbase		BBC3
hsa-mir-210-3p	MIMAT0000267	AGGF1	55109	Microarrays	tarbase		BBIP1
hsa-mir-30e-5p	MIMAT0000692	AGGF1	55109	PAR-CLIP	tarbase		BBOX1
hsa-mir-26b-5p	MIMAT0000083	AGL	178	Microarray	19088304		BBS10
hsa-mir-191-5p	MIMAT0000440	AGL	178	CLASH	23622248		BBS12
hsa-mir-26b-5p	MIMAT0000083	AGL	178	Microarray	19088304		BBS2
hsa-mir-186-5p	MIMAT0000456	AGL	178	HITS-CLIP	tarbase		BBS7
hsa-mir-210-3p	MIMAT0000267	AGL	178	Microarrays	tarbase		BBX
hsa-mir-17-5p	MIMAT0000070	AGMAT	79814	HITS-CLIP//PAR-CLIP	20371350|23313552		BCAM
hsa-mir-25-3p	MIMAT0000081	AGMAT	79814	HITS-CLIP	23313552		BCAP29
hsa-mir-26b-5p	MIMAT0000083	AGMAT	79814	Microarray	19088304		BCAP31
hsa-mir-26b-5p	MIMAT0000083	AGMAT	79814	Microarray	19088304		BCAR1
hsa-mir-107	MIMAT0000104	AGMO	392636	Microarrays	tarbase		BCAR3
hsa-mir-17-5p	MIMAT0000070	AGO1	26523	CLASH//HITS-CLIP	23622248|22473208		BCAS1
hsa-mir-25-3p	MIMAT0000081	AGO1	26523	CLASH	23622248		BCAS2
hsa-mir-26a-5p	MIMAT0000082	AGO1	26523	CLASH	23622248		BCAS4
hsa-mir-107	MIMAT0000104	AGO1	26523	Immunohistochemistry//Immunoprecipitaion//Luciferase reporter assay//Northern blot//qRT-PCR//Western blot	23426184		BCAT1
hsa-mir-30d-5p	MIMAT0000245	AGO1	26523	CLASH	23622248		BCAT2
hsa-mir-218-5p	MIMAT0000275	AGO1	26523	HITS-CLIP	24906430		BCCIP
hsa-mir-138-5p	MIMAT0000430	AGO1	26523	CLASH	23622248		BCDIN3D
hsa-mir-186-5p	MIMAT0000456	AGO1	26523	CLASH	23622248		BCHE
hsa-mir-320a	MIMAT0000510	AGO1	26523	CLASH	23622248		BCKDHA
hsa-mir-17-5p	MIMAT0000070	AGO1	26523	CLASH//HITS-CLIP	23622248|22473208		BCKDK
hsa-mir-107	MIMAT0000104	AGO1	26523	Immunohistochemistry//Immunoprecipitaion//Luciferase reporter assay//Northern blot//qRT-PCR//Western blot	23426184		BCL10
hsa-mir-30d-5p	MIMAT0000245	AGO1	26523	CLASH	23622248		BCL11A
hsa-mir-138-5p	MIMAT0000430	AGO1	26523	CLASH	23622248		BCL11B
hsa-mir-320a	MIMAT0000510	AGO1	26523	CLASH	23622248		BCL2
hsa-mir-128-3p	MIMAT0000424	AGO1	26523	HITS-CLIP	tarbase		BCL2A1
hsa-mir-17-3p	MIMAT0000071	AGO1	26523	PAR-CLIP	tarbase		BCL2L1
hsa-mir-191-5p	MIMAT0000440	AGO1	26523	PAR-CLIP	tarbase		BCL2L11
hsa-mir-30e-5p	MIMAT0000692	AGO1	26523	HITS-CLIP	tarbase		BCL2L12
hsa-mir-107	MIMAT0000104	AGO1	26523	Immunohistochemistry//Immunoprecipitaion//Luciferase reporter assay//Northern blot//qRT-PCR//Western blot	23426184		BCL2L13
hsa-mir-107	MIMAT0000104	AGO2	27161	HITS-CLIP//PAR-CLIP	23446348|21572407|20371350		BCL2L14
hsa-mir-30d-5p	MIMAT0000245	AGO2	27161	CLASH	23622248		BCL2L15
hsa-mir-186-5p	MIMAT0000456	AGO2	27161	CLASH//HITS-CLIP//PAR-CLIP	23622248|21572407|20371350		BCL2L2
hsa-mir-107	MIMAT0000104	AGO2	27161	HITS-CLIP//PAR-CLIP	23446348|21572407|20371350		BCL2L2-PABPN1
hsa-mir-30d-5p	MIMAT0000245	AGO2	27161	CLASH	23622248		BCL3
hsa-mir-128-3p	MIMAT0000424	AGO2	27161	HITS-CLIP, PAR-CLIP	tarbase		BCL6
hsa-mir-138-5p	MIMAT0000430	AGO2	27161	HITS-CLIP, Microarrays	tarbase		BCL7A
hsa-mir-17-3p	MIMAT0000071	AGO2	27161	HITS-CLIP, PAR-CLIP	tarbase		BCL7B
hsa-mir-17-5p	MIMAT0000070	AGO2	27161	HITS-CLIP, PAR-CLIP, Chimeric fragments	tarbase		BCL7C
hsa-mir-200b-3p	MIMAT0000318	AGO2	27161	HITS-CLIP	tarbase		BCL9
hsa-mir-26a-5p	MIMAT0000082	AGO2	27161	HITS-CLIP	tarbase		BCL9L
hsa-mir-26b-5p	MIMAT0000083	AGO2	27161	HITS-CLIP	tarbase		BCLAF1
hsa-mir-191-5p	MIMAT0000440	AGO2	27161	Microarrays	tarbase		BCO1
hsa-mir-210-3p	MIMAT0000267	AGO2	27161	Microarrays	tarbase		BCOR
hsa-mir-320a	MIMAT0000510	AGO2	27161	Chimeric fragments	tarbase		BCORL1
hsa-mir-30e-5p	MIMAT0000692	AGO2	27161	PAR-CLIP	tarbase		BCR
hsa-mir-107	MIMAT0000104	AGO2	27161	HITS-CLIP//PAR-CLIP	23446348|21572407|20371350		BDH2
hsa-mir-17-5p	MIMAT0000070	AGO3	192669	PAR-CLIP	23446348		BDKRB2
hsa-mir-107	MIMAT0000104	AGO3	192669	PAR-CLIP	21572407		BDNF
hsa-mir-17-5p	MIMAT0000070	AGO3	192669	PAR-CLIP	23446348		BDNF-AS
hsa-mir-107	MIMAT0000104	AGO3	192669	PAR-CLIP	21572407		BDP1
hsa-mir-128-3p	MIMAT0000424	AGO3	192669	PAR-CLIP	tarbase		BECN1
hsa-mir-17-3p	MIMAT0000071	AGO3	192669	PAR-CLIP	tarbase		BEGAIN
hsa-mir-218-5p	MIMAT0000275	AGO3	192669	PAR-CLIP	tarbase		BEND2
hsa-mir-320a	MIMAT0000510	AGO3	192669	PAR-CLIP	tarbase		BEND3
hsa-mir-210-3p	MIMAT0000267	AGO3	192669	HITS-CLIP	tarbase		BEND4
hsa-mir-191-5p	MIMAT0000440	AGO3	192669	Microarrays	tarbase		BEND5
hsa-mir-107	MIMAT0000104	AGO3	192669	PAR-CLIP	21572407		BEND7
hsa-mir-17-3p	MIMAT0000071	AGO4	192670	PAR-CLIP	tarbase		BEST1
hsa-mir-17-5p	MIMAT0000070	AGO4	192670	PAR-CLIP	tarbase		BEST4
hsa-mir-181b-5p	MIMAT0000257	AGO4	192670	HITS-CLIP	tarbase		BET1
hsa-mir-107	MIMAT0000104	AGPAT1	10554	HITS-CLIP	tarbase		BET1L
hsa-mir-107	MIMAT0000104	AGPAT1	10554	HITS-CLIP	tarbase		BEX1
hsa-mir-107	MIMAT0000104	AGPAT1	10554	HITS-CLIP	tarbase		BEX2
hsa-mir-107	MIMAT0000104	AGPAT1	10554	HITS-CLIP	tarbase		BEX3
hsa-mir-107	MIMAT0000104	AGPAT1	10554	HITS-CLIP	tarbase		BFAR
hsa-mir-107	MIMAT0000104	AGPAT1	10554	HITS-CLIP	tarbase		BFSP1
hsa-mir-107	MIMAT0000104	AGPAT1	10554	HITS-CLIP	tarbase		BGLAP
hsa-mir-191-5p	MIMAT0000440	AGPAT2	10555	Microarrays	tarbase		BGN
hsa-mir-210-3p	MIMAT0000267	AGPAT2	10555	Microarrays	tarbase		BHLHA15
hsa-mir-26b-5p	MIMAT0000083	AGPAT3	56894	Sequencing	20371350		BHLHB9
hsa-mir-26b-5p	MIMAT0000083	AGPAT3	56894	Sequencing	20371350		BHLHE22
hsa-mir-107	MIMAT0000104	AGPAT3	56894	HITS-CLIP	tarbase		BHLHE40
hsa-mir-218-5p	MIMAT0000275	AGPAT3	56894	PAR-CLIP	tarbase		BHLHE41
hsa-mir-26a-5p	MIMAT0000082	AGPAT3	56894	PAR-CLIP	tarbase		BHMT2
hsa-mir-30d-5p	MIMAT0000245	AGPAT4	56895	HITS-CLIP	tarbase		BICC1
hsa-mir-26a-5p	MIMAT0000082	AGPAT4	56895	Microarrays	tarbase		BICD1
hsa-mir-26a-5p	MIMAT0000082	AGPAT5	55326	PAR-CLIP	23592263		BICD2
hsa-mir-26b-5p	MIMAT0000083	AGPAT5	55326	PAR-CLIP	23592263		BID
hsa-mir-218-5p	MIMAT0000275	AGPAT5	55326	Sequencing	20371350		BIN1
hsa-mir-186-5p	MIMAT0000456	AGPAT5	55326	PAR-CLIP	22012620		BIN2
hsa-mir-26a-5p	MIMAT0000082	AGPAT5	55326	PAR-CLIP	23592263		BIN3
hsa-mir-26b-5p	MIMAT0000083	AGPAT5	55326	PAR-CLIP	23592263		BIRC2
hsa-mir-107	MIMAT0000104	AGPAT5	55326	HITS-CLIP	tarbase		BIRC3
hsa-mir-107	MIMAT0000104	AGPAT5	55326	HITS-CLIP	tarbase		BIRC5
hsa-mir-138-5p	MIMAT0000430	AGPAT5	55326	HITS-CLIP	tarbase		BIRC6
hsa-mir-138-5p	MIMAT0000430	AGPAT5	55326	HITS-CLIP	tarbase		BIVM
hsa-mir-17-5p	MIMAT0000070	AGPAT5	55326	PAR-CLIP	tarbase		BLCAP
hsa-mir-17-5p	MIMAT0000070	AGPAT5	55326	PAR-CLIP	tarbase		BLK
hsa-mir-25-3p	MIMAT0000081	AGPAT5	55326	HITS-CLIP	tarbase		BLM
hsa-mir-25-3p	MIMAT0000081	AGPAT5	55326	HITS-CLIP	tarbase		BLMH
hsa-mir-128-3p	MIMAT0000424	AGPAT5	55326	Microarrays	tarbase		BLNK
hsa-mir-128-3p	MIMAT0000424	AGPAT5	55326	Microarrays	tarbase		BLOC1S1
hsa-mir-200b-3p	MIMAT0000318	AGPAT5	55326	Microarrays	tarbase		BLOC1S2
hsa-mir-200b-3p	MIMAT0000318	AGPAT5	55326	Microarrays	tarbase		BLOC1S3
hsa-mir-210-3p	MIMAT0000267	AGPAT5	55326	Microarrays	tarbase		BLOC1S4
hsa-mir-210-3p	MIMAT0000267	AGPAT5	55326	Microarrays	tarbase		BLOC1S5
hsa-mir-128-3p	MIMAT0000424	AGPS	8540	HITS-CLIP	tarbase		BLOC1S5-TXNDC5
hsa-mir-191-5p	MIMAT0000440	AGPS	8540	Microarrays	tarbase		BLOC1S6
hsa-mir-210-3p	MIMAT0000267	AGPS	8540	Microarrays	tarbase		BLVRA
hsa-mir-30e-3p	MIMAT0000693	AGPS	8540	HITS-CLIP	tarbase		BLVRB
hsa-mir-191-5p	MIMAT0000440	AGR2	10551	Microarrays	tarbase		BLZF1
hsa-mir-107	MIMAT0000104	AGRN	375790	HITS-CLIP	tarbase		BMF
hsa-mir-181b-5p	MIMAT0000257	AGRN	375790	PAR-CLIP	tarbase		BMI1
hsa-mir-26b-5p	MIMAT0000083	AGT	183	Microarray	19088304		BMP1
hsa-mir-26b-5p	MIMAT0000083	AGT	183	Microarray	19088304		BMP2
hsa-mir-191-5p	MIMAT0000440	AGT	183	Microarrays	tarbase		BMP2K
hsa-mir-26a-5p	MIMAT0000082	AGTPBP1	23287	HITS-CLIP//PAR-CLIP	23824327|27292025		BMP4
hsa-mir-26b-5p	MIMAT0000083	AGTPBP1	23287	HITS-CLIP//PAR-CLIP	23824327|27292025		BMP6
hsa-mir-17-5p	MIMAT0000070	AGTPBP1	23287	HITS-CLIP	tarbase		BMP7
hsa-mir-210-3p	MIMAT0000267	AGTPBP1	23287	Microarrays	tarbase		BMP8A
hsa-mir-26b-5p	MIMAT0000083	AGTR1	185	Microarray	19088304		BMP8B
hsa-mir-26b-5p	MIMAT0000083	AGTR1	185	Microarray	19088304		BMPR1A
hsa-mir-128-3p	MIMAT0000424	AGTR1	185	Microarrays	tarbase		BMPR1B
hsa-mir-199a-5p	MIMAT0000231	AGTRAP	57085	HITS-CLIP	23824327		BMPR2
hsa-mir-128-3p	MIMAT0000424	AGTRAP	57085	PAR-CLIP	23592263		BMS1
hsa-mir-30e-3p	MIMAT0000693	AGTRAP	57085	PAR-CLIP	23592263		BMT2
hsa-mir-218-5p	MIMAT0000275	AGTRAP	57085	PAR-CLIP	tarbase		BNC1
hsa-mir-186-5p	MIMAT0000456	AHCTF1	25909	CLASH	23622248		BNC2
hsa-mir-17-5p	MIMAT0000070	AHCTF1	25909	PAR-CLIP	tarbase		BNIP1
hsa-mir-181b-5p	MIMAT0000257	AHCTF1	25909	PAR-CLIP, HITS-CLIP	tarbase		BNIP2
hsa-mir-210-3p	MIMAT0000267	AHCTF1	25909	Microarrays	tarbase		BNIP3
hsa-mir-218-5p	MIMAT0000275	AHCYL1	10768	HITS-CLIP	tarbase		BNIP3L
hsa-mir-320a	MIMAT0000510	AHCYL1	10768	HITS-CLIP	tarbase		BOC
hsa-mir-17-3p	MIMAT0000071	AHCYL2	23382	HITS-CLIP	tarbase		BOD1
hsa-mir-218-5p	MIMAT0000275	AHI1	54806	PAR-CLIP//Sequencing	20371350|21572407		BOD1L1
hsa-mir-30d-5p	MIMAT0000245	AHI1	54806	HITS-CLIP	tarbase		BOK
hsa-mir-191-5p	MIMAT0000440	AHI1	54806	RIP-Seq	tarbase		BOLA1
hsa-mir-30e-3p	MIMAT0000693	AHI1	54806	HITS-CLIP	tarbase		BOLA2
hsa-mir-30e-5p	MIMAT0000692	AHI1	54806	HITS-CLIP	tarbase		BOLA2B
hsa-mir-107	MIMAT0000104	AHNAK	79026	HITS-CLIP	tarbase		BOLA3
hsa-mir-128-3p	MIMAT0000424	AHNAK	79026	HITS-CLIP	tarbase		BORA
hsa-mir-138-5p	MIMAT0000430	AHNAK	79026	HITS-CLIP	tarbase		BORCS6
hsa-mir-17-3p	MIMAT0000071	AHNAK	79026	HITS-CLIP	tarbase		BPGM
hsa-mir-17-5p	MIMAT0000070	AHNAK	79026	HITS-CLIP	tarbase		BPIFB3
hsa-mir-181b-5p	MIMAT0000257	AHNAK	79026	HITS-CLIP, PAR-CLIP	tarbase		BPNT1
hsa-mir-191-5p	MIMAT0000440	AHNAK	79026	HITS-CLIP	tarbase		BPTF
hsa-mir-200b-3p	MIMAT0000318	AHNAK	79026	HITS-CLIP	tarbase		BRAF
hsa-mir-210-3p	MIMAT0000267	AHNAK	79026	HITS-CLIP, PAR-CLIP	tarbase		BRCA1
hsa-mir-25-3p	MIMAT0000081	AHNAK	79026	HITS-CLIP	tarbase		BRCA2
hsa-mir-26a-5p	MIMAT0000082	AHNAK	79026	HITS-CLIP	tarbase		BRCC3
hsa-mir-26b-5p	MIMAT0000083	AHNAK	79026	HITS-CLIP	tarbase		BRD1
hsa-mir-30d-5p	MIMAT0000245	AHNAK	79026	HITS-CLIP, PAR-CLIP	tarbase		BRD2
hsa-mir-30e-3p	MIMAT0000693	AHNAK	79026	HITS-CLIP	tarbase		BRD3
hsa-mir-30e-5p	MIMAT0000692	AHNAK	79026	HITS-CLIP, PAR-CLIP	tarbase		BRD4
hsa-mir-200b-3p	MIMAT0000318	AHNAK2	113146	Microarrays	tarbase		BRD7
hsa-mir-210-3p	MIMAT0000267	AHNAK2	113146	Microarrays	tarbase		BRD8
hsa-mir-26a-5p	MIMAT0000082	AHR	196	CLASH	23622248		BRD9
hsa-mir-218-5p	MIMAT0000275	AHR	196	HITS-CLIP	tarbase		BRDT
hsa-mir-25-3p	MIMAT0000081	AHR	196	HITS-CLIP	tarbase		BRF1
hsa-mir-30d-5p	MIMAT0000245	AHR	196	HITS-CLIP, PAR-CLIP	tarbase		BRF2
hsa-mir-128-3p	MIMAT0000424	AHR	196	Microarrays	tarbase		BRI3BP
hsa-mir-191-5p	MIMAT0000440	AHR	196	Microarrays	tarbase		BRINP2
hsa-mir-30e-3p	MIMAT0000693	AHR	196	PAR-CLIP	tarbase		BRIP1
hsa-mir-30e-5p	MIMAT0000692	AHR	196	HITS-CLIP, PAR-CLIP	tarbase		BRIX1
hsa-mir-26a-5p	MIMAT0000082	AHRR	57491	CLASH	23622248		BRMS1L
hsa-mir-17-5p	MIMAT0000070	AHRR	57491	PAR-CLIP	tarbase		BROX
hsa-mir-30d-5p	MIMAT0000245	AHRR	57491	HITS-CLIP	tarbase		BRPF1
hsa-mir-30e-5p	MIMAT0000692	AHRR	57491	HITS-CLIP	tarbase		BRPF3
hsa-mir-17-5p	MIMAT0000070	AHSA1	10598	PAR-CLIP	tarbase		BRSK1
hsa-mir-26a-5p	MIMAT0000082	AICDA	57379	Microarrays	tarbase		BRSK2
hsa-mir-210-3p	MIMAT0000267	AIDA	64853	Microarrays	tarbase		BRWD1
hsa-mir-210-3p	MIMAT0000267	AIF1	199	Microarrays	tarbase		BRWD3
hsa-mir-210-3p	MIMAT0000267	AIF1	199	Microarrays	tarbase		BSCL2
hsa-mir-210-3p	MIMAT0000267	AIF1	199	Microarrays	tarbase		BSDC1
hsa-mir-210-3p	MIMAT0000267	AIF1	199	Microarrays	tarbase		BSG
hsa-mir-210-3p	MIMAT0000267	AIF1	199	Microarrays	tarbase		BSN
hsa-mir-210-3p	MIMAT0000267	AIF1	199	Microarrays	tarbase		BST2
hsa-mir-200b-3p	MIMAT0000318	AIF1L	83543	Microarrays	tarbase		BTAF1
hsa-mir-26b-5p	MIMAT0000083	AIFM1	9131	Microarray	19088304		BTBD1
hsa-mir-26b-5p	MIMAT0000083	AIFM1	9131	Microarray	19088304		BTBD10
hsa-mir-25-3p	MIMAT0000081	AIFM1	9131	HITS-CLIP	tarbase		BTBD16
hsa-mir-186-5p	MIMAT0000456	AIFM2	84883	PAR-CLIP	tarbase		BTBD18
hsa-mir-210-3p	MIMAT0000267	AIFM3	150209	Luciferase reporter assay//QRTPCR//Western blot	22387901|23618526		BTBD19
hsa-mir-218-5p	MIMAT0000275	AIG1	51390	HITS-CLIP	23212916		BTBD2
hsa-mir-218-5p	MIMAT0000275	AIG1	51390	HITS-CLIP	23212916		BTBD3
hsa-mir-186-5p	MIMAT0000456	AIMP1	9255	PAR-CLIP	21572407		BTBD6
hsa-mir-320a	MIMAT0000510	AIMP1	9255	PAR-CLIP	21572407		BTBD7
hsa-mir-25-3p	MIMAT0000081	AIMP1	9255	HITS-CLIP	tarbase		BTBD8
hsa-mir-26a-5p	MIMAT0000082	AIMP1	9255	PAR-CLIP	tarbase		BTBD9
hsa-mir-26b-5p	MIMAT0000083	AIMP1	9255	PAR-CLIP	tarbase		BTC
hsa-mir-210-3p	MIMAT0000267	AIMP1	9255	Microarrays	tarbase		BTD
hsa-mir-30e-3p	MIMAT0000693	AIMP1	9255	HITS-CLIP	tarbase		BTF3L4
hsa-mir-107	MIMAT0000104	AIP	9049	Microarrays	tarbase		BTG1
hsa-mir-191-5p	MIMAT0000440	AIP	9049	Microarrays	tarbase		BTG2
hsa-mir-17-5p	MIMAT0000070	AIP	9049	Chimeric fragments	tarbase		BTG3
hsa-mir-26a-5p	MIMAT0000082	AIRE	326	Microarrays	tarbase		BTK
hsa-mir-128-3p	MIMAT0000424	AJUBA	84962	Microarray	17612493		BTLA
hsa-mir-128-3p	MIMAT0000424	AJUBA	84962	Microarray	17612493		BTN3A1
hsa-mir-17-5p	MIMAT0000070	AJUBA	84962	PAR-CLIP	tarbase		BTN3A2
hsa-mir-181b-5p	MIMAT0000257	AJUBA	84962	HITS-CLIP	tarbase		BTN3A3
hsa-mir-26a-5p	MIMAT0000082	AJUBA	84962	HITS-CLIP	tarbase		BTRC
hsa-mir-26b-5p	MIMAT0000083	AJUBA	84962	HITS-CLIP	tarbase		BUB1
hsa-mir-191-5p	MIMAT0000440	AJUBA	84962	Microarrays	tarbase		BUB1B
hsa-mir-17-5p	MIMAT0000070	AK1	203	CLASH	23622248		BUB3
hsa-mir-191-5p	MIMAT0000440	AK1	203	Microarrays	tarbase		BUD13
hsa-mir-26a-5p	MIMAT0000082	AK1	203	Microarrays	tarbase		BUD31
hsa-mir-320a	MIMAT0000510	AK2	204	CLASH	23622248		BVES
hsa-mir-218-5p	MIMAT0000275	AK2	204	HITS-CLIP	tarbase		BYSL
hsa-mir-26a-5p	MIMAT0000082	AK2	204	HITS-CLIP	tarbase		BZW1
hsa-mir-26b-5p	MIMAT0000083	AK2	204	HITS-CLIP	tarbase		BZW2
hsa-mir-128-3p	MIMAT0000424	AK2	204	Microarrays	tarbase		C10orf55
hsa-mir-210-3p	MIMAT0000267	AK2	204	Microarrays	tarbase		C10orf82
hsa-mir-107	MIMAT0000104	AK3	50808	PAR-CLIP	tarbase		C10orf88
hsa-mir-181b-5p	MIMAT0000257	AK3	50808	HITS-CLIP, PAR-CLIP	tarbase		C10orf90
hsa-mir-30d-5p	MIMAT0000245	AK3	50808	PAR-CLIP, HITS-CLIP	tarbase		C11orf1
hsa-mir-191-5p	MIMAT0000440	AK3	50808	RIP-Seq	tarbase		C11orf16
hsa-mir-210-3p	MIMAT0000267	AK3	50808	Microarrays	tarbase		C11orf24
hsa-mir-30e-5p	MIMAT0000692	AK3	50808	PAR-CLIP, HITS-CLIP	tarbase		C11orf45
hsa-mir-26b-5p	MIMAT0000083	AK4	205	Microarray	19088304		C11orf54
hsa-mir-26b-5p	MIMAT0000083	AK4	205	Microarray	19088304		C11orf58
hsa-mir-30d-5p	MIMAT0000245	AK4	205	Microarrays	tarbase		C11orf68
hsa-mir-107	MIMAT0000104	AK5	26289	Microarrays	tarbase		C11orf71
hsa-mir-17-5p	MIMAT0000070	AK5	26289	Microarrays	tarbase		C11orf74
hsa-mir-30e-3p	MIMAT0000693	AK6	102157402	HITS-CLIP	tarbase		C11orf80
hsa-mir-30e-3p	MIMAT0000693	AK6	102157402	HITS-CLIP	tarbase		C11orf84
hsa-mir-26a-5p	MIMAT0000082	AK9	221264	Microarrays	tarbase		C11orf86
hsa-mir-128-3p	MIMAT0000424	AKAP1	8165	HITS-CLIP	tarbase		C11orf87
hsa-mir-191-5p	MIMAT0000440	AKAP1	8165	RIP-Seq	tarbase		C11orf95
hsa-mir-25-3p	MIMAT0000081	AKAP10	11216	PAR-CLIP	21572407		C12orf10
hsa-mir-107	MIMAT0000104	AKAP10	11216	PAR-CLIP, HITS-CLIP	tarbase		C12orf29
hsa-mir-17-3p	MIMAT0000071	AKAP10	11216	HITS-CLIP	tarbase		C12orf4
hsa-mir-17-5p	MIMAT0000070	AKAP10	11216	PAR-CLIP	tarbase		C12orf45
hsa-mir-26a-5p	MIMAT0000082	AKAP10	11216	HITS-CLIP	tarbase		C12orf49
hsa-mir-26b-5p	MIMAT0000083	AKAP10	11216	HITS-CLIP	tarbase		C12orf56
hsa-mir-30d-5p	MIMAT0000245	AKAP10	11216	PAR-CLIP	tarbase		C12orf57
hsa-mir-191-5p	MIMAT0000440	AKAP10	11216	Microarrays	tarbase		C12orf60
hsa-mir-30e-5p	MIMAT0000692	AKAP10	11216	PAR-CLIP	tarbase		C12orf65
hsa-mir-17-5p	MIMAT0000070	AKAP11	11215	HITS-CLIP//PAR-CLIP	23592263|24398324|23446348|22012620|21572407|20371350|26701625		C12orf73
hsa-mir-186-5p	MIMAT0000456	AKAP11	11215	Sequencing	20371350		C12orf75
hsa-mir-17-5p	MIMAT0000070	AKAP11	11215	HITS-CLIP//PAR-CLIP	23592263|24398324|23446348|22012620|21572407|20371350|26701625		C12orf76
hsa-mir-107	MIMAT0000104	AKAP11	11215	PAR-CLIP, HITS-CLIP	tarbase		C14orf119
hsa-mir-17-3p	MIMAT0000071	AKAP11	11215	PAR-CLIP	tarbase		C14orf132
hsa-mir-200b-3p	MIMAT0000318	AKAP11	11215	HITS-CLIP, PAR-CLIP	tarbase		C14orf2
hsa-mir-26a-5p	MIMAT0000082	AKAP11	11215	HITS-CLIP	tarbase		C14orf28
hsa-mir-26b-5p	MIMAT0000083	AKAP11	11215	HITS-CLIP	tarbase		C14orf37
hsa-mir-320a	MIMAT0000510	AKAP11	11215	HITS-CLIP	tarbase		C14orf93
hsa-mir-128-3p	MIMAT0000424	AKAP11	11215	HITS-CLIP	tarbase		C15orf38-AP3S2
hsa-mir-218-5p	MIMAT0000275	AKAP11	11215	HITS-CLIP	tarbase		C15orf39
hsa-mir-30e-3p	MIMAT0000693	AKAP11	11215	HITS-CLIP, PAR-CLIP	tarbase		C15orf40
hsa-mir-186-5p	MIMAT0000456	AKAP12	9590	CLASH//Immunohistochemistry//Luciferase reporter assay//Microarray//qRT-PCR//Western blot	20979053|23622248		C15orf41
hsa-mir-17-3p	MIMAT0000071	AKAP12	9590	HITS-CLIP, PAR-CLIP	tarbase		C15orf48
hsa-mir-181b-5p	MIMAT0000257	AKAP12	9590	HITS-CLIP	tarbase		C15orf61
hsa-mir-199a-5p	MIMAT0000231	AKAP12	9590	HITS-CLIP	tarbase		C16orf46
hsa-mir-128-3p	MIMAT0000424	AKAP12	9590	HITS-CLIP	tarbase		C16orf52
hsa-mir-218-5p	MIMAT0000275	AKAP12	9590	HITS-CLIP	tarbase		C16orf58
hsa-mir-320a	MIMAT0000510	AKAP12	9590	HITS-CLIP	tarbase		C16orf70
hsa-mir-138-5p	MIMAT0000430	AKAP12	9590	Microarrays	tarbase		C16orf72
hsa-mir-191-5p	MIMAT0000440	AKAP12	9590	Microarrays	tarbase		C16orf74
hsa-mir-210-3p	MIMAT0000267	AKAP12	9590	Microarrays	tarbase		C16orf87
hsa-mir-107	MIMAT0000104	AKAP13	11214	HITS-CLIP	tarbase		C16orf96
hsa-mir-17-5p	MIMAT0000070	AKAP13	11214	HITS-CLIP	tarbase		C17orf100
hsa-mir-199a-5p	MIMAT0000231	AKAP17A	8227	PAR-CLIP	22012620		C17orf102
hsa-mir-30e-3p	MIMAT0000693	AKAP17A	8227	PAR-CLIP	22012620		C17orf49
hsa-mir-210-3p	MIMAT0000267	AKAP17A	8227	HITS-CLIP	tarbase		C17orf51
hsa-mir-30d-5p	MIMAT0000245	AKAP17A	8227	PAR-CLIP	tarbase		C17orf53
hsa-mir-30e-5p	MIMAT0000692	AKAP17A	8227	PAR-CLIP	tarbase		C17orf58
hsa-mir-26a-5p	MIMAT0000082	AKAP3	10566	Microarrays	tarbase		C17orf75
hsa-mir-30e-3p	MIMAT0000693	AKAP3	10566	HITS-CLIP	tarbase		C17orf80
hsa-mir-26b-5p	MIMAT0000083	AKAP5	9495	Microarray	19088304		C17orf97
hsa-mir-26b-5p	MIMAT0000083	AKAP5	9495	Microarray	19088304		C18orf21
hsa-mir-17-5p	MIMAT0000070	AKAP5	9495	PAR-CLIP	tarbase		C18orf25
hsa-mir-181b-5p	MIMAT0000257	AKAP5	9495	HITS-CLIP	tarbase		C18orf32
hsa-mir-26a-5p	MIMAT0000082	AKAP5	9495	HITS-CLIP	tarbase		C18orf54
hsa-mir-107	MIMAT0000104	AKAP6	9472	HITS-CLIP, Microarrays	tarbase		C19orf12
hsa-mir-138-5p	MIMAT0000430	AKAP6	9472	HITS-CLIP	tarbase		C19orf25
hsa-mir-26a-5p	MIMAT0000082	AKAP6	9472	HITS-CLIP	tarbase		C19orf33
hsa-mir-26a-5p	MIMAT0000082	AKAP7	9465	HITS-CLIP	tarbase		C19orf47
hsa-mir-218-5p	MIMAT0000275	AKAP8	10270	Sequencing	20371350		C19orf48
hsa-mir-218-5p	MIMAT0000275	AKAP8	10270	Sequencing	20371350		C19orf73
hsa-mir-26a-5p	MIMAT0000082	AKAP8	10270	HITS-CLIP	tarbase		C1D
hsa-mir-191-5p	MIMAT0000440	AKAP8	10270	Microarrays	tarbase		C1GALT1
hsa-mir-191-5p	MIMAT0000440	AKAP8L	26993	Microarrays	tarbase		C1GALT1C1
hsa-mir-107	MIMAT0000104	AKAP9	10142	HITS-CLIP	tarbase		C1orf105
hsa-mir-186-5p	MIMAT0000456	AKAP9	10142	HITS-CLIP	tarbase		C1orf109
hsa-mir-30e-3p	MIMAT0000693	AKAP9	10142	HITS-CLIP	tarbase		C1orf112
hsa-mir-191-5p	MIMAT0000440	AKIP1	56672	RIP-Seq	tarbase		C1orf115
hsa-mir-200b-3p	MIMAT0000318	AKIP1	56672	Microarrays	tarbase		C1orf122
hsa-mir-26a-5p	MIMAT0000082	AKIRIN1	79647	HITS-CLIP	23824327		C1orf123
hsa-mir-26b-5p	MIMAT0000083	AKIRIN1	79647	HITS-CLIP	23824327		C1orf131
hsa-mir-30d-5p	MIMAT0000245	AKIRIN1	79647	PAR-CLIP	23592263|21572407		C1orf141
hsa-mir-128-3p	MIMAT0000424	AKIRIN1	79647	PAR-CLIP	23592263|24398324|21572407|20371350		C1orf159
hsa-mir-30e-5p	MIMAT0000692	AKIRIN1	79647	PAR-CLIP	23592263|21572407		C1orf162
hsa-mir-128-3p	MIMAT0000424	AKIRIN1	79647	PAR-CLIP	23592263|24398324|21572407|20371350		C1orf174
hsa-mir-186-5p	MIMAT0000456	AKIRIN1	79647	PAR-CLIP	tarbase		C1orf189
hsa-mir-191-5p	MIMAT0000440	AKIRIN1	79647	Microarrays	tarbase		C1orf198
hsa-mir-200b-3p	MIMAT0000318	AKIRIN2	55122	HITS-CLIP	tarbase		C1orf21
hsa-mir-191-5p	MIMAT0000440	AKIRIN2	55122	Microarrays	tarbase		C1orf216
hsa-mir-210-3p	MIMAT0000267	AKIRIN2	55122	Microarrays	tarbase		C1orf226
hsa-mir-218-5p	MIMAT0000275	AKNA	80709	PAR-CLIP	tarbase		C1orf35
hsa-mir-218-5p	MIMAT0000275	AKNAD1	254268	HITS-CLIP	23212916		C1orf43
hsa-mir-218-5p	MIMAT0000275	AKNAD1	254268	HITS-CLIP	23212916		C1orf50
hsa-mir-186-5p	MIMAT0000456	AKR1A1	10327	CLASH	23622248		C1orf52
hsa-mir-25-3p	MIMAT0000081	AKR1A1	10327	PAR-CLIP	tarbase		C1orf53
hsa-mir-191-5p	MIMAT0000440	AKR1A1	10327	Microarrays	tarbase		C1orf56
hsa-mir-210-3p	MIMAT0000267	AKR1A1	10327	Microarrays	tarbase		C1QA
hsa-mir-26a-5p	MIMAT0000082	AKR1A1	10327	Microarrays	tarbase		C1QB
hsa-mir-138-5p	MIMAT0000430	AKR1B1	231	Microarrays	tarbase		C1QBP
hsa-mir-128-3p	MIMAT0000424	AKR1B1	231	Microarrays	tarbase		C1QC
hsa-mir-191-5p	MIMAT0000440	AKR1B1	231	Microarrays	tarbase		C1QL3
hsa-mir-138-5p	MIMAT0000430	AKR1B10	57016	Microarrays	tarbase		C1QTNF1
hsa-mir-200b-3p	MIMAT0000318	AKR1B10	57016	Microarrays	tarbase		C1QTNF2
hsa-mir-210-3p	MIMAT0000267	AKR1B10	57016	Microarrays	tarbase		C1QTNF6
hsa-mir-30d-5p	MIMAT0000245	AKR1B10	57016	Microarrays	tarbase		C1RL
hsa-mir-107	MIMAT0000104	AKR1C2	1646	Microarrays	tarbase		C1S
hsa-mir-138-5p	MIMAT0000430	AKR1C2	1646	Microarrays	tarbase		C20orf141
hsa-mir-200b-3p	MIMAT0000318	AKR1C2	1646	Microarrays	tarbase		C20orf173
hsa-mir-200b-3p	MIMAT0000318	AKR1C3	8644	Microarrays	tarbase		C20orf194
hsa-mir-210-3p	MIMAT0000267	AKR1C3	8644	Microarrays	tarbase		C20orf196
hsa-mir-26a-5p	MIMAT0000082	AKR1C3	8644	Microarrays	tarbase		C20orf24
hsa-mir-17-5p	MIMAT0000070	AKR7A2	8574	PAR-CLIP	23592263		C20orf27
hsa-mir-128-3p	MIMAT0000424	AKR7A2	8574	PAR-CLIP	23592263		C20orf96
hsa-mir-128-3p	MIMAT0000424	AKR7A2	8574	PAR-CLIP	23592263		C21orf58
hsa-mir-191-5p	MIMAT0000440	AKR7A2	8574	Microarrays	tarbase		C21orf91
hsa-mir-210-3p	MIMAT0000267	AKR7A2	8574	Microarrays	tarbase		C22orf23
hsa-mir-30e-3p	MIMAT0000693	AKR7A2	8574	PAR-CLIP	tarbase		C22orf39
hsa-mir-210-3p	MIMAT0000267	AKR7A3	22977	Microarrays	tarbase		C22orf46
hsa-mir-26b-5p	MIMAT0000083	AKT1	207	Microarray	19088304		C2CD2
hsa-mir-138-5p	MIMAT0000430	AKT1	207	Immunohistochemistry//Luciferase reporter assay//Western blot	28122142		C2CD2L
hsa-mir-26b-5p	MIMAT0000083	AKT1	207	Microarray	19088304		C2CD3
hsa-mir-128-3p	MIMAT0000424	AKT1	207	Western Blot	tarbase		C2CD4A
hsa-mir-17-5p	MIMAT0000070	AKT1	207	Luciferase Reporter Assay	tarbase		C2CD5
hsa-mir-186-5p	MIMAT0000456	AKT1S1	84335	PAR-CLIP	tarbase		C2orf15
hsa-mir-30d-5p	MIMAT0000245	AKT1S1	84335	PAR-CLIP	tarbase		C2orf42
hsa-mir-30e-5p	MIMAT0000692	AKT1S1	84335	PAR-CLIP	tarbase		C2orf49
hsa-mir-107	MIMAT0000104	AKT2	208	HITS-CLIP, Microarrays	tarbase		C2orf68
hsa-mir-128-3p	MIMAT0000424	AKT2	208	HITS-CLIP	tarbase		C2orf69
hsa-mir-138-5p	MIMAT0000430	AKT2	208	HITS-CLIP	tarbase		C2orf72
hsa-mir-17-5p	MIMAT0000070	AKT3	10000	PAR-CLIP	tarbase		C2orf76
hsa-mir-17-5p	MIMAT0000070	AKT3	10000	PAR-CLIP	tarbase		C3
hsa-mir-218-5p	MIMAT0000275	AKT3	10000	PAR-CLIP	tarbase		C3AR1
hsa-mir-218-5p	MIMAT0000275	AKT3	10000	PAR-CLIP	tarbase		C3orf20
hsa-mir-320a	MIMAT0000510	AKT3	10000	HITS-CLIP, PAR-CLIP	tarbase		C3orf36
hsa-mir-320a	MIMAT0000510	AKT3	10000	HITS-CLIP, PAR-CLIP	tarbase		C3orf38
hsa-mir-128-3p	MIMAT0000424	AKT3	10000	HITS-CLIP	tarbase		C3orf52
hsa-mir-128-3p	MIMAT0000424	AKT3	10000	HITS-CLIP	tarbase		C3orf67
hsa-mir-107	MIMAT0000104	AKT3	10000	Microarrays	tarbase		C3orf80
hsa-mir-107	MIMAT0000104	AKT3	10000	Microarrays	tarbase		C4BPA
hsa-mir-30e-3p	MIMAT0000693	AKT3	10000	PAR-CLIP	tarbase		C4BPB
hsa-mir-30e-3p	MIMAT0000693	AKT3	10000	PAR-CLIP	tarbase		C4orf19
hsa-mir-17-5p	MIMAT0000070	AKTIP	64400	HITS-CLIP	22473208		C4orf3
hsa-mir-17-5p	MIMAT0000070	AKTIP	64400	HITS-CLIP	22473208		C4orf36
hsa-mir-30d-5p	MIMAT0000245	AKTIP	64400	HITS-CLIP	tarbase		C4orf45
hsa-mir-107	MIMAT0000104	AKTIP	64400	Microarrays	tarbase		C4orf46
hsa-mir-128-3p	MIMAT0000424	AKTIP	64400	Microarrays	tarbase		C4orf47
hsa-mir-191-5p	MIMAT0000440	AKTIP	64400	Microarrays	tarbase		C4orf48
hsa-mir-30e-5p	MIMAT0000692	AKTIP	64400	HITS-CLIP	tarbase		C5
hsa-mir-107	MIMAT0000104	ALAD	210	Microarrays	tarbase		C5AR1
hsa-mir-200b-3p	MIMAT0000318	ALAD	210	Microarrays	tarbase		C5orf15
hsa-mir-107	MIMAT0000104	ALAS1	211	HITS-CLIP	tarbase		C5orf22
hsa-mir-17-3p	MIMAT0000071	ALAS1	211	HITS-CLIP, PAR-CLIP	tarbase		C5orf24
hsa-mir-107	MIMAT0000104	ALB	213	HITS-CLIP	tarbase		C5orf30
hsa-mir-26a-5p	MIMAT0000082	ALCAM	214	PAR-CLIP	tarbase		C5orf34
hsa-mir-26b-5p	MIMAT0000083	ALCAM	214	PAR-CLIP	tarbase		C5orf47
hsa-mir-107	MIMAT0000104	ALCAM	214	Microarrays	tarbase		C5orf51
hsa-mir-210-3p	MIMAT0000267	ALCAM	214	Microarrays	tarbase		C6
hsa-mir-186-5p	MIMAT0000456	ALDH16A1	126133	CLASH	23622248		C6orf120
hsa-mir-210-3p	MIMAT0000267	ALDH16A1	126133	Microarrays	tarbase		C6orf136
hsa-mir-138-5p	MIMAT0000430	ALDH18A1	5832	HITS-CLIP	tarbase		C6orf141
hsa-mir-191-5p	MIMAT0000440	ALDH18A1	5832	RIP-Seq	tarbase		C6orf15
hsa-mir-107	MIMAT0000104	ALDH1A1	216	Microarrays	tarbase		C6orf226
hsa-mir-191-5p	MIMAT0000440	ALDH1A1	216	Microarrays	tarbase		C6orf47
hsa-mir-210-3p	MIMAT0000267	ALDH1A1	216	Microarrays	tarbase		C6orf52
hsa-mir-26a-5p	MIMAT0000082	ALDH1A1	216	Microarrays	tarbase		C6orf62
hsa-mir-30d-5p	MIMAT0000245	ALDH1A1	216	Microarrays	tarbase		C6orf89
hsa-mir-128-3p	MIMAT0000424	ALDH1A3	220	Microarrays	tarbase		C7orf26
hsa-mir-200b-3p	MIMAT0000318	ALDH1A3	220	Microarrays	tarbase		C7orf33
hsa-mir-186-5p	MIMAT0000456	ALDH1B1	219	CLASH	23622248		C7orf43
hsa-mir-138-5p	MIMAT0000430	ALDH1B1	219	HITS-CLIP	tarbase		C7orf50
hsa-mir-320a	MIMAT0000510	ALDH1B1	219	HITS-CLIP	tarbase		C7orf55-LUC7L2
hsa-mir-191-5p	MIMAT0000440	ALDH1B1	219	RIP-Seq	tarbase		C7orf57
hsa-mir-107	MIMAT0000104	ALDH2	217	PAR-CLIP	tarbase		C8orf31
hsa-mir-30d-5p	MIMAT0000245	ALDH2	217	HITS-CLIP	tarbase		C8orf33
hsa-mir-128-3p	MIMAT0000424	ALDH2	217	Microarrays	tarbase		C8orf34
hsa-mir-30e-5p	MIMAT0000692	ALDH2	217	HITS-CLIP	tarbase		C8orf4
hsa-mir-210-3p	MIMAT0000267	ALDH3A1	218	Microarrays	tarbase		C8orf44
hsa-mir-107	MIMAT0000104	ALDH3A2	224	Microarrays	tarbase		C8orf48
hsa-mir-200b-3p	MIMAT0000318	ALDH3A2	224	Microarrays	tarbase		C8orf49
hsa-mir-210-3p	MIMAT0000267	ALDH3A2	224	Microarrays	tarbase		C8orf76
hsa-mir-107	MIMAT0000104	ALDH3B1	221	PAR-CLIP	23592263		C9orf116
hsa-mir-107	MIMAT0000104	ALDH3B1	221	PAR-CLIP	23592263		C9orf131
hsa-mir-200b-3p	MIMAT0000318	ALDH3B1	221	Microarrays	tarbase		C9orf152
hsa-mir-210-3p	MIMAT0000267	ALDH3B1	221	Microarrays	tarbase		C9orf16
hsa-mir-17-5p	MIMAT0000070	ALDH3B2	222	Microarrays	tarbase		C9orf3
hsa-mir-128-3p	MIMAT0000424	ALDH4A1	8659	Microarray	17612493		C9orf40
hsa-mir-128-3p	MIMAT0000424	ALDH4A1	8659	Microarray	17612493		C9orf57
hsa-mir-107	MIMAT0000104	ALDH4A1	8659	HITS-CLIP	tarbase		C9orf62
hsa-mir-210-3p	MIMAT0000267	ALDH5A1	7915	Luciferase reporter assay//Microarray//qRT-PCR//Western blot	23028679		C9orf64
hsa-mir-210-3p	MIMAT0000267	ALDH5A1	7915	Luciferase reporter assay//Microarray//qRT-PCR//Western blot	23028679		C9orf72
hsa-mir-128-3p	MIMAT0000424	ALDH5A1	7915	HITS-CLIP, Microarrays	tarbase		C9orf78
hsa-mir-199a-5p	MIMAT0000231	ALDH5A1	7915	HITS-CLIP	tarbase		C9orf85
hsa-mir-26a-5p	MIMAT0000082	ALDH5A1	7915	HITS-CLIP, Microarrays	tarbase		CA1
hsa-mir-30e-3p	MIMAT0000693	ALDH5A1	7915	HITS-CLIP	tarbase		CA11
hsa-mir-26a-5p	MIMAT0000082	ALDH6A1	4329	HITS-CLIP	23824327		CA12
hsa-mir-26b-5p	MIMAT0000083	ALDH6A1	4329	HITS-CLIP	23824327		CA13
hsa-mir-107	MIMAT0000104	ALDH6A1	4329	PAR-CLIP	tarbase		CA2
hsa-mir-200b-3p	MIMAT0000318	ALDH6A1	4329	HITS-CLIP	tarbase		CA5B
hsa-mir-210-3p	MIMAT0000267	ALDH8A1	64577	Microarrays	tarbase		CA8
hsa-mir-17-5p	MIMAT0000070	ALDH9A1	223	HITS-CLIP	22473208		CA9
hsa-mir-181b-5p	MIMAT0000257	ALDH9A1	223	HITS-CLIP	22473208		CAAP1
hsa-mir-128-3p	MIMAT0000424	ALDH9A1	223	CLASH	23622248		CAB39
hsa-mir-30e-3p	MIMAT0000693	ALDH9A1	223	PAR-CLIP	23592263		CAB39L
hsa-mir-17-5p	MIMAT0000070	ALDH9A1	223	HITS-CLIP	22473208		CABIN1
hsa-mir-181b-5p	MIMAT0000257	ALDH9A1	223	HITS-CLIP	22473208		CABLES1
hsa-mir-128-3p	MIMAT0000424	ALDH9A1	223	CLASH	23622248		CABLES2
hsa-mir-26a-5p	MIMAT0000082	ALDH9A1	223	PAR-CLIP	tarbase		CABYR
hsa-mir-26b-5p	MIMAT0000083	ALDH9A1	223	PAR-CLIP	tarbase		CACNA1B
hsa-mir-30e-3p	MIMAT0000693	ALDH9A1	223	PAR-CLIP	23592263		CACNA1C
hsa-mir-30e-5p	MIMAT0000692	ALDH9A1	223	HITS-CLIP	tarbase		CACNA1E
hsa-mir-107	MIMAT0000104	ALDOA	226	HITS-CLIP	tarbase		CACNA1H
hsa-mir-17-3p	MIMAT0000071	ALDOA	226	HITS-CLIP	tarbase		CACNA1S
hsa-mir-191-5p	MIMAT0000440	ALDOA	226	RIP-Seq	tarbase		CACNA2D1
hsa-mir-26a-5p	MIMAT0000082	ALDOA	226	Microarrays	tarbase		CACNB1
hsa-mir-107	MIMAT0000104	ALDOC	230	Microarrays	tarbase		CACNB2
hsa-mir-200b-3p	MIMAT0000318	ALDOC	230	Microarrays	tarbase		CACNB4
hsa-mir-30d-5p	MIMAT0000245	ALDOC	230	Microarrays	tarbase		CACNG2
hsa-mir-26a-5p	MIMAT0000082	ALG1	56052	PAR-CLIP	21572407		CACNG3
hsa-mir-26b-5p	MIMAT0000083	ALG1	56052	PAR-CLIP	21572407		CACNG6
hsa-mir-186-5p	MIMAT0000456	ALG10	84920	HITS-CLIP	tarbase		CACNG8
hsa-mir-30d-5p	MIMAT0000245	ALG10	84920	PAR-CLIP, Microarrays	tarbase		CACUL1
hsa-mir-210-3p	MIMAT0000267	ALG10	84920	Microarrays	tarbase		CACYBP
hsa-mir-30e-5p	MIMAT0000692	ALG10	84920	PAR-CLIP	tarbase		CAD
hsa-mir-26a-5p	MIMAT0000082	ALG10B	144245	CLASH	23622248		CADM1
hsa-mir-186-5p	MIMAT0000456	ALG10B	144245	PAR-CLIP	22012620		CADM2
hsa-mir-17-5p	MIMAT0000070	ALG10B	144245	HITS-CLIP	tarbase		CADPS
hsa-mir-200b-3p	MIMAT0000318	ALG13	79868	HITS-CLIP	tarbase		CADPS2
hsa-mir-210-3p	MIMAT0000267	ALG13	79868	Microarrays	tarbase		CALB1
hsa-mir-25-3p	MIMAT0000081	ALG14	199857	HITS-CLIP	23824327		CALCB
hsa-mir-128-3p	MIMAT0000424	ALG14	199857	HITS-CLIP	23313552		CALCOCO2
hsa-mir-26a-5p	MIMAT0000082	ALG14	199857	Microarrays	tarbase		CALCRL
hsa-mir-17-5p	MIMAT0000070	ALG2	85365	PAR-CLIP, HITS-CLIP	tarbase		CALD1
hsa-mir-191-5p	MIMAT0000440	ALG2	85365	Microarrays	tarbase		CALM1
hsa-mir-26b-5p	MIMAT0000083	ALG3	10195	Microarray	19088304		CALM2
hsa-mir-26b-5p	MIMAT0000083	ALG3	10195	Microarray	19088304		CALM3
hsa-mir-107	MIMAT0000104	ALG3	10195	PAR-CLIP	tarbase		CALML4
hsa-mir-17-3p	MIMAT0000071	ALG3	10195	HITS-CLIP	tarbase		CALR
hsa-mir-17-3p	MIMAT0000071	ALG6	29929	HITS-CLIP	tarbase		CALU
hsa-mir-128-3p	MIMAT0000424	ALG8	79053	Microarrays	tarbase		CALY
hsa-mir-26b-5p	MIMAT0000083	ALG9	79796	Microarray	19088304		CAMK1D
hsa-mir-30d-5p	MIMAT0000245	ALG9	79796	PAR-CLIP	23592263		CAMK2A
hsa-mir-30e-5p	MIMAT0000692	ALG9	79796	PAR-CLIP	23592263		CAMK2B
hsa-mir-26b-5p	MIMAT0000083	ALG9	79796	Microarray	19088304		CAMK2D
hsa-mir-30d-5p	MIMAT0000245	ALG9	79796	PAR-CLIP	23592263		CAMK2N1
hsa-mir-26a-5p	MIMAT0000082	ALG9	79796	HITS-CLIP	tarbase		CAMK2N2
hsa-mir-26a-5p	MIMAT0000082	ALKBH1	8846	HITS-CLIP	tarbase		CAMK4
hsa-mir-26b-5p	MIMAT0000083	ALKBH1	8846	HITS-CLIP	tarbase		CAMKK1
hsa-mir-191-5p	MIMAT0000440	ALKBH1	8846	Microarrays	tarbase		CAMKK2
hsa-mir-128-3p	MIMAT0000424	ALKBH2	121642	Microarrays	tarbase		CAMKMT
hsa-mir-25-3p	MIMAT0000081	ALKBH3	221120	PAR-CLIP	tarbase		CAMKV
hsa-mir-26b-5p	MIMAT0000083	ALKBH4	54784	Microarray	19088304		CAMLG
hsa-mir-26b-5p	MIMAT0000083	ALKBH4	54784	Microarray	19088304		CAMSAP1
hsa-mir-17-5p	MIMAT0000070	ALKBH4	54784	HITS-CLIP	tarbase		CAMSAP2
hsa-mir-210-3p	MIMAT0000267	ALKBH4	54784	Microarrays	tarbase		CAMSAP3
hsa-mir-17-3p	MIMAT0000071	ALKBH5	54890	HITS-CLIP	tarbase		CAMTA1
hsa-mir-186-5p	MIMAT0000456	ALKBH5	54890	PAR-CLIP	tarbase		CAMTA2
hsa-mir-218-5p	MIMAT0000275	ALKBH5	54890	PAR-CLIP	tarbase		CAND1
hsa-mir-320a	MIMAT0000510	ALKBH5	54890	PAR-CLIP	tarbase		CANT1
hsa-mir-320a	MIMAT0000510	ALKBH6	84964	CLASH	23622248		CANX
hsa-mir-191-5p	MIMAT0000440	ALKBH6	84964	Microarrays	tarbase		CAP1
hsa-mir-200b-3p	MIMAT0000318	ALKBH6	84964	Microarrays	tarbase		CAP2
hsa-mir-191-5p	MIMAT0000440	ALKBH7	84266	Microarrays	tarbase		CAPG
hsa-mir-210-3p	MIMAT0000267	ALKBH8	91801	Microarrays	tarbase		CAPN1
hsa-mir-191-5p	MIMAT0000440	ALLC	55821	Microarrays	tarbase		CAPN13
hsa-mir-218-5p	MIMAT0000275	ALMS1	7840	HITS-CLIP	23212916		CAPN14
hsa-mir-218-5p	MIMAT0000275	ALMS1	7840	HITS-CLIP	23212916		CAPN2
hsa-mir-138-5p	MIMAT0000430	ALMS1	7840	HITS-CLIP	tarbase		CAPN5
hsa-mir-17-5p	MIMAT0000070	ALMS1	7840	HITS-CLIP	tarbase		CAPN6
hsa-mir-210-3p	MIMAT0000267	ALMS1	7840	Microarrays	tarbase		CAPN7
hsa-mir-200b-3p	MIMAT0000318	ALOX5	240	Microarrays	tarbase		CAPN8
hsa-mir-200b-3p	MIMAT0000318	ALOX5	240	Microarrays	tarbase		CAPN9
hsa-mir-138-5p	MIMAT0000430	ALOX5AP	241	Microarrays	tarbase		CAPRIN1
hsa-mir-186-5p	MIMAT0000456	ALOX5AP	241	PAR-CLIP	tarbase		CAPRIN2
hsa-mir-107	MIMAT0000104	ALOX5AP	241	Microarrays	tarbase		CAPS2
hsa-mir-128-3p	MIMAT0000424	ALOX5AP	241	Microarrays	tarbase		CAPZA1
hsa-mir-26b-5p	MIMAT0000083	ALPI	248	Microarray	19088304		CAPZA2
hsa-mir-26b-5p	MIMAT0000083	ALPI	248	Microarray	19088304		CAPZA3
hsa-mir-26b-5p	MIMAT0000083	ALPK3	57538	Microarray	19088304		CAPZB
hsa-mir-26b-5p	MIMAT0000083	ALPK3	57538	Microarray	19088304		CARD10
hsa-mir-210-3p	MIMAT0000267	ALPP	250	Microarrays	tarbase		CARD11
hsa-mir-30d-5p	MIMAT0000245	ALS2	57679	PAR-CLIP	tarbase		CARD14
hsa-mir-210-3p	MIMAT0000267	ALS2	57679	Microarrays	tarbase		CARD16
hsa-mir-30e-3p	MIMAT0000693	ALS2	57679	PAR-CLIP	tarbase		CARD6
hsa-mir-30e-5p	MIMAT0000692	ALS2	57679	PAR-CLIP	tarbase		CARD8
hsa-mir-26b-5p	MIMAT0000083	ALX1	8092	Microarray	19088304		CARF
hsa-mir-26b-5p	MIMAT0000083	ALX1	8092	Microarray	19088304		CARHSP1
hsa-mir-186-5p	MIMAT0000456	ALX1	8092	PAR-CLIP	tarbase		CARM1
hsa-mir-17-5p	MIMAT0000070	ALYREF	10189	PAR-CLIP	tarbase		CARS2
hsa-mir-320a	MIMAT0000510	ALYREF	10189	HITS-CLIP	tarbase		CASC3
hsa-mir-191-5p	MIMAT0000440	ALYREF	10189	RIP-Seq	tarbase		CASC4
hsa-mir-26a-5p	MIMAT0000082	ALYREF	10189	Microarrays	tarbase		CASD1
hsa-mir-26a-5p	MIMAT0000082	AMACR	23600	Luciferase reporter assay//qRT-PCR//Western blot	24517338		CASK
hsa-mir-26a-5p	MIMAT0000082	AMACR	23600	Luciferase reporter assay//qRT-PCR//Western blot	24517338		CASKIN1
hsa-mir-25-3p	MIMAT0000081	AMACR	23600	PAR-CLIP	tarbase		CASP1
hsa-mir-26b-5p	MIMAT0000083	AMACR	23600	HITS-CLIP	tarbase		CASP10
hsa-mir-186-5p	MIMAT0000456	AMBRA1	55626	CLASH	23622248		CASP2
hsa-mir-17-5p	MIMAT0000070	AMBRA1	55626	PAR-CLIP	tarbase		CASP3
hsa-mir-191-5p	MIMAT0000440	AMBRA1	55626	Microarrays	tarbase		CASP4
hsa-mir-17-5p	MIMAT0000070	AMD1	262	CLASH	23622248		CASP6
hsa-mir-25-3p	MIMAT0000081	AMD1	262	PAR-CLIP	26701625		CASP7
hsa-mir-186-5p	MIMAT0000456	AMD1	262	Sequencing	20371350		CASP8
hsa-mir-25-3p	MIMAT0000081	AMD1	262	PAR-CLIP	26701625		CASP8AP2
hsa-mir-186-5p	MIMAT0000456	AMD1	262	Sequencing	20371350		CASP9
hsa-mir-128-3p	MIMAT0000424	AMD1	262	PAR-CLIP, HITS-CLIP	tarbase		CASQ1
hsa-mir-30d-5p	MIMAT0000245	AMD1	262	PAR-CLIP	tarbase		CASQ2
hsa-mir-191-5p	MIMAT0000440	AMD1	262	Microarrays	tarbase		CASS4
hsa-mir-200b-3p	MIMAT0000318	AMD1	262	Microarrays	tarbase		CAST
hsa-mir-210-3p	MIMAT0000267	AMD1	262	Microarrays	tarbase		CASTOR2
hsa-mir-30e-5p	MIMAT0000692	AMD1	262	PAR-CLIP	tarbase		CASZ1
hsa-mir-26a-5p	MIMAT0000082	AMDHD1	144193	Microarrays	tarbase		CAT
hsa-mir-26b-5p	MIMAT0000083	AMDHD2	51005	Microarray	19088304		CATSPERB
hsa-mir-26b-5p	MIMAT0000083	AMDHD2	51005	Microarray	19088304		CATSPERD
hsa-mir-107	MIMAT0000104	AMDHD2	51005	HITS-CLIP, PAR-CLIP	tarbase		CAV1
hsa-mir-320a	MIMAT0000510	AMELX	265	CLASH	23622248		CAV2
hsa-mir-320a	MIMAT0000510	AMER1	139285	HITS-CLIP, PAR-CLIP	tarbase		CAVIN1
hsa-mir-128-3p	MIMAT0000424	AMER1	139285	Microarrays	tarbase		CBFA2T3
hsa-mir-17-3p	MIMAT0000071	AMFR	267	HITS-CLIP	tarbase		CBFB
hsa-mir-210-3p	MIMAT0000267	AMFR	267	HITS-CLIP, Microarrays	tarbase		CBL
hsa-mir-107	MIMAT0000104	AMFR	267	HITS-CLIP	tarbase		CBLB
hsa-mir-191-5p	MIMAT0000440	AMFR	267	RIP-Seq, RNA-Seq, Microarrays	tarbase		CBLC
hsa-mir-26a-5p	MIMAT0000082	AMFR	267	Microarrays	tarbase		CBLL1
hsa-mir-128-3p	MIMAT0000424	AMIGO1	57463	Microarrays	tarbase		CBLN2
hsa-mir-25-3p	MIMAT0000081	AMIGO2	347902	HITS-CLIP	tarbase		CBLN3
hsa-mir-26a-5p	MIMAT0000082	AMIGO2	347902	HITS-CLIP	tarbase		CBR4
hsa-mir-320a	MIMAT0000510	AMIGO2	347902	HITS-CLIP	tarbase		CBS
hsa-mir-107	MIMAT0000104	AMIGO2	347902	Microarrays	tarbase		CBX1
hsa-mir-128-3p	MIMAT0000424	AMIGO2	347902	Microarrays	tarbase		CBX2
hsa-mir-30d-5p	MIMAT0000245	AMIGO2	347902	Microarrays	tarbase		CBX3
hsa-mir-128-3p	MIMAT0000424	AMMECR1	9949	Microarrays	tarbase		CBX4
hsa-mir-210-3p	MIMAT0000267	AMMECR1	9949	Microarrays	tarbase		CBX5
hsa-mir-191-5p	MIMAT0000440	AMMECR1L	83607	PAR-CLIP	26701625		CBX6
hsa-mir-191-5p	MIMAT0000440	AMMECR1L	83607	PAR-CLIP	26701625		CBX7
hsa-mir-181b-5p	MIMAT0000257	AMN1	196394	PAR-CLIP	tarbase		CBX8
hsa-mir-107	MIMAT0000104	AMOT	154796	PAR-CLIP	21572407		CBY1
hsa-mir-107	MIMAT0000104	AMOT	154796	PAR-CLIP	21572407		CC2D1B
hsa-mir-128-3p	MIMAT0000424	AMOT	154796	HITS-CLIP	tarbase		CC2D2A
hsa-mir-186-5p	MIMAT0000456	AMOT	154796	HITS-CLIP	tarbase		CCAR1
hsa-mir-128-3p	MIMAT0000424	AMOTL1	154810	HITS-CLIP	tarbase		CCAR2
hsa-mir-200b-3p	MIMAT0000318	AMOTL1	154810	HITS-CLIP	tarbase		CCDC102B
hsa-mir-30d-5p	MIMAT0000245	AMOTL1	154810	HITS-CLIP	tarbase		CCDC112
hsa-mir-181b-5p	MIMAT0000257	AMOTL1	154810	Chimeric fragments	tarbase		CCDC113
hsa-mir-30e-5p	MIMAT0000692	AMOTL1	154810	HITS-CLIP	tarbase		CCDC115
hsa-mir-138-5p	MIMAT0000430	AMOTL2	51421	HITS-CLIP	tarbase		CCDC117
hsa-mir-30d-5p	MIMAT0000245	AMOTL2	51421	HITS-CLIP, Microarrays	tarbase		CCDC120
hsa-mir-107	MIMAT0000104	AMOTL2	51421	Microarrays	tarbase		CCDC121
hsa-mir-128-3p	MIMAT0000424	AMOTL2	51421	Microarrays	tarbase		CCDC124
hsa-mir-191-5p	MIMAT0000440	AMOTL2	51421	Microarrays	tarbase		CCDC125
hsa-mir-210-3p	MIMAT0000267	AMOTL2	51421	Microarrays	tarbase		CCDC127
hsa-mir-26a-5p	MIMAT0000082	AMOTL2	51421	Microarrays	tarbase		CCDC137
hsa-mir-30e-5p	MIMAT0000692	AMOTL2	51421	HITS-CLIP	tarbase		CCDC138
hsa-mir-26a-5p	MIMAT0000082	AMPD1	270	Microarrays	tarbase		CCDC14
hsa-mir-26a-5p	MIMAT0000082	AMPD3	272	Microarrays	tarbase		CCDC142
hsa-mir-107	MIMAT0000104	AMTN	401138	Microarrays	tarbase		CCDC144A
hsa-mir-186-5p	MIMAT0000456	AMZ1	155185	CLASH	23622248		CCDC146
hsa-mir-210-3p	MIMAT0000267	AMZ2	51321	Microarrays	tarbase		CCDC15
hsa-mir-26b-5p	MIMAT0000083	ANAPC1	64682	Microarray	19088304		CCDC150
hsa-mir-26b-5p	MIMAT0000083	ANAPC1	64682	Microarray	19088304		CCDC155
hsa-mir-186-5p	MIMAT0000456	ANAPC10	10393	PAR-CLIP	tarbase		CCDC158
hsa-mir-17-5p	MIMAT0000070	ANAPC11	51529	PAR-CLIP	tarbase		CCDC159
hsa-mir-107	MIMAT0000104	ANAPC11	51529	Microarrays	tarbase		CCDC167
hsa-mir-191-5p	MIMAT0000440	ANAPC11	51529	Microarrays	tarbase		CCDC17
hsa-mir-26b-5p	MIMAT0000083	ANAPC13	25847	Microarray	19088304		CCDC170
hsa-mir-26b-5p	MIMAT0000083	ANAPC13	25847	Microarray	19088304		CCDC171
hsa-mir-107	MIMAT0000104	ANAPC13	25847	PAR-CLIP	tarbase		CCDC173
hsa-mir-25-3p	MIMAT0000081	ANAPC13	25847	HITS-CLIP	tarbase		CCDC174
hsa-mir-107	MIMAT0000104	ANAPC15	25906	Microarrays	tarbase		CCDC178
hsa-mir-191-5p	MIMAT0000440	ANAPC15	25906	Microarrays	tarbase		CCDC18
hsa-mir-128-3p	MIMAT0000424	ANAPC16	119504	Microarrays	tarbase		CCDC181
hsa-mir-107	MIMAT0000104	ANAPC2	29882	HITS-CLIP	tarbase		CCDC186
hsa-mir-210-3p	MIMAT0000267	ANAPC4	29945	Microarrays	tarbase		CCDC198
hsa-mir-26a-5p	MIMAT0000082	ANAPC5	51433	HITS-CLIP	tarbase		CCDC25
hsa-mir-30d-5p	MIMAT0000245	ANAPC5	51433	HITS-CLIP	tarbase		CCDC28A
hsa-mir-191-5p	MIMAT0000440	ANAPC5	51433	Microarrays	tarbase		CCDC28B
hsa-mir-30e-5p	MIMAT0000692	ANAPC5	51433	HITS-CLIP	tarbase		CCDC3
hsa-mir-128-3p	MIMAT0000424	ANAPC7	51434	HITS-CLIP	tarbase		CCDC30
hsa-mir-199a-5p	MIMAT0000231	ANAPC7	51434	HITS-CLIP	tarbase		CCDC34
hsa-mir-210-3p	MIMAT0000267	ANAPC7	51434	HITS-CLIP	tarbase		CCDC36
hsa-mir-30d-5p	MIMAT0000245	ANAPC7	51434	HITS-CLIP	tarbase		CCDC43
hsa-mir-191-5p	MIMAT0000440	ANAPC7	51434	Microarrays	tarbase		CCDC47
hsa-mir-17-5p	MIMAT0000070	ANAPC7	51434	CLEAR-CLIP	tarbase		CCDC50
hsa-mir-30e-5p	MIMAT0000692	ANAPC7	51434	HITS-CLIP	tarbase		CCDC51
hsa-mir-210-3p	MIMAT0000267	ANG	283	Microarrays	tarbase		CCDC58
hsa-mir-320a	MIMAT0000510	ANGEL1	23357	PAR-CLIP	tarbase		CCDC59
hsa-mir-107	MIMAT0000104	ANGEL2	90806	PAR-CLIP	tarbase		CCDC6
hsa-mir-210-3p	MIMAT0000267	ANGPT2	285	Microarrays	tarbase		CCDC68
hsa-mir-107	MIMAT0000104	ANGPT4	51378	Microarrays	tarbase		CCDC69
hsa-mir-128-3p	MIMAT0000424	ANGPTL1	9068	Microarrays	tarbase		CCDC7
hsa-mir-107	MIMAT0000104	ANGPTL2	23452	Microarrays	tarbase		CCDC71
hsa-mir-191-5p	MIMAT0000440	ANGPTL2	23452	Microarrays	tarbase		CCDC71L
hsa-mir-128-3p	MIMAT0000424	ANK1	286	Microarrays	tarbase		CCDC74A
hsa-mir-25-3p	MIMAT0000081	ANK2	287	PAR-CLIP	tarbase		CCDC74B
hsa-mir-107	MIMAT0000104	ANK2	287	HITS-CLIP	tarbase		CCDC77
hsa-mir-17-5p	MIMAT0000070	ANK2	287	HITS-CLIP	tarbase		CCDC80
hsa-mir-218-5p	MIMAT0000275	ANK2	287	HITS-CLIP	tarbase		CCDC82
hsa-mir-218-5p	MIMAT0000275	ANK3	288	HITS-CLIP	23212916		CCDC83
hsa-mir-218-5p	MIMAT0000275	ANK3	288	HITS-CLIP	23212916		CCDC85B
hsa-mir-128-3p	MIMAT0000424	ANK3	288	Microarrays	tarbase		CCDC85C
hsa-mir-128-3p	MIMAT0000424	ANKEF1	63926	Microarrays	tarbase		CCDC86
hsa-mir-210-3p	MIMAT0000267	ANKEF1	63926	Microarrays	tarbase		CCDC87
hsa-mir-17-5p	MIMAT0000070	ANKFY1	51479	HITS-CLIP	22473208		CCDC88A
hsa-mir-107	MIMAT0000104	ANKFY1	51479	HITS-CLIP	23313552		CCDC88C
hsa-mir-218-5p	MIMAT0000275	ANKFY1	51479	HITS-CLIP	23212916		CCDC89
hsa-mir-128-3p	MIMAT0000424	ANKFY1	51479	Sequencing	20371350		CCDC90B
hsa-mir-17-5p	MIMAT0000070	ANKFY1	51479	HITS-CLIP	22473208		CCDC91
hsa-mir-107	MIMAT0000104	ANKFY1	51479	HITS-CLIP	23313552		CCDC92
hsa-mir-218-5p	MIMAT0000275	ANKFY1	51479	HITS-CLIP	23212916		CCDC93
hsa-mir-128-3p	MIMAT0000424	ANKFY1	51479	Sequencing	20371350		CCDC96
hsa-mir-17-3p	MIMAT0000071	ANKFY1	51479	HITS-CLIP	tarbase		CCDC97
hsa-mir-181b-5p	MIMAT0000257	ANKFY1	51479	HITS-CLIP	tarbase		CCK
hsa-mir-200b-3p	MIMAT0000318	ANKFY1	51479	HITS-CLIP	tarbase		CCKAR
hsa-mir-17-5p	MIMAT0000070	ANKH	56172	PAR-CLIP	23592263|23446348|21572407|20371350		CCL1
hsa-mir-107	MIMAT0000104	ANKH	56172	HITS-CLIP	tarbase		CCL16
hsa-mir-30e-3p	MIMAT0000693	ANKH	56172	HITS-CLIP	tarbase		CCL17
hsa-mir-320a	MIMAT0000510	ANKHD1	54882	CLASH	23622248		CCL2
hsa-mir-25-3p	MIMAT0000081	ANKHD1	54882	HITS-CLIP	tarbase		CCL20
hsa-mir-17-3p	MIMAT0000071	ANKHD1-EIF4EBP3	404734	HITS-CLIP	tarbase		CCL22
hsa-mir-17-5p	MIMAT0000070	ANKHD1-EIF4EBP3	404734	HITS-CLIP	tarbase		CCL26
hsa-mir-218-5p	MIMAT0000275	ANKHD1-EIF4EBP3	404734	HITS-CLIP	tarbase		CCL27
hsa-mir-26a-5p	MIMAT0000082	ANKHD1-EIF4EBP3	404734	HITS-CLIP	tarbase		CCL4
hsa-mir-320a	MIMAT0000510	ANKHD1-EIF4EBP3	404734	HITS-CLIP	tarbase		CCL5
hsa-mir-17-5p	MIMAT0000070	ANKIB1	54467	HITS-CLIP	22473208		CCL7
hsa-mir-25-3p	MIMAT0000081	ANKIB1	54467	CLASH	23622248		CCM2
hsa-mir-17-5p	MIMAT0000070	ANKIB1	54467	HITS-CLIP	22473208		CCNA1
hsa-mir-25-3p	MIMAT0000081	ANKIB1	54467	CLASH	23622248		CCNA2
hsa-mir-17-3p	MIMAT0000071	ANKIB1	54467	HITS-CLIP	tarbase		CCNB1
hsa-mir-181b-5p	MIMAT0000257	ANKIB1	54467	PAR-CLIP	tarbase		CCNB1IP1
hsa-mir-26a-5p	MIMAT0000082	ANKIB1	54467	HITS-CLIP	tarbase		CCNB2
hsa-mir-26b-5p	MIMAT0000083	ANKIB1	54467	HITS-CLIP	tarbase		CCNC
hsa-mir-30d-5p	MIMAT0000245	ANKIB1	54467	PAR-CLIP	tarbase		CCND1
hsa-mir-30e-3p	MIMAT0000693	ANKIB1	54467	PAR-CLIP	tarbase		CCND2
hsa-mir-30e-5p	MIMAT0000692	ANKIB1	54467	PAR-CLIP	tarbase		CCND3
hsa-mir-218-5p	MIMAT0000275	ANKLE2	23141	HITS-CLIP	tarbase		CCNDBP1
hsa-mir-191-5p	MIMAT0000440	ANKLE2	23141	RIP-Seq, Microarrays	tarbase		CCNE1
hsa-mir-181b-5p	MIMAT0000257	ANKLE2	23141	Chimeric fragments	tarbase		CCNE2
hsa-mir-30e-3p	MIMAT0000693	ANKLE2	23141	HITS-CLIP	tarbase		CCNF
hsa-mir-17-5p	MIMAT0000070	ANKMY2	57037	HITS-CLIP, PAR-CLIP	tarbase		CCNG1
hsa-mir-107	MIMAT0000104	ANKMY2	57037	Microarrays	tarbase		CCNG2
hsa-mir-200b-3p	MIMAT0000318	ANKMY2	57037	Microarrays	tarbase		CCNH
hsa-mir-210-3p	MIMAT0000267	ANKMY2	57037	Microarrays	tarbase		CCNI
hsa-mir-26a-5p	MIMAT0000082	ANKMY2	57037	Microarrays	tarbase		CCNJ
hsa-mir-30d-5p	MIMAT0000245	ANKRA2	57763	HITS-CLIP	22473208		CCNJL
hsa-mir-30e-5p	MIMAT0000692	ANKRA2	57763	HITS-CLIP	22473208		CCNK
hsa-mir-30d-5p	MIMAT0000245	ANKRA2	57763	HITS-CLIP	22473208		CCNL1
hsa-mir-107	MIMAT0000104	ANKRA2	57763	HITS-CLIP	tarbase		CCNL2
hsa-mir-200b-3p	MIMAT0000318	ANKRA2	57763	Microarrays	tarbase		CCNQ
hsa-mir-210-3p	MIMAT0000267	ANKRA2	57763	Microarrays	tarbase		CCNT1
hsa-mir-30e-5p	MIMAT0000692	ANKRA2	57763	HITS-CLIP	22473208		CCNT2
hsa-mir-107	MIMAT0000104	ANKRD1	27063	Microarrays	tarbase		CCNY
hsa-mir-128-3p	MIMAT0000424	ANKRD1	27063	Microarrays	tarbase		CCNYL1
hsa-mir-191-5p	MIMAT0000440	ANKRD1	27063	Microarrays	tarbase		CCP110
hsa-mir-218-5p	MIMAT0000275	ANKRD10	55608	HITS-CLIP	23212916		CCPG1
hsa-mir-218-5p	MIMAT0000275	ANKRD10	55608	HITS-CLIP	23212916		CCR1
hsa-mir-138-5p	MIMAT0000430	ANKRD10	55608	Microarrays	tarbase		CCR3
hsa-mir-26a-5p	MIMAT0000082	ANKRD10	55608	PAR-CLIP	tarbase		CCR4
hsa-mir-26b-5p	MIMAT0000083	ANKRD10	55608	PAR-CLIP	tarbase		CCR5
hsa-mir-17-5p	MIMAT0000070	ANKRD10	55608	HITS-CLIP	tarbase		CCR6
hsa-mir-191-5p	MIMAT0000440	ANKRD10	55608	RIP-Seq	tarbase		CCR7
hsa-mir-186-5p	MIMAT0000456	ANKRD11	29123	CLASH	23622248		CCRL2
hsa-mir-107	MIMAT0000104	ANKRD11	29123	PAR-CLIP, HITS-CLIP	tarbase		CCS
hsa-mir-17-5p	MIMAT0000070	ANKRD11	29123	PAR-CLIP	tarbase		CCSAP
hsa-mir-26a-5p	MIMAT0000082	ANKRD11	29123	PAR-CLIP	tarbase		CCSER1
hsa-mir-26b-5p	MIMAT0000083	ANKRD11	29123	PAR-CLIP	tarbase		CCSER2
hsa-mir-200b-3p	MIMAT0000318	ANKRD11	29123	Microarrays	tarbase		CCT2
hsa-mir-17-5p	MIMAT0000070	ANKRD12	23253	HITS-CLIP	22473208		CCT3
hsa-mir-17-5p	MIMAT0000070	ANKRD12	23253	HITS-CLIP	22473208		CCT4
hsa-mir-218-5p	MIMAT0000275	ANKRD12	23253	PAR-CLIP, HITS-CLIP	tarbase		CCT5
hsa-mir-107	MIMAT0000104	ANKRD12	23253	HITS-CLIP	tarbase		CCT6A
hsa-mir-128-3p	MIMAT0000424	ANKRD12	23253	HITS-CLIP	tarbase		CCT6B
hsa-mir-191-5p	MIMAT0000440	ANKRD12	23253	Microarrays	tarbase		CCT7
hsa-mir-26a-5p	MIMAT0000082	ANKRD12	23253	Microarrays	tarbase		CCT8
hsa-mir-17-3p	MIMAT0000071	ANKRD13A	88455	HITS-CLIP	tarbase		CCZ1B
hsa-mir-210-3p	MIMAT0000267	ANKRD13A	88455	PAR-CLIP	tarbase		CD101
hsa-mir-191-5p	MIMAT0000440	ANKRD13A	88455	Microarrays	tarbase		CD109
hsa-mir-30e-3p	MIMAT0000693	ANKRD13A	88455	PAR-CLIP	tarbase		CD151
hsa-mir-107	MIMAT0000104	ANKRD13B	124930	PAR-CLIP	tarbase		CD163L1
hsa-mir-25-3p	MIMAT0000081	ANKRD13B	124930	PAR-CLIP	tarbase		CD164
hsa-mir-17-5p	MIMAT0000070	ANKRD13C	81573	HITS-CLIP	22473208		CD180
hsa-mir-17-5p	MIMAT0000070	ANKRD13C	81573	HITS-CLIP	22473208		CD200
hsa-mir-181b-5p	MIMAT0000257	ANKRD13C	81573	HITS-CLIP	tarbase		CD200R1
hsa-mir-186-5p	MIMAT0000456	ANKRD13C	81573	HITS-CLIP	tarbase		CD209
hsa-mir-320a	MIMAT0000510	ANKRD13C	81573	PAR-CLIP, Chimeric fragments	tarbase		CD22
hsa-mir-107	MIMAT0000104	ANKRD13C	81573	Microarrays	tarbase		CD226
hsa-mir-191-5p	MIMAT0000440	ANKRD13C	81573	Microarrays	tarbase		CD24
hsa-mir-210-3p	MIMAT0000267	ANKRD13C	81573	Microarrays	tarbase		CD248
hsa-mir-191-5p	MIMAT0000440	ANKRD16	54522	Microarrays	tarbase		CD274
hsa-mir-186-5p	MIMAT0000456	ANKRD17	26057	CLASH	23622248		CD276
hsa-mir-107	MIMAT0000104	ANKRD17	26057	HITS-CLIP, Chimeric fragments	tarbase		CD28
hsa-mir-218-5p	MIMAT0000275	ANKRD17	26057	HITS-CLIP	tarbase		CD2AP
hsa-mir-25-3p	MIMAT0000081	ANKRD17	26057	HITS-CLIP	tarbase		CD2BP2
hsa-mir-320a	MIMAT0000510	ANKRD17	26057	HITS-CLIP	tarbase		CD300A
hsa-mir-25-3p	MIMAT0000081	ANKRD18A	253650	CLASH	23622248		CD300LF
hsa-mir-25-3p	MIMAT0000081	ANKRD18A	253650	CLASH	23622248		CD320
hsa-mir-107	MIMAT0000104	ANKRD23	200539	HITS-CLIP	tarbase		CD36
hsa-mir-25-3p	MIMAT0000081	ANKRD24	170961	Microarray	22995316		CD37
hsa-mir-186-5p	MIMAT0000456	ANKRD26	22852	PAR-CLIP	22100165		CD38
hsa-mir-107	MIMAT0000104	ANKRD26	22852	HITS-CLIP	tarbase		CD3D
hsa-mir-210-3p	MIMAT0000267	ANKRD26	22852	Microarrays	tarbase		CD3EAP
hsa-mir-17-5p	MIMAT0000070	ANKRD27	84079	CLASH	23622248		CD4
hsa-mir-218-5p	MIMAT0000275	ANKRD27	84079	PAR-CLIP	21572407		CD40
hsa-mir-191-5p	MIMAT0000440	ANKRD27	84079	RNA-Seq	tarbase		CD44
hsa-mir-210-3p	MIMAT0000267	ANKRD27	84079	Microarrays	tarbase		CD46
hsa-mir-26a-5p	MIMAT0000082	ANKRD28	23243	HITS-CLIP	tarbase		CD47
hsa-mir-26b-5p	MIMAT0000083	ANKRD28	23243	HITS-CLIP	tarbase		CD48
hsa-mir-320a	MIMAT0000510	ANKRD28	23243	HITS-CLIP	tarbase		CD52
hsa-mir-128-3p	MIMAT0000424	ANKRD28	23243	Microarrays	tarbase		CD55
hsa-mir-191-5p	MIMAT0000440	ANKRD28	23243	Microarrays	tarbase		CD58
hsa-mir-210-3p	MIMAT0000267	ANKRD28	23243	Microarrays	tarbase		CD59
hsa-mir-17-5p	MIMAT0000070	ANKRD29	147463	PAR-CLIP	tarbase		CD63
hsa-mir-128-3p	MIMAT0000424	ANKRD29	147463	Microarrays	tarbase		CD69
hsa-mir-200b-3p	MIMAT0000318	ANKRD29	147463	Microarrays	tarbase		CD70
hsa-mir-17-5p	MIMAT0000070	ANKRD33B	651746	PAR-CLIP	23592263|23446348|22012620|21572407|20371350		CD79A
hsa-mir-200b-3p	MIMAT0000318	ANKRD33B	651746	PAR-CLIP	23592263|23446348|22012620|21572407|20371350		CD80
hsa-mir-128-3p	MIMAT0000424	ANKRD33B	651746	Microarrays	tarbase		CD81
hsa-mir-30d-5p	MIMAT0000245	ANKRD33B	651746	Microarrays	tarbase		CD82
hsa-mir-26a-5p	MIMAT0000082	ANKRD36	375248	HITS-CLIP, Microarrays	tarbase		CD83
hsa-mir-26b-5p	MIMAT0000083	ANKRD36B	57730	Microarray	19088304		CD84
hsa-mir-26b-5p	MIMAT0000083	ANKRD36B	57730	Microarray	19088304		CD8A
hsa-mir-210-3p	MIMAT0000267	ANKRD36B	57730	Microarrays	tarbase		CD8B
hsa-mir-26a-5p	MIMAT0000082	ANKRD36B	57730	Microarrays	tarbase		CD9
hsa-mir-26b-5p	MIMAT0000083	ANKRD36BP1	84832	Microarray	19088304		CD93
hsa-mir-26b-5p	MIMAT0000083	ANKRD36BP1	84832	Microarray	19088304		CD96
hsa-mir-26b-5p	MIMAT0000083	ANKRD36BP2	645784	Microarrays	tarbase		CD99
hsa-mir-218-5p	MIMAT0000275	ANKRD36C	400986	HITS-CLIP	tarbase		CD99L2
hsa-mir-320a	MIMAT0000510	ANKRD39	51239	CLASH	23622248		CDA
hsa-mir-210-3p	MIMAT0000267	ANKRD39	51239	Microarrays	tarbase		CDADC1
hsa-mir-128-3p	MIMAT0000424	ANKRD40	91369	PAR-CLIP	23592263|26701625		CDAN1
hsa-mir-128-3p	MIMAT0000424	ANKRD40	91369	PAR-CLIP	23592263|26701625		CDC123
hsa-mir-200b-3p	MIMAT0000318	ANKRD40	91369	HITS-CLIP	tarbase		CDC14A
hsa-mir-218-5p	MIMAT0000275	ANKRD40	91369	HITS-CLIP	tarbase		CDC14B
hsa-mir-191-5p	MIMAT0000440	ANKRD40	91369	Microarrays	tarbase		CDC20
hsa-mir-320a	MIMAT0000510	ANKRD40	91369	Chimeric fragments	tarbase		CDC23
hsa-mir-186-5p	MIMAT0000456	ANKRD42	338699	PAR-CLIP	22012620		CDC25A
hsa-mir-186-5p	MIMAT0000456	ANKRD42	338699	PAR-CLIP	22012620		CDC25B
hsa-mir-200b-3p	MIMAT0000318	ANKRD42	338699	PAR-CLIP	tarbase		CDC25C
hsa-mir-107	MIMAT0000104	ANKRD42	338699	Microarrays	tarbase		CDC26
hsa-mir-128-3p	MIMAT0000424	ANKRD44	91526	PAR-CLIP, Microarrays	tarbase		CDC27
hsa-mir-181b-5p	MIMAT0000257	ANKRD44	91526	PAR-CLIP	tarbase		CDC37
hsa-mir-200b-3p	MIMAT0000318	ANKRD44	91526	HITS-CLIP, PAR-CLIP	tarbase		CDC37L1
hsa-mir-107	MIMAT0000104	ANKRD44	91526	HITS-CLIP	tarbase		CDC40
hsa-mir-26a-5p	MIMAT0000082	ANKRD44	91526	Microarrays	tarbase		CDC42
hsa-mir-26b-5p	MIMAT0000083	ANKRD46	157567	Microarray	19088304		CDC42BPA
hsa-mir-26b-5p	MIMAT0000083	ANKRD46	157567	Microarray	19088304		CDC42BPB
hsa-mir-186-5p	MIMAT0000456	ANKRD46	157567	PAR-CLIP	tarbase		CDC42BPG
hsa-mir-25-3p	MIMAT0000081	ANKRD46	157567	HITS-CLIP	tarbase		CDC42EP1
hsa-mir-107	MIMAT0000104	ANKRD46	157567	HITS-CLIP, Microarrays	tarbase		CDC42EP2
hsa-mir-17-5p	MIMAT0000070	ANKRD46	157567	HITS-CLIP	tarbase		CDC42EP3
hsa-mir-128-3p	MIMAT0000424	ANKRD46	157567	Microarrays	tarbase		CDC42EP4
hsa-mir-210-3p	MIMAT0000267	ANKRD46	157567	Microarrays	tarbase		CDC42EP5
hsa-mir-30d-5p	MIMAT0000245	ANKRD46	157567	Microarrays	tarbase		CDC42SE1
hsa-mir-30e-3p	MIMAT0000693	ANKRD49	54851	HITS-CLIP	tarbase		CDC42SE2
hsa-mir-17-5p	MIMAT0000070	ANKRD50	57182	PAR-CLIP	23592263		CDC45
hsa-mir-17-5p	MIMAT0000070	ANKRD50	57182	PAR-CLIP	23592263		CDC5L
hsa-mir-107	MIMAT0000104	ANKRD50	57182	HITS-CLIP	tarbase		CDC6
hsa-mir-218-5p	MIMAT0000275	ANKRD50	57182	HITS-CLIP	tarbase		CDC7
hsa-mir-26a-5p	MIMAT0000082	ANKRD50	57182	PAR-CLIP, HITS-CLIP	tarbase		CDC73
hsa-mir-26b-5p	MIMAT0000083	ANKRD50	57182	PAR-CLIP	tarbase		CDCA2
hsa-mir-210-3p	MIMAT0000267	ANKRD50	57182	Microarrays	tarbase		CDCA3
hsa-mir-17-5p	MIMAT0000070	ANKRD52	283373	HITS-CLIP//PAR-CLIP	22473208|23446348		CDCA4
hsa-mir-26a-5p	MIMAT0000082	ANKRD52	283373	HITS-CLIP	22473208		CDCA5
hsa-mir-26b-5p	MIMAT0000083	ANKRD52	283373	HITS-CLIP	22473208		CDCA7
hsa-mir-218-5p	MIMAT0000275	ANKRD52	283373	HITS-CLIP	23212916		CDCA7L
hsa-mir-320a	MIMAT0000510	ANKRD52	283373	CLASH	23622248		CDCA8
hsa-mir-17-5p	MIMAT0000070	ANKRD52	283373	HITS-CLIP//PAR-CLIP	22473208|23446348		CDCP1
hsa-mir-26a-5p	MIMAT0000082	ANKRD52	283373	HITS-CLIP	22473208		CDH1
hsa-mir-26b-5p	MIMAT0000083	ANKRD52	283373	HITS-CLIP	22473208		CDH10
hsa-mir-218-5p	MIMAT0000275	ANKRD52	283373	HITS-CLIP	23212916		CDH11
hsa-mir-320a	MIMAT0000510	ANKRD52	283373	CLASH	23622248		CDH12
hsa-mir-107	MIMAT0000104	ANKRD52	283373	HITS-CLIP, PAR-CLIP, Microarrays	tarbase		CDH13
hsa-mir-128-3p	MIMAT0000424	ANKRD52	283373	HITS-CLIP	tarbase		CDH17
hsa-mir-138-5p	MIMAT0000430	ANKRD52	283373	HITS-CLIP	tarbase		CDH18
hsa-mir-17-3p	MIMAT0000071	ANKRD52	283373	HITS-CLIP	tarbase		CDH2
hsa-mir-186-5p	MIMAT0000456	ANKRD52	283373	HITS-CLIP, PAR-CLIP	tarbase		CDH4
hsa-mir-200b-3p	MIMAT0000318	ANKRD52	283373	HITS-CLIP	tarbase		CDH5
hsa-mir-30d-5p	MIMAT0000245	ANKRD52	283373	HITS-CLIP	tarbase		CDH6
hsa-mir-210-3p	MIMAT0000267	ANKRD52	283373	Microarrays	tarbase		CDH7
hsa-mir-181b-5p	MIMAT0000257	ANKRD52	283373	Chimeric fragments	tarbase		CDH8
hsa-mir-30e-3p	MIMAT0000693	ANKRD52	283373	HITS-CLIP, PAR-CLIP	tarbase		CDH9
hsa-mir-30e-5p	MIMAT0000692	ANKRD52	283373	HITS-CLIP	tarbase		CDHR2
hsa-mir-26a-5p	MIMAT0000082	ANKRD7	56311	Microarrays	tarbase		CDHR5
hsa-mir-107	MIMAT0000104	ANKS1A	23294	HITS-CLIP	tarbase		CDIPT
hsa-mir-26a-5p	MIMAT0000082	ANKS1A	23294	HITS-CLIP	tarbase		CDK1
hsa-mir-26b-5p	MIMAT0000083	ANKS1A	23294	HITS-CLIP	tarbase		CDK10
hsa-mir-128-3p	MIMAT0000424	ANKS1A	23294	Microarrays	tarbase		CDK11A
hsa-mir-191-5p	MIMAT0000440	ANKS1A	23294	Microarrays	tarbase		CDK11B
hsa-mir-218-5p	MIMAT0000275	ANKS1B	56899	HITS-CLIP	tarbase		CDK12
hsa-mir-26a-5p	MIMAT0000082	ANKS1B	56899	HITS-CLIP	tarbase		CDK13
hsa-mir-17-5p	MIMAT0000070	ANKS4B	257629	HITS-CLIP	23313552		CDK14
hsa-mir-210-3p	MIMAT0000267	ANKS4B	257629	Microarrays	tarbase		CDK16
hsa-mir-210-3p	MIMAT0000267	ANKS4B	257629	Microarrays	tarbase		CDK17
hsa-mir-26a-5p	MIMAT0000082	ANKS4B	257629	Microarrays	tarbase		CDK18
hsa-mir-26a-5p	MIMAT0000082	ANKS4B	257629	Microarrays	tarbase		CDK19
hsa-mir-107	MIMAT0000104	ANKS6	203286	HITS-CLIP	tarbase		CDK2
hsa-mir-186-5p	MIMAT0000456	ANKZF1	55139	CLASH	23622248		CDK20
hsa-mir-107	MIMAT0000104	ANLN	54443	HITS-CLIP, Microarrays	tarbase		CDK2AP1
hsa-mir-138-5p	MIMAT0000430	ANLN	54443	HITS-CLIP	tarbase		CDK2AP2
hsa-mir-17-3p	MIMAT0000071	ANLN	54443	HITS-CLIP, PAR-CLIP	tarbase		CDK4
hsa-mir-17-5p	MIMAT0000070	ANLN	54443	PAR-CLIP, Chimeric fragments	tarbase		CDK5
hsa-mir-200b-3p	MIMAT0000318	ANLN	54443	PAR-CLIP	tarbase		CDK5R1
hsa-mir-218-5p	MIMAT0000275	ANLN	54443	HITS-CLIP, PAR-CLIP	tarbase		CDK5R2
hsa-mir-30d-5p	MIMAT0000245	ANLN	54443	HITS-CLIP	tarbase		CDK6
hsa-mir-210-3p	MIMAT0000267	ANLN	54443	Microarrays	tarbase		CDK7
hsa-mir-30e-5p	MIMAT0000692	ANLN	54443	HITS-CLIP, PAR-CLIP	tarbase		CDK8
hsa-mir-200b-3p	MIMAT0000318	ANO1	55107	Microarrays	tarbase		CDK9
hsa-mir-26a-5p	MIMAT0000082	ANO10	55129	PAR-CLIP	tarbase		CDKAL1
hsa-mir-26b-5p	MIMAT0000083	ANO10	55129	PAR-CLIP	tarbase		CDKL2
hsa-mir-210-3p	MIMAT0000267	ANO10	55129	Microarrays	tarbase		CDKL3
hsa-mir-26b-5p	MIMAT0000083	ANO2	57101	Microarray	19088304		CDKL4
hsa-mir-26b-5p	MIMAT0000083	ANO2	57101	Microarray	19088304		CDKL5
hsa-mir-26a-5p	MIMAT0000082	ANO3	63982	CLASH	23622248		CDKN1A
hsa-mir-186-5p	MIMAT0000456	ANO3	63982	CLASH	23622248		CDKN1B
hsa-mir-30e-3p	MIMAT0000693	ANO3	63982	PAR-CLIP	tarbase		CDKN1C
hsa-mir-186-5p	MIMAT0000456	ANO5	203859	PAR-CLIP	tarbase		CDKN2A
hsa-mir-218-5p	MIMAT0000275	ANO6	196527	HITS-CLIP	23212916		CDKN2AIP
hsa-mir-218-5p	MIMAT0000275	ANO6	196527	HITS-CLIP	23212916		CDKN2AIPNL
hsa-mir-17-3p	MIMAT0000071	ANO6	196527	HITS-CLIP	tarbase		CDKN2B
hsa-mir-17-5p	MIMAT0000070	ANO6	196527	HITS-CLIP	tarbase		CDKN2C
hsa-mir-181b-5p	MIMAT0000257	ANO6	196527	PAR-CLIP, HITS-CLIP	tarbase		CDKN2D
hsa-mir-26a-5p	MIMAT0000082	ANO6	196527	HITS-CLIP	tarbase		CDKN3
hsa-mir-26b-5p	MIMAT0000083	ANO6	196527	HITS-CLIP	tarbase		CDNF
hsa-mir-320a	MIMAT0000510	ANP32A	8125	CLASH	23622248		CDPF1
hsa-mir-138-5p	MIMAT0000430	ANP32A	8125	HITS-CLIP	tarbase		CDR1
hsa-mir-17-5p	MIMAT0000070	ANP32A	8125	PAR-CLIP	tarbase		CDR2
hsa-mir-181b-5p	MIMAT0000257	ANP32A	8125	HITS-CLIP	tarbase		CDR2L
hsa-mir-186-5p	MIMAT0000456	ANP32A	8125	PAR-CLIP	tarbase		CDRT15
hsa-mir-210-3p	MIMAT0000267	ANP32A	8125	Microarrays	tarbase		CDS1
hsa-mir-30e-3p	MIMAT0000693	ANP32A	8125	HITS-CLIP	tarbase		CDS2
hsa-mir-320a	MIMAT0000510	ANP32B	10541	CLASH	23622248		CDT1
hsa-mir-320a	MIMAT0000510	ANP32B	10541	CLASH	23622248		CDV3
hsa-mir-17-5p	MIMAT0000070	ANP32B	10541	HITS-CLIP	tarbase		CDX2
hsa-mir-200b-3p	MIMAT0000318	ANP32B	10541	HITS-CLIP	tarbase		CDY2B
hsa-mir-26a-5p	MIMAT0000082	ANP32B	10541	HITS-CLIP	tarbase		CDYL
hsa-mir-128-3p	MIMAT0000424	ANP32B	10541	HITS-CLIP	tarbase		CDYL2
hsa-mir-191-5p	MIMAT0000440	ANP32B	10541	Microarrays	tarbase		CEACAM1
hsa-mir-30e-3p	MIMAT0000693	ANP32B	10541	HITS-CLIP	tarbase		CEACAM6
hsa-mir-128-3p	MIMAT0000424	ANP32D	23519	Microarrays	tarbase		CEBPA
hsa-mir-25-3p	MIMAT0000081	ANP32E	81611	PAR-CLIP	22012620|21572407|20371350|27292025		CEBPB
hsa-mir-128-3p	MIMAT0000424	ANP32E	81611	Sequencing	20371350		CEBPG
hsa-mir-25-3p	MIMAT0000081	ANP32E	81611	PAR-CLIP	22012620|21572407|20371350|27292025		CEBPZ
hsa-mir-128-3p	MIMAT0000424	ANP32E	81611	Sequencing	20371350		CECR2
hsa-mir-17-5p	MIMAT0000070	ANP32E	81611	HITS-CLIP	tarbase		CELA3B
hsa-mir-181b-5p	MIMAT0000257	ANP32E	81611	PAR-CLIP	tarbase		CELF1
hsa-mir-186-5p	MIMAT0000456	ANP32E	81611	PAR-CLIP	tarbase		CELF2
hsa-mir-200b-3p	MIMAT0000318	ANP32E	81611	HITS-CLIP	tarbase		CELSR1
hsa-mir-30d-5p	MIMAT0000245	ANP32E	81611	PAR-CLIP	tarbase		CELSR2
hsa-mir-320a	MIMAT0000510	ANP32E	81611	PAR-CLIP	tarbase		CELSR3
hsa-mir-191-5p	MIMAT0000440	ANP32E	81611	Microarrays	tarbase		CEMIP
hsa-mir-210-3p	MIMAT0000267	ANP32E	81611	Microarrays	tarbase		CEMP1
hsa-mir-30e-5p	MIMAT0000692	ANP32E	81611	PAR-CLIP	tarbase		CEND1
hsa-mir-107	MIMAT0000104	ANTXR1	84168	Microarrays	tarbase		CENPA
hsa-mir-186-5p	MIMAT0000456	ANTXR2	118429	CLASH	23622248		CENPB
hsa-mir-107	MIMAT0000104	ANTXR2	118429	Microarrays	tarbase		CENPBD1
hsa-mir-26b-5p	MIMAT0000083	ANXA1	301	Microarray	19088304		CENPC
hsa-mir-26b-5p	MIMAT0000083	ANXA1	301	Microarray	19088304		CENPCP1
hsa-mir-200b-3p	MIMAT0000318	ANXA1	301	Microarrays	tarbase		CENPE
hsa-mir-210-3p	MIMAT0000267	ANXA1	301	Microarrays	tarbase		CENPF
hsa-mir-210-3p	MIMAT0000267	ANXA10	11199	Microarrays	tarbase		CENPH
hsa-mir-25-3p	MIMAT0000081	ANXA11	311	CLASH	23622248		CENPI
hsa-mir-320a	MIMAT0000510	ANXA11	311	CLASH	23622248		CENPJ
hsa-mir-218-5p	MIMAT0000275	ANXA11	311	HITS-CLIP	tarbase		CENPK
hsa-mir-210-3p	MIMAT0000267	ANXA11	311	Microarrays	tarbase		CENPL
hsa-mir-200b-3p	MIMAT0000318	ANXA13	312	Microarrays	tarbase		CENPM
hsa-mir-210-3p	MIMAT0000267	ANXA13	312	Microarrays	tarbase		CENPN
hsa-mir-218-5p	MIMAT0000275	ANXA2	302	HITS-CLIP	23212916		CENPO
hsa-mir-218-5p	MIMAT0000275	ANXA2	302	HITS-CLIP	23212916		CENPP
hsa-mir-17-5p	MIMAT0000070	ANXA2	302	HITS-CLIP	tarbase		CENPQ
hsa-mir-25-3p	MIMAT0000081	ANXA2	302	HITS-CLIP	tarbase		CENPU
hsa-mir-26b-5p	MIMAT0000083	ANXA3	306	Microarray	19088304		CENPW
hsa-mir-26b-5p	MIMAT0000083	ANXA3	306	Microarray	19088304		CEP104
hsa-mir-191-5p	MIMAT0000440	ANXA3	306	Microarrays	tarbase		CEP120
hsa-mir-200b-3p	MIMAT0000318	ANXA3	306	Microarrays	tarbase		CEP128
hsa-mir-26b-5p	MIMAT0000083	ANXA5	308	Microarray	19088304		CEP131
hsa-mir-26b-5p	MIMAT0000083	ANXA5	308	Microarray	19088304		CEP135
hsa-mir-107	MIMAT0000104	ANXA5	308	HITS-CLIP	tarbase		CEP152
hsa-mir-320a	MIMAT0000510	ANXA5	308	HITS-CLIP	tarbase		CEP162
hsa-mir-191-5p	MIMAT0000440	ANXA5	308	Microarrays	tarbase		CEP164
hsa-mir-200b-3p	MIMAT0000318	ANXA5	308	Microarrays	tarbase		CEP170
hsa-mir-210-3p	MIMAT0000267	ANXA5	308	Microarrays	tarbase		CEP170B
hsa-mir-17-5p	MIMAT0000070	ANXA7	310	PAR-CLIP	tarbase		CEP19
hsa-mir-25-3p	MIMAT0000081	ANXA7	310	PAR-CLIP, HITS-CLIP	tarbase		CEP192
hsa-mir-30d-5p	MIMAT0000245	ANXA7	310	PAR-CLIP	tarbase		CEP250
hsa-mir-320a	MIMAT0000510	ANXA7	310	HITS-CLIP	tarbase		CEP290
hsa-mir-210-3p	MIMAT0000267	ANXA7	310	Microarrays	tarbase		CEP350
hsa-mir-30e-3p	MIMAT0000693	ANXA7	310	HITS-CLIP	tarbase		CEP41
hsa-mir-30e-5p	MIMAT0000692	ANXA7	310	PAR-CLIP	tarbase		CEP44
hsa-mir-26b-5p	MIMAT0000083	ANXA8	653145	Microarray	19088304		CEP55
hsa-mir-26b-5p	MIMAT0000083	ANXA8L1	728113	Microarray	19088304		CEP57
hsa-mir-191-5p	MIMAT0000440	ANXA9	8416	Microarrays	tarbase		CEP63
hsa-mir-210-3p	MIMAT0000267	ANXA9	8416	Microarrays	tarbase		CEP70
hsa-mir-199a-5p	MIMAT0000231	AOAH	313	HITS-CLIP	tarbase		CEP72
hsa-mir-107	MIMAT0000104	AOAH	313	Microarrays	tarbase		CEP76
hsa-mir-26b-5p	MIMAT0000083	AOC1	26	Microarrays	tarbase		CEP78
hsa-mir-210-3p	MIMAT0000267	AOC1	26	Microarrays	tarbase		CEP83
hsa-mir-26a-5p	MIMAT0000082	AOC1	26	Microarrays	tarbase		CEP85
hsa-mir-107	MIMAT0000104	AOC2	314	Microarrays	tarbase		CEP85L
hsa-mir-191-5p	MIMAT0000440	AOC2	314	Microarrays	tarbase		CEP89
hsa-mir-26a-5p	MIMAT0000082	AOC3	8639	Microarrays	tarbase		CEP95
hsa-mir-26b-5p	MIMAT0000083	AOX1	316	Microarray	19088304		CEP97
hsa-mir-26b-5p	MIMAT0000083	AOX1	316	Microarray	19088304		CEPT1
hsa-mir-128-3p	MIMAT0000424	AOX1	316	HITS-CLIP	tarbase		CERCAM
hsa-mir-218-5p	MIMAT0000275	AOX1	316	HITS-CLIP	tarbase		CERK
hsa-mir-320a	MIMAT0000510	AP1AR	55435	PAR-CLIP	tarbase		CERS2
hsa-mir-191-5p	MIMAT0000440	AP1AR	55435	RIP-Seq	tarbase		CERS4
hsa-mir-107	MIMAT0000104	AP1AR	55435	Microarrays	tarbase		CERS5
hsa-mir-128-3p	MIMAT0000424	AP1AR	55435	Microarrays	tarbase		CERS6
hsa-mir-210-3p	MIMAT0000267	AP1AR	55435	Microarrays	tarbase		CES2
hsa-mir-17-3p	MIMAT0000071	AP1B1	162	HITS-CLIP	tarbase		CES3
hsa-mir-17-5p	MIMAT0000070	AP1B1	162	HITS-CLIP	tarbase		CETN1
hsa-mir-186-5p	MIMAT0000456	AP1B1	162	PAR-CLIP	tarbase		CETN2
hsa-mir-17-5p	MIMAT0000070	AP1G1	164	HITS-CLIP	22473208		CETN3
hsa-mir-186-5p	MIMAT0000456	AP1G1	164	PAR-CLIP//Sequencing	20371350|23592263		CFAP20
hsa-mir-17-5p	MIMAT0000070	AP1G1	164	HITS-CLIP	22473208		CFAP36
hsa-mir-186-5p	MIMAT0000456	AP1G1	164	PAR-CLIP//Sequencing	20371350|23592263		CFAP44
hsa-mir-107	MIMAT0000104	AP1G1	164	HITS-CLIP	tarbase		CFAP45
hsa-mir-17-3p	MIMAT0000071	AP1G1	164	HITS-CLIP	tarbase		CFAP97
hsa-mir-218-5p	MIMAT0000275	AP1G1	164	HITS-CLIP	tarbase		CFD
hsa-mir-25-3p	MIMAT0000081	AP1G1	164	PAR-CLIP	tarbase		CFDP1
hsa-mir-30d-5p	MIMAT0000245	AP1G1	164	PAR-CLIP, HITS-CLIP	tarbase		CFH
hsa-mir-320a	MIMAT0000510	AP1G1	164	HITS-CLIP, Chimeric fragments	tarbase		CFI
hsa-mir-128-3p	MIMAT0000424	AP1G1	164	Microarrays	tarbase		CFL1
hsa-mir-191-5p	MIMAT0000440	AP1G1	164	Microarrays	tarbase		CFL2
hsa-mir-30e-5p	MIMAT0000692	AP1G1	164	PAR-CLIP, HITS-CLIP	tarbase		CFLAR
hsa-mir-17-5p	MIMAT0000070	AP1M1	8907	HITS-CLIP	tarbase		CFP
hsa-mir-200b-3p	MIMAT0000318	AP1M1	8907	Microarrays	tarbase		CGA
hsa-mir-191-5p	MIMAT0000440	AP1M2	10053	Microarrays	tarbase		CGGBP1
hsa-mir-107	MIMAT0000104	AP1S1	1174	HITS-CLIP	tarbase		CGN
hsa-mir-191-5p	MIMAT0000440	AP1S1	1174	Microarrays	tarbase		CGNL1
hsa-mir-107	MIMAT0000104	AP1S2	8905	PAR-CLIP	tarbase		CH25H
hsa-mir-218-5p	MIMAT0000275	AP1S2	8905	PAR-CLIP, HITS-CLIP	tarbase		CHAC1
hsa-mir-210-3p	MIMAT0000267	AP1S2	8905	Microarrays	tarbase		CHAC2
hsa-mir-26a-5p	MIMAT0000082	AP1S3	130340	HITS-CLIP	22473208		CHAF1A
hsa-mir-26b-5p	MIMAT0000083	AP1S3	130340	HITS-CLIP	22473208		CHAF1B
hsa-mir-26a-5p	MIMAT0000082	AP1S3	130340	HITS-CLIP	22473208		CHAMP1
hsa-mir-26b-5p	MIMAT0000083	AP1S3	130340	HITS-CLIP	22473208		CHCHD1
hsa-mir-181b-5p	MIMAT0000257	AP1S3	130340	PAR-CLIP	tarbase		CHCHD10
hsa-mir-25-3p	MIMAT0000081	AP1S3	130340	HITS-CLIP	tarbase		CHCHD2
hsa-mir-210-3p	MIMAT0000267	AP1S3	130340	Microarrays	tarbase		CHCHD4
hsa-mir-30d-5p	MIMAT0000245	AP2A1	160	PAR-CLIP	tarbase		CHCHD5
hsa-mir-30e-5p	MIMAT0000692	AP2A1	160	PAR-CLIP	tarbase		CHCHD6
hsa-mir-218-5p	MIMAT0000275	AP2A2	161	HITS-CLIP	23212916		CHCHD7
hsa-mir-218-5p	MIMAT0000275	AP2A2	161	HITS-CLIP	23212916		CHD1
hsa-mir-107	MIMAT0000104	AP2A2	161	HITS-CLIP	tarbase		CHD1L
hsa-mir-107	MIMAT0000104	AP2A2	161	HITS-CLIP	tarbase		CHD2
hsa-mir-107	MIMAT0000104	AP2A2	161	HITS-CLIP	tarbase		CHD3
hsa-mir-26a-5p	MIMAT0000082	AP2B1	163	HITS-CLIP	tarbase		CHD4
hsa-mir-17-5p	MIMAT0000070	AP2B1	163	Chimeric fragments	tarbase		CHD5
hsa-mir-107	MIMAT0000104	AP2M1	1173	HITS-CLIP	tarbase		CHD6
hsa-mir-218-5p	MIMAT0000275	AP2M1	1173	PAR-CLIP	tarbase		CHD7
hsa-mir-26a-5p	MIMAT0000082	AP2M1	1173	HITS-CLIP	tarbase		CHD8
hsa-mir-210-3p	MIMAT0000267	AP2M1	1173	Microarrays	tarbase		CHD9
hsa-mir-191-5p	MIMAT0000440	AP2S1	1175	Microarrays	tarbase		CHDH
hsa-mir-107	MIMAT0000104	AP3B1	8546	HITS-CLIP	tarbase		CHEK1
hsa-mir-25-3p	MIMAT0000081	AP3B1	8546	HITS-CLIP	tarbase		CHEK2
hsa-mir-30d-5p	MIMAT0000245	AP3B1	8546	HITS-CLIP, PAR-CLIP	tarbase		CHERP
hsa-mir-26a-5p	MIMAT0000082	AP3B1	8546	Microarrays	tarbase		CHFR
hsa-mir-30e-5p	MIMAT0000692	AP3B1	8546	HITS-CLIP, PAR-CLIP	tarbase		CHGA
hsa-mir-128-3p	MIMAT0000424	AP3D1	8943	PAR-CLIP	23592263		CHGB
hsa-mir-128-3p	MIMAT0000424	AP3D1	8943	PAR-CLIP	23592263		CHIC1
hsa-mir-107	MIMAT0000104	AP3D1	8943	HITS-CLIP	tarbase		CHIC2
hsa-mir-17-3p	MIMAT0000071	AP3D1	8943	HITS-CLIP	tarbase		CHID1
hsa-mir-186-5p	MIMAT0000456	AP3D1	8943	PAR-CLIP	tarbase		CHKA
hsa-mir-25-3p	MIMAT0000081	AP3M1	26985	CLASH	23622248		CHKB
hsa-mir-186-5p	MIMAT0000456	AP3M1	26985	HITS-CLIP	tarbase		CHL1
hsa-mir-320a	MIMAT0000510	AP3M1	26985	PAR-CLIP	tarbase		CHM
hsa-mir-210-3p	MIMAT0000267	AP3M1	26985	Microarrays	tarbase		CHML
hsa-mir-26b-5p	MIMAT0000083	AP3M2	10947	Microarray	19088304		CHMP1A
hsa-mir-181b-5p	MIMAT0000257	AP3M2	10947	HITS-CLIP	23824327		CHMP1B
hsa-mir-26b-5p	MIMAT0000083	AP3M2	10947	Microarray	19088304		CHMP2A
hsa-mir-181b-5p	MIMAT0000257	AP3S1	1176	PAR-CLIP	tarbase		CHMP2B
hsa-mir-191-5p	MIMAT0000440	AP3S1	1176	RIP-Seq, Microarrays	tarbase		CHMP3
hsa-mir-30d-5p	MIMAT0000245	AP3S1	1176	Microarrays	tarbase		CHMP4A
hsa-mir-25-3p	MIMAT0000081	AP3S2	10239	PAR-CLIP	26701625|27292025		CHMP4B
hsa-mir-128-3p	MIMAT0000424	AP3S2	10239	PAR-CLIP	23446348|20371350		CHMP4C
hsa-mir-17-5p	MIMAT0000070	AP3S2	10239	PAR-CLIP	tarbase		CHMP5
hsa-mir-128-3p	MIMAT0000424	AP4B1	10717	Microarrays	tarbase		CHMP6
hsa-mir-128-3p	MIMAT0000424	AP4E1	23431	Microarrays	tarbase		CHMP7
hsa-mir-107	MIMAT0000104	AP4S1	11154	Microarrays	tarbase		CHN1
hsa-mir-191-5p	MIMAT0000440	AP5B1	91056	Microarrays	tarbase		CHN2
hsa-mir-210-3p	MIMAT0000267	AP5B1	91056	Microarrays	tarbase		CHORDC1
hsa-mir-181b-5p	MIMAT0000257	AP5M1	55745	HITS-CLIP	23824327|19536157		CHP1
hsa-mir-25-3p	MIMAT0000081	AP5M1	55745	HITS-CLIP	tarbase		CHPF
hsa-mir-210-3p	MIMAT0000267	AP5M1	55745	Microarrays	tarbase		CHPF2
hsa-mir-210-3p	MIMAT0000267	AP5S1	55317	Microarrays	tarbase		CHRAC1
hsa-mir-25-3p	MIMAT0000081	AP5Z1	9907	PAR-CLIP	21572407|20371350		CHRFAM7A
hsa-mir-26b-5p	MIMAT0000083	AP5Z1	9907	Microarrays	tarbase		CHRM1
hsa-mir-17-3p	MIMAT0000071	APAF1	317	HITS-CLIP	tarbase		CHRM2
hsa-mir-17-5p	MIMAT0000070	APAF1	317	PAR-CLIP	tarbase		CHRM3
hsa-mir-181b-5p	MIMAT0000257	APAF1	317	HITS-CLIP	tarbase		CHRM4
hsa-mir-186-5p	MIMAT0000456	APAF1	317	PAR-CLIP	tarbase		CHRNA1
hsa-mir-191-5p	MIMAT0000440	APAF1	317	Microarrays	tarbase		CHRNA10
hsa-mir-200b-3p	MIMAT0000318	APAF1	317	Microarrays	tarbase		CHRNA5
hsa-mir-128-3p	MIMAT0000424	APBA1	320	Microarrays	tarbase		CHRNB1
hsa-mir-128-3p	MIMAT0000424	APBA1	320	Microarrays	tarbase		CHRNB2
hsa-mir-107	MIMAT0000104	APBA2	321	PAR-CLIP	tarbase		CHST1
hsa-mir-107	MIMAT0000104	APBA2	321	PAR-CLIP	tarbase		CHST10
hsa-mir-26b-5p	MIMAT0000083	APBB2	323	Microarray	19088304		CHST11
hsa-mir-26b-5p	MIMAT0000083	APBB2	323	Microarray	19088304		CHST12
hsa-mir-107	MIMAT0000104	APBB2	323	HITS-CLIP, Microarrays	tarbase		CHST14
hsa-mir-210-3p	MIMAT0000267	APC	324	immunoprecipitaion//Microarray//qRT-PCR	19826008		CHST15
hsa-mir-218-5p	MIMAT0000275	APC	324	HITS-CLIP	23212916		CHST2
hsa-mir-186-5p	MIMAT0000456	APC	324	CLASH	23622248		CHST3
hsa-mir-218-5p	MIMAT0000275	APC	324	HITS-CLIP	23212916		CHST4
hsa-mir-17-3p	MIMAT0000071	APC	324	HITS-CLIP	tarbase		CHST5
hsa-mir-200b-3p	MIMAT0000318	APC	324	HITS-CLIP	tarbase		CHST7
hsa-mir-107	MIMAT0000104	APC	324	HITS-CLIP	tarbase		CHST9
hsa-mir-138-5p	MIMAT0000430	APC	324	HITS-CLIP	tarbase		CHSY1
hsa-mir-128-3p	MIMAT0000424	APCDD1	147495	HITS-CLIP	tarbase		CHSY3
hsa-mir-107	MIMAT0000104	APCDD1	147495	Microarrays	tarbase		CHTF18
hsa-mir-128-3p	MIMAT0000424	APCDD1L	164284	HITS-CLIP	tarbase		CHTF8
hsa-mir-186-5p	MIMAT0000456	APEH	327	CLASH	23622248		CHTOP
hsa-mir-17-5p	MIMAT0000070	APEX1	328	CLASH	23622248		CHUK
hsa-mir-128-3p	MIMAT0000424	APEX1	328	PAR-CLIP	23592263|20371350		CHURC1
hsa-mir-128-3p	MIMAT0000424	APEX1	328	PAR-CLIP	23592263|20371350		CHURC1-FNTB
hsa-mir-181b-5p	MIMAT0000257	APEX1	328	HITS-CLIP, PAR-CLIP	tarbase		CIAO1
hsa-mir-199a-5p	MIMAT0000231	APEX1	328	HITS-CLIP	tarbase		CIAPIN1
hsa-mir-191-5p	MIMAT0000440	APEX1	328	RIP-Seq	tarbase		CIART
hsa-mir-107	MIMAT0000104	APEX2	27301	PAR-CLIP	tarbase		CIB1
hsa-mir-138-5p	MIMAT0000430	APH1A	51107	PAR-CLIP	tarbase		CIC
hsa-mir-17-5p	MIMAT0000070	APH1A	51107	HITS-CLIP, Luciferase Reporter Assay	tarbase		CIDEC
hsa-mir-186-5p	MIMAT0000456	APH1A	51107	PAR-CLIP	tarbase		CIITA
hsa-mir-107	MIMAT0000104	API5	8539	HITS-CLIP	tarbase		CINP
hsa-mir-186-5p	MIMAT0000456	API5	8539	PAR-CLIP	tarbase		CIP2A
hsa-mir-30d-5p	MIMAT0000245	API5	8539	PAR-CLIP	tarbase		CIPC
hsa-mir-191-5p	MIMAT0000440	API5	8539	RNA-Seq	tarbase		CIR1
hsa-mir-30e-5p	MIMAT0000692	API5	8539	PAR-CLIP	tarbase		CIRBP
hsa-mir-186-5p	MIMAT0000456	APLF	200558	HITS-CLIP	tarbase		CISD1
hsa-mir-210-3p	MIMAT0000267	APLF	200558	Microarrays	tarbase		CISD2
hsa-mir-107	MIMAT0000104	APLN	8862	HITS-CLIP	tarbase		CISD3
hsa-mir-107	MIMAT0000104	APLP1	333	HITS-CLIP	tarbase		CISH
hsa-mir-30d-5p	MIMAT0000245	APLP2	334	HITS-CLIP	23313552		CIT
hsa-mir-30e-5p	MIMAT0000692	APLP2	334	HITS-CLIP	23313552		CITED2
hsa-mir-30d-5p	MIMAT0000245	APLP2	334	HITS-CLIP	23313552		CITED4
hsa-mir-107	MIMAT0000104	APLP2	334	HITS-CLIP	tarbase		CIZ1
hsa-mir-128-3p	MIMAT0000424	APLP2	334	HITS-CLIP	tarbase		CKAP2L
hsa-mir-138-5p	MIMAT0000430	APLP2	334	HITS-CLIP	tarbase		CKAP4
hsa-mir-199a-5p	MIMAT0000231	APLP2	334	HITS-CLIP	tarbase		CKAP5
hsa-mir-25-3p	MIMAT0000081	APLP2	334	HITS-CLIP, PAR-CLIP	tarbase		CKB
hsa-mir-30e-5p	MIMAT0000692	APLP2	334	HITS-CLIP	23313552		CKLF
hsa-mir-26a-5p	MIMAT0000082	APMAP	57136	Microarrays	tarbase		CKM
hsa-mir-191-5p	MIMAT0000440	APOA1	335	Microarrays	tarbase		CKMT1A
hsa-mir-210-3p	MIMAT0000267	APOA2	336	Microarrays	tarbase		CKMT2
hsa-mir-191-5p	MIMAT0000440	APOB	338	Microarrays	tarbase		CKS1B
hsa-mir-210-3p	MIMAT0000267	APOBEC1	339	Microarrays	tarbase		CKS2
hsa-mir-107	MIMAT0000104	APOBEC3B	9582	Microarrays	tarbase		CLASP1
hsa-mir-26a-5p	MIMAT0000082	APOBEC3B	9582	Microarrays	tarbase		CLASP2
hsa-mir-107	MIMAT0000104	APOBEC3C	27350	Microarrays	tarbase		CLASRP
hsa-mir-191-5p	MIMAT0000440	APOBEC3C	27350	Microarrays	tarbase		CLCA4
hsa-mir-25-3p	MIMAT0000081	APOBEC3F	200316	PAR-CLIP	27292025		CLCF1
hsa-mir-26b-5p	MIMAT0000083	APOBEC3G	60489	Microarrays	tarbase		CLCN2
hsa-mir-191-5p	MIMAT0000440	APOC1	341	Microarrays	tarbase		CLCN3
hsa-mir-200b-3p	MIMAT0000318	APOC1	341	Microarrays	tarbase		CLCN4
hsa-mir-191-5p	MIMAT0000440	APOC3	345	Microarrays	tarbase		CLCN5
hsa-mir-210-3p	MIMAT0000267	APOD	347	Microarrays	tarbase		CLCN6
hsa-mir-199a-5p	MIMAT0000231	APOE	348	ELISA//Luciferase reporter assay//Microarray	23142051		CLDN1
hsa-mir-199a-5p	MIMAT0000231	APOE	348	ELISA//Luciferase reporter assay//Microarray	23142051		CLDN11
hsa-mir-191-5p	MIMAT0000440	APOE	348	Microarrays	tarbase		CLDN12
hsa-mir-26b-5p	MIMAT0000083	APOF	319	Microarray	19088304		CLDN16
hsa-mir-26b-5p	MIMAT0000083	APOF	319	Microarray	19088304		CLDN2
hsa-mir-17-5p	MIMAT0000070	APOH	350	HITS-CLIP	23824327		CLDN23
hsa-mir-138-5p	MIMAT0000430	APOL1	8542	Microarrays	tarbase		CLDN4
hsa-mir-138-5p	MIMAT0000430	APOL2	23780	PAR-CLIP	tarbase		CLDN5
hsa-mir-17-3p	MIMAT0000071	APOL2	23780	HITS-CLIP	tarbase		CLDN6
hsa-mir-17-3p	MIMAT0000071	APOL3	80833	HITS-CLIP	tarbase		CLDN9
hsa-mir-128-3p	MIMAT0000424	APOL3	80833	Microarrays	tarbase		CLDND1
hsa-mir-181b-5p	MIMAT0000257	APOL6	80830	HITS-CLIP	22473208		CLDND2
hsa-mir-218-5p	MIMAT0000275	APOL6	80830	HITS-CLIP	tarbase		CLEC10A
hsa-mir-107	MIMAT0000104	APOLD1	81575	Microarrays	tarbase		CLEC12B
hsa-mir-210-3p	MIMAT0000267	APOLD1	81575	Microarrays	tarbase		CLEC14A
hsa-mir-30e-3p	MIMAT0000693	APOLD1	81575	HITS-CLIP	tarbase		CLEC16A
hsa-mir-191-5p	MIMAT0000440	APOM	55937	Microarrays	tarbase		CLEC2B
hsa-mir-191-5p	MIMAT0000440	APOM	55937	Microarrays	tarbase		CLEC2D
hsa-mir-191-5p	MIMAT0000440	APOM	55937	Microarrays	tarbase		CLEC4A
hsa-mir-191-5p	MIMAT0000440	APOM	55937	Microarrays	tarbase		CLECL1
hsa-mir-191-5p	MIMAT0000440	APOM	55937	Microarrays	tarbase		CLGN
hsa-mir-191-5p	MIMAT0000440	APOM	55937	Microarrays	tarbase		CLHC1
hsa-mir-191-5p	MIMAT0000440	APOM	55937	Microarrays	tarbase		CLIC1
[truncated: 44,772 more rows]

## Sheet: EmbryonicPalcentaDevelopment
Symbol	Name	Chr	Annotated Term
Adm	adrenomedullin	7	branching involved in labyrinthine layer morphogenesis
Adm	adrenomedullin	7	spongiotrophoblast layer development
Akt1	thymoma viral proto-oncogene 1	12	glycogen cell differentiation involved in embryonic placenta development
Akt1	thymoma viral proto-oncogene 1	12	labyrinthine layer blood vessel development
Arnt	aryl hydrocarbon receptor nuclear translocator	3	embryonic placenta development
Ascl2	achaete-scute family bHLH transcription factor 2	7	spongiotrophoblast differentiation
Birc6	baculoviral IAP repeat-containing 6	17	labyrinthine layer development
Birc6	baculoviral IAP repeat-containing 6	17	spongiotrophoblast layer development
Bmp5	bone morphogenetic protein 5	9	chorio-allantoic fusion
Bmp7	bone morphogenetic protein 7	2	chorio-allantoic fusion
Bptf	bromodomain PHD finger transcription factor	11	embryonic placenta development
Ccn1	cellular communication network factor 1	3	chorio-allantoic fusion
Ccn1	cellular communication network factor 1	3	labyrinthine layer blood vessel development
Cdkn1c	cyclin dependent kinase inhibitor 1C	7	embryonic placenta morphogenesis
Cdkn1c	cyclin dependent kinase inhibitor 1C	7	embryonic placenta morphogenesis
Cdx2	caudal type homeobox 2	5	labyrinthine layer development
Cdx4	caudal type homeobox 4	X	labyrinthine layer development
Cebpa	CCAAT/enhancer binding protein alpha	7	embryonic placenta development
Cebpb	CCAAT/enhancer binding protein beta	2	embryonic placenta development
Cited1	Cbp/p300-interacting transactivator with Glu/Asp-rich carboxy-terminal domain 1	X	labyrinthine layer development
Cited1	Cbp/p300-interacting transactivator with Glu/Asp-rich carboxy-terminal domain 1	X	spongiotrophoblast layer development
Cited2	Cbp/p300-interacting transactivator, with Glu/Asp-rich carboxy-terminal domain, 2	10	embryonic placenta development
Csf2	colony stimulating factor 2 (granulocyte-macrophage)	11	embryonic placenta development
Cts7	cathepsin 7	13	trophoblast giant cell differentiation
Cts8	cathepsin 8	13	trophoblast giant cell differentiation
Dnajb6	DnaJ heat shock protein family (Hsp40) member B6	5	chorio-allantoic fusion
Dnajb6	DnaJ heat shock protein family (Hsp40) member B6	5	syncytiotrophoblast cell differentiation involved in labyrinthine layer development
E2f7	E2F transcription factor 7	10	trophoblast giant cell differentiation
E2f8	E2F transcription factor 8	7	trophoblast giant cell differentiation
Egfr	epidermal growth factor receptor	11	embryonic placenta development
Egln1	egl-9 family hypoxia-inducible factor 1	8	labyrinthine layer development
Elf5	E74-like factor 5	2	negative regulation of cell differentiation involved in embryonic placenta development
Elf5	E74-like factor 5	2	trophoblast giant cell differentiation
Eomes	eomesodermin	9	cell differentiation involved in embryonic placenta development
Epas1	endothelial PAS domain protein 1	17	embryonic placenta development
Erf	Ets2 repressor factor	7	chorio-allantoic fusion
Erf	Ets2 repressor factor	7	trophoblast giant cell differentiation
Esrrb	estrogen related receptor, beta	12	embryonic placenta development
Esx1	extraembryonic, spermatogenesis, homeobox 1	X	labyrinthine layer blood vessel development
Esx1	extraembryonic, spermatogenesis, homeobox 1	X	labyrinthine layer morphogenesis
Fbxw8	F-box and WD-40 domain protein 8	5	labyrinthine layer blood vessel development
Fbxw8	F-box and WD-40 domain protein 8	5	spongiotrophoblast layer development
Fgfr2	fibroblast growth factor receptor 2	7	branching involved in labyrinthine layer morphogenesis
Foxd3	forkhead box D3	4	embryonic placenta development
Fzd5	frizzled class receptor 5	1	branching involved in labyrinthine layer morphogenesis
Fzd5	frizzled class receptor 5	1	labyrinthine layer blood vessel development
Fzd5	frizzled class receptor 5	1	syncytiotrophoblast cell differentiation involved in labyrinthine layer development
Gab1	growth factor receptor bound protein 2-associated protein 1	8	labyrinthine layer development
Gata2	GATA binding protein 2	6	embryonic placenta development
Gcm1	glial cells missing homolog 1	9	branching involved in labyrinthine layer morphogenesis
Gcm1	glial cells missing homolog 1	9	cell differentiation involved in embryonic placenta development
Gcm1	glial cells missing homolog 1	9	cell differentiation involved in embryonic placenta development
Gcm1	glial cells missing homolog 1	9	regulation of cell differentiation involved in embryonic placenta development
Ggnbp2	gametogenetin binding protein 2	11	labyrinthine layer blood vessel development
Ggnbp2	gametogenetin binding protein 2	11	labyrinthine layer development
Gjb5	gap junction protein, beta 5	4	labyrinthine layer morphogenesis
Gjb5	gap junction protein, beta 5	4	spongiotrophoblast differentiation
Gjb5	gap junction protein, beta 5	4	trophoblast giant cell differentiation
Grb2	growth factor receptor bound protein 2	11	branching involved in labyrinthine layer morphogenesis
Grhl2	grainyhead like transcription factor 2	15	epithelial cell morphogenesis involved in placental branching
Hand1	heart and neural crest derivatives expressed 1	11	trophoblast giant cell differentiation
Hand1	heart and neural crest derivatives expressed 1	11	trophoblast giant cell differentiation
Hand1	heart and neural crest derivatives expressed 1	11	trophoblast giant cell differentiation
Hand1	heart and neural crest derivatives expressed 1	11	trophoblast giant cell differentiation
Hectd1	HECT domain E3 ubiquitin protein ligase 1	12	embryonic placenta development
Hectd1	HECT domain E3 ubiquitin protein ligase 1	12	embryonic placenta development
Hectd1	HECT domain E3 ubiquitin protein ligase 1	12	spongiotrophoblast differentiation
Hectd1	HECT domain E3 ubiquitin protein ligase 1	12	trophoblast giant cell differentiation
Hes1	hes family bHLH transcription factor 1	16	labyrinthine layer blood vessel development
Hey1	hairy/enhancer-of-split related with YRPW motif 1	3	labyrinthine layer blood vessel development
Hey2	hairy/enhancer-of-split related with YRPW motif 2	10	labyrinthine layer blood vessel development
Hif1a	hypoxia inducible factor 1, alpha subunit	12	embryonic placenta development
Hif1a	hypoxia inducible factor 1, alpha subunit	12	embryonic placenta development
Hs6st1	heparan sulfate 6-O-sulfotransferase 1	1	labyrinthine layer blood vessel development
Hsf1	heat shock factor 1	15	embryonic placenta development
Igf2	insulin-like growth factor 2	7	embryonic placenta development
Igf2	insulin-like growth factor 2	7	embryonic placenta morphogenesis
Igf2	insulin-like growth factor 2	7	spongiotrophoblast cell proliferation
Il10	interleukin 10	1	branching involved in labyrinthine layer morphogenesis
Itga4	integrin alpha 4	2	chorio-allantoic fusion
Itgav	integrin alpha V	2	trophoblast giant cell differentiation
Junb	jun B proto-oncogene	8	labyrinthine layer blood vessel development
Krt8	keratin 8	15	cell differentiation involved in embryonic placenta development
Krt19	keratin 19	11	cell differentiation involved in embryonic placenta development
Lef1	lymphoid enhancer binding factor 1	3	chorio-allantoic fusion
Lif	leukemia inhibitory factor	11	spongiotrophoblast differentiation
Lif	leukemia inhibitory factor	11	trophoblast giant cell differentiation
Llgl2	LLGL2 scribble cell polarity complex component	11	branching involved in labyrinthine layer morphogenesis
Llgl2	LLGL2 scribble cell polarity complex component	11	labyrinthine layer blood vessel development
Map2k1	mitogen-activated protein kinase kinase 1	9	labyrinthine layer development
Mapk1	mitogen-activated protein kinase 1	16	labyrinthine layer blood vessel development
Mdfi	MyoD family inhibitor	17	trophoblast giant cell differentiation
Med1	mediator complex subunit 1	11	embryonic placenta development
Mir127	microRNA 127	12	embryonic placenta development
Mir127	microRNA 127	12	labyrinthine layer development
Ncoa1	nuclear receptor coactivator 1	12	labyrinthine layer morphogenesis
Ncoa3	nuclear receptor coactivator 3	2	labyrinthine layer morphogenesis
Ncoa6	nuclear receptor coactivator 6	2	labyrinthine layer blood vessel development
Ncoa6	nuclear receptor coactivator 6	2	labyrinthine layer blood vessel development
Nfe2	nuclear factor, erythroid derived 2	15	labyrinthine layer blood vessel development
Nodal	nodal	10	embryonic placenta development
Nodal	nodal	10	embryonic placenta development
Nr2f2	nuclear receptor subfamily 2, group F, member 2	7	trophoblast giant cell differentiation
Nrk	Nik related kinase	X	regulation of spongiotrophoblast cell proliferation
Nsdhl	NAD(P) dependent steroid dehydrogenase-like	X	labyrinthine layer blood vessel development
Ovol2	ovo like zinc finger 2	2	labyrinthine layer blood vessel development
Pcdh12	protocadherin 12	18	labyrinthine layer development
Pdgfb	platelet derived growth factor, B polypeptide	15	embryonic placenta development
Phlda2	pleckstrin homology like domain, family A, member 2	7	regulation of spongiotrophoblast cell proliferation
Pkd1	polycystin 1, transient receptor potential channel interacting	17	embryonic placenta development
Pkd2	polycystin 2, transient receptor potential cation channel	5	embryonic placenta development
Pkd2	polycystin 2, transient receptor potential cation channel	5	embryonic placenta development
Plac1	placental specific protein 1	X	spongiotrophoblast layer developmental growth
Plcd1	phospholipase C, delta 1	9	labyrinthine layer blood vessel development
Plcd3	phospholipase C, delta 3	11	labyrinthine layer blood vessel development
Plg	plasminogen	17	labyrinthine layer blood vessel development
Plg	plasminogen	17	trophoblast giant cell differentiation
Plk4	polo like kinase 4	3	trophoblast giant cell differentiation
Prdm1	PR domain containing 1, with ZNF domain	10	embryonic placenta development
Prdm1	PR domain containing 1, with ZNF domain	10	trophoblast giant cell differentiation
Rbpj	recombination signal binding protein for immunoglobulin kappa J region	5	labyrinthine layer blood vessel development
Rspo3	R-spondin 3	10	branching involved in labyrinthine layer morphogenesis
Rtl1	retrotransposon Gaglike 1	12	embryonic placenta development
Rtl1	retrotransposon Gaglike 1	12	embryonic placenta development
Rtl1	retrotransposon Gaglike 1	12	labyrinthine layer development
Rtl1	retrotransposon Gaglike 1	12	labyrinthine layer development
Senp2	SUMO/sentrin specific peptidase 2	16	labyrinthine layer development
Senp2	SUMO/sentrin specific peptidase 2	16	spongiotrophoblast layer development
Senp2	SUMO/sentrin specific peptidase 2	16	trophoblast giant cell differentiation
Setd2	SET domain containing 2	9	embryonic placenta morphogenesis
Slc8a1	solute carrier family 8 (sodium/calcium exchanger), member 1	17	embryonic placenta development
Snai1	snail family zinc finger 1	2	negative regulation of cell differentiation involved in embryonic placenta development
Snai1	snail family zinc finger 1	2	trophoblast giant cell differentiation
Socs3	suppressor of cytokine signaling 3	11	branching involved in labyrinthine layer morphogenesis
Sox15	SRY (sex determining region Y)-box 15	11	trophoblast giant cell differentiation
Sp1	trans-acting transcription factor 1	15	embryonic placenta development
Sp3	trans-acting transcription factor 3	2	embryonic placenta development
Spint1	serine protease inhibitor, Kunitz type 1	2	branching involved in labyrinthine layer morphogenesis
Spint1	serine protease inhibitor, Kunitz type 1	2	embryonic placenta development
Spint2	serine protease inhibitor, Kunitz type 2	7	epithelial cell morphogenesis involved in placental branching
Spint2	serine protease inhibitor, Kunitz type 2	7	epithelial cell morphogenesis involved in placental branching
St14	suppression of tumorigenicity 14 (colon carcinoma)	9	epithelial cell morphogenesis involved in placental branching
Stk3	serine/threonine kinase 3	15	cell differentiation involved in embryonic placenta development
Stk3	serine/threonine kinase 3	15	regulation of cell differentiation involved in embryonic placenta development
Stk4	serine/threonine kinase 4	2	cell differentiation involved in embryonic placenta development
Stk4	serine/threonine kinase 4	2	regulation of cell differentiation involved in embryonic placenta development
Syde1	synapse defective 1, Rho GTPase, homolog 1 (C. elegans)	10	labyrinthine layer blood vessel development
Syde1	synapse defective 1, Rho GTPase, homolog 1 (C. elegans)	10	labyrinthine layer development
Syna	syncytin a	5	labyrinthine layer development
Synb	syncytin b	14	labyrinthine layer blood vessel development
Taf10	TATA-box binding protein associated factor 10	7	embryonic placenta development
Tex19.1	testis expressed gene 19.1	11	cell proliferation involved in embryonic placenta development
Tex19.1	testis expressed gene 19.1	11	spongiotrophoblast cell proliferation
Tfeb	transcription factor EB	17	embryonic placenta development
Tmed2	transmembrane p24 trafficking protein 2	5	branching involved in labyrinthine layer morphogenesis
Tmed2	transmembrane p24 trafficking protein 2	5	embryonic placenta development
Tmed2	transmembrane p24 trafficking protein 2	5	labyrinthine layer blood vessel development
Trim28	tripartite motif-containing 28	7	embryonic placenta morphogenesis
Ttpa	tocopherol (alpha) transfer protein	4	embryonic placenta development
Vash1	vasohibin 1	12	labyrinthine layer blood vessel development
Vash2	vasohibin 2	1	labyrinthine layer blood vessel development
Vash2	vasohibin 2	1	labyrinthine layer development
Vcam1	vascular cell adhesion molecule 1	3	chorio-allantoic fusion
Vcam1	vascular cell adhesion molecule 1	3	chorio-allantoic fusion
Vcam1	vascular cell adhesion molecule 1	3	embryonic placenta morphogenesis
Wnt2	wingless-type MMTV integration site family, member 2	6	labyrinthine layer blood vessel development
Wnt7b	wingless-type MMTV integration site family, member 7B	15	chorio-allantoic fusion
Wnt7b	wingless-type MMTV integration site family, member 7B	15	embryonic placenta morphogenesis
Xist	inactive X specific transcripts	X	spongiotrophoblast differentiation
Zfat	zinc finger and AT hook domain containing	15	spongiotrophoblast layer development
Zfp36l1	zinc finger protein 36, C3H type-like 1	12	chorio-allantoic fusion
Zfp36l1	zinc finger protein 36, C3H type-like 1	12	spongiotrophoblast layer development
Zfp568	zinc finger protein 568	7	embryonic placenta morphogenesis
Zfp568	zinc finger protein 568	7	embryonic placenta morphogenesis

## Sheet: Implantation
Symbol	Name	Chr	Annotated Term
A1cf	APOBEC1 complementation factor	19	embryo implantation
Acod1	aconitate decarboxylase 1	14	embryo implantation
Acvr1b	activin A receptor, type 1B	15	positive regulation of trophoblast cell migration
Acvr1c	activin A receptor, type IC	2	negative regulation of trophoblast cell migration
Ago2	argonaute RISC catalytic subunit 2	15	positive regulation of trophoblast cell migration
Apela	apelin receptor early endogenous ligand	8	positive regulation of trophoblast cell migration
Aplf	aprataxin and PNKP like factor	6	embryo implantation
Arhgdib	Rho, GDP dissociation inhibitor beta	6	negative regulation of trophoblast cell migration
Arid1a	AT-rich interaction domain 1A	4	embryo implantation
Atr	ataxia telangiectasia and Rad3 related	9	embryo implantation
C1qbp	complement component 1, q subcomponent binding protein	11	positive regulation of trophoblast cell migration
Calr	calreticulin	8	negative regulation of trophoblast cell migration
Cdh1	cadherin 1	8	embryo implantation
Ddr1	discoidin domain receptor family, member 1	17	embryo implantation
Emp2	epithelial membrane protein 2	16	embryo implantation
Emp2	epithelial membrane protein 2	16	embryo implantation
Epo	erythropoietin	5	embryo implantation
Exoc1	exocyst complex component 1	5	embryo implantation
Fbn2	fibrillin 2	18	regulation of trophoblast cell migration
Fkbp4	FK506 binding protein 4	6	embryo implantation
Fut7	fucosyltransferase 7	2	embryo implantation
Ggn	gametogenetin	7	embryo implantation
Grn	granulin	11	embryo implantation
H2-Q7	histocompatibility 2, Q region locus 7	17	embryo implantation
H3f3b	H3.3 histone B	11	embryo implantation
Hmx3	H6 homeobox 3	7	embryo implantation
Il11ra1	interleukin 11 receptor, alpha chain 1	4	embryo implantation
Il11ra2	interleukin 11 receptor, alpha chain 2	4	embryo implantation
Ints1	integrator complex subunit 1	5	embryo implantation
Itgb3	integrin beta 3	11	regulation of trophoblast cell migration
Itgb4	integrin beta 4	11	trophoblast cell migration
Klf9	Kruppel-like transcription factor 9	19	embryo implantation
Lamb1	laminin B1	12	embryo implantation
Lif	leukemia inhibitory factor	11	embryo implantation
Lif	leukemia inhibitory factor	11	embryo implantation
Mir20a	microRNA 20a	14	embryo implantation
Mir26a-1	microRNA 26a-1	9	embryo implantation
Mir26a-2	microRNA 26a-2	10	embryo implantation
Mir143	microRNA 143	18	embryo implantation
Mirlet7a-1	microRNA let7a-1	13	embryo implantation
Mirlet7a-2	microRNA let7a-2	9	embryo implantation
Mirlet7b	microRNA let7b	15	embryo implantation
Mirlet7c-1	microRNA let7c-1	16	embryo implantation
Mirlet7c-2	microRNA let7c-2	15	embryo implantation
Mirlet7d	microRNA let7d	13	embryo implantation
Mmp2	matrix metallopeptidase 2	8	embryo implantation
Mmp9	matrix metallopeptidase 9	2	embryo implantation
Mmp12	matrix metallopeptidase 12	9	regulation of trophoblast cell migration
Mst1	macrophage stimulating 1 (hepatocyte growth factor-like)	9	embryo implantation
Mug1	murinoglobulin 1	6	embryo implantation
Nlrp5	NLR family, pyrin domain containing 5	7	embryo implantation
Nodal	nodal	10	negative regulation of trophoblast cell migration
Ooep	oocyte expressed protein	9	embryo implantation
Pcsk5	proprotein convertase subtilisin/kexin type 5	19	embryo implantation
Polr1b	polymerase (RNA) I polypeptide B	2	embryo implantation
Ppard	peroxisome proliferator activator receptor delta	17	embryo implantation
Ppard	peroxisome proliferator activator receptor delta	17	embryo implantation
Ppard	peroxisome proliferator activator receptor delta	17	embryo implantation
Prdm14	PR domain containing 14	1	embryo implantation
Prss28	protease, serine 28	17	embryo implantation
Prss28	protease, serine 28	17	embryo implantation
Prss29	protease, serine 29	17	embryo implantation
Ptgis	prostaglandin I2 (prostacyclin) synthase	2	embryo implantation
Ptgs2	prostaglandin-endoperoxide synthase 2	1	embryo implantation
Ptgs2	prostaglandin-endoperoxide synthase 2	1	embryo implantation
Pzp	PZP, alpha-2-macroglobulin like	6	embryo implantation
Reck	reversion-inducing-cysteine-rich protein with kazal motifs	4	embryo implantation
Rxra	retinoid X receptor alpha	2	embryo implantation
Smurf2	SMAD specific E3 ubiquitin protein ligase 2	11	positive regulation of trophoblast cell migration
Sod1	superoxide dismutase 1, soluble	16	embryo implantation
Stx2	syntaxin 2	5	embryo implantation
Syde1	synapse defective 1, Rho GTPase, homolog 1 (C. elegans)	10	positive regulation of trophoblast cell migration
Tead4	TEA domain family member 4	6	embryo implantation
Timp1	tissue inhibitor of metalloproteinase 1	X	negative regulation of trophoblast cell migration
Tppp3	tubulin polymerization-promoting protein family member 3	8	embryo implantation
Trim28	tripartite motif-containing 28	7	embryo implantation
Ube2q1	ubiquitin-conjugating enzyme E2Q family member 1	3	embryo implantation
Ubtfl1	upstream binding transcription factor, RNA polymerase I-like 1	9	embryo implantation
Vegfa	vascular endothelial growth factor A	17	positive regulation of trophoblast cell migration
Vmp1	vacuole membrane protein 1	11	embryo implantation
Ythdf3	YTH N6-methyladenosine RNA binding protein 3	3	regulation of trophoblast cell migration
Zscan4a	zinc finger and SCAN domain containing 4A	7	embryo implantation
Zscan4b	zinc finger and SCAN domain containing 4B	7	embryo implantation

## Sheet: PlacentaDevelopment
Symbol	Name	Chr	Annotated Term
Ada	adenosine deaminase	2	placenta development
Adm	adrenomedullin	7	branching involved in labyrinthine layer morphogenesis
Adm	adrenomedullin	7	spongiotrophoblast layer development
Akt1	thymoma viral proto-oncogene 1	12	glycogen cell differentiation involved in embryonic placenta development
Akt1	thymoma viral proto-oncogene 1	12	labyrinthine layer blood vessel development
Akt1	thymoma viral proto-oncogene 1	12	maternal placenta development
Alkbh1	alkB homolog 1, histone H2A dioxygenase	12	placenta development
Apela	apelin receptor early endogenous ligand	8	placenta blood vessel development
Arid1a	AT-rich interaction domain 1A	4	placenta blood vessel development
Arnt	aryl hydrocarbon receptor nuclear translocator	3	embryonic placenta development
Ascl2	achaete-scute family bHLH transcription factor 2	7	placenta development; chorionic trophoblast cell development;
Ascl2	achaete-scute family bHLH transcription factor 2	7	spongiotrophoblast differentiation
Ash1l	ASH1 like histone lysine methyltransferase	3	decidualization
Birc2	baculoviral IAP repeat-containing 2	9	placenta development
Birc6	baculoviral IAP repeat-containing 6	17	labyrinthine layer development
Birc6	baculoviral IAP repeat-containing 6	17	placenta development
Birc6	baculoviral IAP repeat-containing 6	17	spongiotrophoblast layer development
Bmp5	bone morphogenetic protein 5	9	chorio-allantoic fusion
Bmp7	bone morphogenetic protein 7	2	chorio-allantoic fusion
Bmpr2	bone morphogenetic protein receptor type 2	1	maternal placenta development
Bptf	bromodomain PHD finger transcription factor	11	embryonic placenta development
Ccdc134	coiled-coil domain containing 134	15	placenta development
Ccn1	cellular communication network factor 1	3	chorio-allantoic fusion
Ccn1	cellular communication network factor 1	3	labyrinthine layer blood vessel development
Ccnf	cyclin F	17	placenta development
Cdh1	cadherin 1	8	decidualization
Cdkn1b	cyclin dependent kinase inhibitor 1B	6	placenta development
Cdkn1c	cyclin dependent kinase inhibitor 1C	7	embryonic placenta morphogenesis
Cdkn1c	cyclin dependent kinase inhibitor 1C	7	embryonic placenta morphogenesis
Cdkn1c	cyclin dependent kinase inhibitor 1C	7	placenta development
Cdkn1c	cyclin dependent kinase inhibitor 1C	7	placenta development
Cdx2	caudal type homeobox 2	5	labyrinthine layer development
Cdx2	caudal type homeobox 2	5	placenta development
Cdx4	caudal type homeobox 4	X	labyrinthine layer development
Cdx4	caudal type homeobox 4	X	placenta development
Cebpa	CCAAT/enhancer binding protein alpha	7	embryonic placenta development
Cebpb	CCAAT/enhancer binding protein beta	2	embryonic placenta development
Cited1	Cbp/p300-interacting transactivator with Glu/Asp-rich carboxy-terminal domain 1	X	labyrinthine layer development
Cited1	Cbp/p300-interacting transactivator with Glu/Asp-rich carboxy-terminal domain 1	X	placenta development
Cited1	Cbp/p300-interacting transactivator with Glu/Asp-rich carboxy-terminal domain 1	X	spongiotrophoblast layer development
Cited2	Cbp/p300-interacting transactivator, with Glu/Asp-rich carboxy-terminal domain, 2	10	decidualization
Cited2	Cbp/p300-interacting transactivator, with Glu/Asp-rich carboxy-terminal domain, 2	10	embryonic placenta development
Csf2	colony stimulating factor 2 (granulocyte-macrophage)	11	embryonic placenta development
Cts7	cathepsin 7	13	trophoblast giant cell differentiation
Cts8	cathepsin 8	13	trophoblast giant cell differentiation
Ctsb	cathepsin B	14	decidualization
Ctsl	cathepsin L	13	decidualization
Cul7	cullin 7	17	placenta development
Dazap1	DAZ associated protein 1	10	maternal placenta development
Dcaf13	DDB1 and CUL4 associated factor 13	15	decidualization
Dcaf13	DDB1 and CUL4 associated factor 13	15	decidualization
Dedd	death effector domain-containing	1	decidualization
Dlx3	distal-less homeobox 3	11	placenta development
Dnajb6	DnaJ heat shock protein family (Hsp40) member B6	5	chorio-allantoic fusion
Dnajb6	DnaJ heat shock protein family (Hsp40) member B6	5	syncytiotrophoblast cell differentiation involved in labyrinthine layer development
Dnmt3l	DNA methyltransferase 3-like	10	placenta development
E2f7	E2F transcription factor 7	10	placenta development
E2f7	E2F transcription factor 7	10	trophoblast giant cell differentiation
E2f8	E2F transcription factor 8	7	placenta development
E2f8	E2F transcription factor 8	7	trophoblast giant cell differentiation
Egfr	epidermal growth factor receptor	11	embryonic placenta development
Egln1	egl-9 family hypoxia-inducible factor 1	8	labyrinthine layer development
Elf5	E74-like factor 5	2	negative regulation of cell differentiation involved in embryonic placenta development
Elf5	E74-like factor 5	2	trophoblast giant cell differentiation
Eomes	eomesodermin	9	cell differentiation involved in embryonic placenta development
Epas1	endothelial PAS domain protein 1	17	embryonic placenta development
Epor	erythropoietin receptor	9	decidualization
Erf	Ets2 repressor factor	7	chorio-allantoic fusion
Erf	Ets2 repressor factor	7	trophoblast giant cell differentiation
Esrrb	estrogen related receptor, beta	12	embryonic placenta development
Esx1	extraembryonic, spermatogenesis, homeobox 1	X	labyrinthine layer blood vessel development
Esx1	extraembryonic, spermatogenesis, homeobox 1	X	labyrinthine layer morphogenesis
Etnk2	ethanolamine kinase 2	1	placenta development
Etv2	ets variant 2	7	placenta development
Fbn2	fibrillin 2	18	placenta development
Fbxw8	F-box and WD-40 domain protein 8	5	labyrinthine layer blood vessel development
Fbxw8	F-box and WD-40 domain protein 8	5	spongiotrophoblast layer development
Fgfr2	fibroblast growth factor receptor 2	7	branching involved in labyrinthine layer morphogenesis
Fosl1	fos-like antigen 1	19	placenta blood vessel development
Foxd3	forkhead box D3	4	embryonic placenta development
Fzd5	frizzled class receptor 5	1	branching involved in labyrinthine layer morphogenesis
Fzd5	frizzled class receptor 5	1	labyrinthine layer blood vessel development
Fzd5	frizzled class receptor 5	1	syncytiotrophoblast cell differentiation involved in labyrinthine layer development
Gab1	growth factor receptor bound protein 2-associated protein 1	8	labyrinthine layer development
Gata2	GATA binding protein 2	6	embryonic placenta development
Gcm1	glial cells missing homolog 1	9	branching involved in labyrinthine layer morphogenesis
Gcm1	glial cells missing homolog 1	9	cell differentiation involved in embryonic placenta development
Gcm1	glial cells missing homolog 1	9	cell differentiation involved in embryonic placenta development
Gcm1	glial cells missing homolog 1	9	regulation of cell differentiation involved in embryonic placenta development
Ggnbp2	gametogenetin binding protein 2	11	labyrinthine layer blood vessel development
Ggnbp2	gametogenetin binding protein 2	11	labyrinthine layer development
Ghrl	ghrelin	6	decidualization
Ghsr	growth hormone secretagogue receptor	3	decidualization
Gjb3	gap junction protein, beta 3	4	placenta development
Gjb5	gap junction protein, beta 5	4	labyrinthine layer morphogenesis
Gjb5	gap junction protein, beta 5	4	spongiotrophoblast differentiation
Gjb5	gap junction protein, beta 5	4	trophoblast giant cell differentiation
Grb2	growth factor receptor bound protein 2	11	branching involved in labyrinthine layer morphogenesis
Grhl2	grainyhead like transcription factor 2	15	epithelial cell morphogenesis involved in placental branching
Hand1	heart and neural crest derivatives expressed 1	11	trophoblast giant cell differentiation
Hand1	heart and neural crest derivatives expressed 1	11	trophoblast giant cell differentiation
Hand1	heart and neural crest derivatives expressed 1	11	trophoblast giant cell differentiation
Hand1	heart and neural crest derivatives expressed 1	11	trophoblast giant cell differentiation
Hectd1	HECT domain E3 ubiquitin protein ligase 1	12	embryonic placenta development
Hectd1	HECT domain E3 ubiquitin protein ligase 1	12	embryonic placenta development
Hectd1	HECT domain E3 ubiquitin protein ligase 1	12	spongiotrophoblast differentiation
Hectd1	HECT domain E3 ubiquitin protein ligase 1	12	trophoblast giant cell differentiation
Hes1	hes family bHLH transcription factor 1	16	labyrinthine layer blood vessel development
Hey1	hairy/enhancer-of-split related with YRPW motif 1	3	labyrinthine layer blood vessel development
Hey2	hairy/enhancer-of-split related with YRPW motif 2	10	labyrinthine layer blood vessel development
Hif1a	hypoxia inducible factor 1, alpha subunit	12	embryonic placenta development
Hif1a	hypoxia inducible factor 1, alpha subunit	12	embryonic placenta development
Hnf1a	HNF1 homeobox A	5	placenta development
Hs6st1	heparan sulfate 6-O-sulfotransferase 1	1	labyrinthine layer blood vessel development
Hsd17b2	hydroxysteroid (17-beta) dehydrogenase 2	8	placenta development
Hsf1	heat shock factor 1	15	embryonic placenta development
Hsp90ab1	heat shock protein 90 alpha (cytosolic), class B member 1	17	placenta development
Htra1	HtrA serine peptidase 1	7	placenta development
Igf2	insulin-like growth factor 2	7	embryonic placenta development
Igf2	insulin-like growth factor 2	7	embryonic placenta morphogenesis
Igf2	insulin-like growth factor 2	7	spongiotrophoblast cell proliferation
Il10	interleukin 10	1	branching involved in labyrinthine layer morphogenesis
Il11ra1	interleukin 11 receptor, alpha chain 1	4	decidualization
Il11ra1	interleukin 11 receptor, alpha chain 1	4	decidualization
Il11ra1	interleukin 11 receptor, alpha chain 1	4	placenta development
Itga4	integrin alpha 4	2	chorio-allantoic fusion
Itgav	integrin alpha V	2	trophoblast giant cell differentiation
Junb	jun B proto-oncogene	8	decidualization
Junb	jun B proto-oncogene	8	labyrinthine layer blood vessel development
Kiss1	KiSS-1 metastasis-suppressor	1	decidualization
Krt8	keratin 8	15	cell differentiation involved in embryonic placenta development
Krt19	keratin 19	11	cell differentiation involved in embryonic placenta development
Ldoc1	regulator of NFKB signaling	X	maternal placenta development
Lef1	lymphoid enhancer binding factor 1	3	chorio-allantoic fusion
Lep	leptin	6	placenta development
Lhx3	LIM homeobox protein 3	2	placenta development
Lhx4	LIM homeobox protein 4	1	placenta development
Lif	leukemia inhibitory factor	11	decidualization
Lif	leukemia inhibitory factor	11	decidualization
Lif	leukemia inhibitory factor	11	spongiotrophoblast differentiation
Lif	leukemia inhibitory factor	11	trophoblast giant cell differentiation
Llgl2	LLGL2 scribble cell polarity complex component	11	branching involved in labyrinthine layer morphogenesis
Llgl2	LLGL2 scribble cell polarity complex component	11	labyrinthine layer blood vessel development
Llgl2	LLGL2 scribble cell polarity complex component	11	placenta development
Map2k1	mitogen-activated protein kinase kinase 1	9	labyrinthine layer development
Map2k1	mitogen-activated protein kinase kinase 1	9	placenta blood vessel development
Map3k4	mitogen-activated protein kinase kinase kinase 4	17	placenta development
Mapk1	mitogen-activated protein kinase 1	16	decidualization
Mapk1	mitogen-activated protein kinase 1	16	labyrinthine layer blood vessel development
Mapk3	mitogen-activated protein kinase 3	7	decidualization
Mapk14	mitogen-activated protein kinase 14	17	placenta development
Mdfi	MyoD family inhibitor	17	trophoblast giant cell differentiation
Med1	mediator complex subunit 1	11	embryonic placenta development
Met	met proto-oncogene	6	placenta development
Mir127	microRNA 127	12	embryonic placenta development
Mir127	microRNA 127	12	labyrinthine layer development
Ncoa1	nuclear receptor coactivator 1	12	labyrinthine layer morphogenesis
Ncoa3	nuclear receptor coactivator 3	2	labyrinthine layer morphogenesis
Ncoa6	nuclear receptor coactivator 6	2	labyrinthine layer blood vessel development
Ncoa6	nuclear receptor coactivator 6	2	labyrinthine layer blood vessel development
Ndp	Norrie disease (pseudoglioma) (human)	X	placenta development
Ndrg3	N-myc downstream regulated gene 3	2	decidualization
Nfe2	nuclear factor, erythroid derived 2	15	labyrinthine layer blood vessel development
Nodal	nodal	10	embryonic placenta development
Nodal	nodal	10	embryonic placenta development
Nodal	nodal	10	maternal placenta development
Nodal	nodal	10	placenta development
Notch2	notch 2	3	placenta blood vessel development
Notch2	notch 2	3	placenta development
Nr2f2	nuclear receptor subfamily 2, group F, member 2	7	maternal placenta development
Nr2f2	nuclear receptor subfamily 2, group F, member 2	7	maternal placenta development
Nr2f2	nuclear receptor subfamily 2, group F, member 2	7	placenta blood vessel development
Nr2f2	nuclear receptor subfamily 2, group F, member 2	7	trophoblast giant cell differentiation
Nrk	Nik related kinase	X	regulation of spongiotrophoblast cell proliferation
Nsdhl	NAD(P) dependent steroid dehydrogenase-like	X	labyrinthine layer blood vessel development
Ovol2	ovo like zinc finger 2	2	labyrinthine layer blood vessel development
Parp1	poly (ADP-ribose) polymerase family, member 1	1	decidualization
Parp2	poly (ADP-ribose) polymerase family, member 2	14	decidualization
Pbrm1	polybromo 1	14	placenta development
Pcdh12	protocadherin 12	18	labyrinthine layer development
Pdgfb	platelet derived growth factor, B polypeptide	15	embryonic placenta development
Peg10	paternally expressed 10	6	placenta development
Phlda2	pleckstrin homology like domain, family A, member 2	7	placenta development
Phlda2	pleckstrin homology like domain, family A, member 2	7	placenta development
Phlda2	pleckstrin homology like domain, family A, member 2	7	regulation of spongiotrophoblast cell proliferation
Pkd1	polycystin 1, transient receptor potential channel interacting	17	embryonic placenta development
Pkd1	polycystin 1, transient receptor potential channel interacting	17	placenta blood vessel development
Pkd2	polycystin 2, transient receptor potential cation channel	5	embryonic placenta development
Pkd2	polycystin 2, transient receptor potential cation channel	5	embryonic placenta development
Pkd2	polycystin 2, transient receptor potential cation channel	5	placenta blood vessel development
Pla2g4a	phospholipase A2, group IVA (cytosolic, calcium-dependent)	1	decidualization
Plac1	placental specific protein 1	X	placenta development
Plac1	placental specific protein 1	X	spongiotrophoblast layer developmental growth
Plcd1	phospholipase C, delta 1	9	labyrinthine layer blood vessel development
Plcd3	phospholipase C, delta 3	11	labyrinthine layer blood vessel development
Plg	plasminogen	17	labyrinthine layer blood vessel development
Plg	plasminogen	17	trophoblast giant cell differentiation
Plk4	polo like kinase 4	3	trophoblast giant cell differentiation
Ppard	peroxisome proliferator activator receptor delta	17	placenta development
Pparg	peroxisome proliferator activated receptor gamma	6	placenta development
Prdm1	PR domain containing 1, with ZNF domain	10	embryonic placenta development
Prdm1	PR domain containing 1, with ZNF domain	10	maternal placenta development
Prdm1	PR domain containing 1, with ZNF domain	10	trophoblast giant cell differentiation
Prdx3	peroxiredoxin 3	19	maternal placenta development
Prl7d1	prolactin family 7, subfamily d, member 1	13	placenta blood vessel development
Prl7d1	prolactin family 7, subfamily d, member 1	13	placenta development
Ptgis	prostaglandin I2 (prostacyclin) synthase	2	decidualization
Ptgs2	prostaglandin-endoperoxide synthase 2	1	decidualization
Ptgs2	prostaglandin-endoperoxide synthase 2	1	decidualization
Ptn	pleiotrophin	6	decidualization
Rbm15	RNA binding motif protein 15	3	placenta blood vessel development
Rbpj	recombination signal binding protein for immunoglobulin kappa J region	5	labyrinthine layer blood vessel development
Rps6	ribosomal protein S6	4	placenta development
Rspo3	R-spondin 3	10	branching involved in labyrinthine layer morphogenesis
Rtcb	RNA 2',3'-cyclic phosphate and 5'-OH ligase	10	placenta development
Rtl1	retrotransposon Gaglike 1	12	embryonic placenta development
Rtl1	retrotransposon Gaglike 1	12	embryonic placenta development
Rtl1	retrotransposon Gaglike 1	12	labyrinthine layer development
Rtl1	retrotransposon Gaglike 1	12	labyrinthine layer development
Rtl1	retrotransposon Gaglike 1	12	placenta development
Rtl1	retrotransposon Gaglike 1	12	placenta development
Rxra	retinoid X receptor alpha	2	maternal placenta development
Rxra	retinoid X receptor alpha	2	placenta development
Rxrb	retinoid X receptor beta	17	maternal placenta development
Senp2	SUMO/sentrin specific peptidase 2	16	labyrinthine layer development
Senp2	SUMO/sentrin specific peptidase 2	16	spongiotrophoblast layer development
Senp2	SUMO/sentrin specific peptidase 2	16	trophoblast giant cell differentiation
Serpine1	serine (or cysteine) peptidase inhibitor, clade E, member 1	5	placenta development
Setd2	SET domain containing 2	9	embryonic placenta morphogenesis
Slc8a1	solute carrier family 8 (sodium/calcium exchanger), member 1	17	embryonic placenta development
Snai1	snail family zinc finger 1	2	negative regulation of cell differentiation involved in embryonic placenta development
Snai1	snail family zinc finger 1	2	trophoblast giant cell differentiation
Socs3	suppressor of cytokine signaling 3	11	branching involved in labyrinthine layer morphogenesis
Socs3	suppressor of cytokine signaling 3	11	placenta blood vessel development
Sox15	SRY (sex determining region Y)-box 15	11	trophoblast giant cell differentiation
Sp1	trans-acting transcription factor 1	15	embryonic placenta development
Sp3	trans-acting transcription factor 3	2	embryonic placenta development
Spint1	serine protease inhibitor, Kunitz type 1	2	branching involved in labyrinthine layer morphogenesis
Spint1	serine protease inhibitor, Kunitz type 1	2	embryonic placenta development
Spint1	serine protease inhibitor, Kunitz type 1	2	placenta blood vessel development
Spint2	serine protease inhibitor, Kunitz type 2	7	epithelial cell morphogenesis involved in placental branching
Spint2	serine protease inhibitor, Kunitz type 2	7	epithelial cell morphogenesis involved in placental branching
St14	suppression of tumorigenicity 14 (colon carcinoma)	9	epithelial cell morphogenesis involved in placental branching
Stk3	serine/threonine kinase 3	15	cell differentiation involved in embryonic placenta development
Stk3	serine/threonine kinase 3	15	regulation of cell differentiation involved in embryonic placenta development
Stk4	serine/threonine kinase 4	2	cell differentiation involved in embryonic placenta development
Stk4	serine/threonine kinase 4	2	regulation of cell differentiation involved in embryonic placenta development
Syde1	synapse defective 1, Rho GTPase, homolog 1 (C. elegans)	10	labyrinthine layer blood vessel development
Syde1	synapse defective 1, Rho GTPase, homolog 1 (C. elegans)	10	labyrinthine layer development
Syna	syncytin a	5	labyrinthine layer development
Synb	syncytin b	14	labyrinthine layer blood vessel development
Taf10	TATA-box binding protein associated factor 10	7	embryonic placenta development
Tcf23	transcription factor 23	5	decidualization
Tex19.1	testis expressed gene 19.1	11	cell proliferation involved in embryonic placenta development
Tex19.1	testis expressed gene 19.1	11	placenta development
Tex19.1	testis expressed gene 19.1	11	placenta development
Tex19.1	testis expressed gene 19.1	11	spongiotrophoblast cell proliferation
Tex19.2	testis expressed gene 19.2	11	placenta development
Tfeb	transcription factor EB	17	embryonic placenta development
Tmed2	transmembrane p24 trafficking protein 2	5	branching involved in labyrinthine layer morphogenesis
Tmed2	transmembrane p24 trafficking protein 2	5	embryonic placenta development
Tmed2	transmembrane p24 trafficking protein 2	5	labyrinthine layer blood vessel development
Tmed2	transmembrane p24 trafficking protein 2	5	maternal placenta development
Tppp3	tubulin polymerization-promoting protein family member 3	8	decidualization
Trim28	tripartite motif-containing 28	7	embryonic placenta morphogenesis
Ttpa	tocopherol (alpha) transfer protein	4	embryonic placenta development
Ttpa	tocopherol (alpha) transfer protein	4	placenta development
Vash1	vasohibin 1	12	labyrinthine layer blood vessel development
Vash1	vasohibin 1	12	placenta blood vessel development
Vash2	vasohibin 2	1	labyrinthine layer blood vessel development
Vash2	vasohibin 2	1	labyrinthine layer development
Vash2	vasohibin 2	1	placenta blood vessel development
Vcam1	vascular cell adhesion molecule 1	3	chorio-allantoic fusion
Vcam1	vascular cell adhesion molecule 1	3	chorio-allantoic fusion
Vcam1	vascular cell adhesion molecule 1	3	embryonic placenta morphogenesis
Vwf	Von Willebrand factor	6	placenta development
Wnt2	wingless-type MMTV integration site family, member 2	6	labyrinthine layer blood vessel development
Wnt7b	wingless-type MMTV integration site family, member 7B	15	chorio-allantoic fusion
Wnt7b	wingless-type MMTV integration site family, member 7B	15	embryonic placenta morphogenesis
Xist	inactive X specific transcripts	X	spongiotrophoblast differentiation
Zfat	zinc finger and AT hook domain containing	15	spongiotrophoblast layer development
Zfp36l1	zinc finger protein 36, C3H type-like 1	12	chorio-allantoic fusion
Zfp36l1	zinc finger protein 36, C3H type-like 1	12	spongiotrophoblast layer development
Zfp568	zinc finger protein 568	7	embryonic placenta morphogenesis
Zfp568	zinc finger protein 568	7	embryonic placenta morphogenesis
